# Supplementary material for: Identification of key sequence features required for microRNA biogenesis in plants
Source: Nat Commun. 2020 Oct 21;11:5320. doi: 10.1038/s41467-020-19129-6 (PMC7577975; doi:10.1038/s41467-020-19129-6)
Supplement: Supplementary file 6 — Source Data [file 41467_2020_19129_MOESM6_ESM.xlsx]

## Sheet: Figure 1b
Sequences of Arabidopsis thaliana MIRNAs used for the analysis. First column: Processing mechanism (LTB: loop-to-base; BTL: base-to-loop). Second column: MIRNA. The positions and nucleotide pairs of the predicted fold-back of precursors are indicated.
			nucleotide pair position
mechanism	miRNA		-18	-17	-16	-15	-14	-13	-12	-11	-10	-9	-8	-7	-6	-5	-4	-3	-2	-1	1	2	3	4	5	6	7	8	9	10	11	12	13	14	15	16	17	18	19	20	21	22	23	24	25	26	27	28	29
Lopp-to-base	156a		CG	AU	AU	GC	AU	GC	AU	AA	AG	CU	GC	CG	AU	AG	AG	GC	AU	AU	AA	CG	UA	GC	AU	CG	AU	GC	AU	AU	GC	AU	GC	AU	GC	UA	GC	AU	GC	CG	AU	CG	AC	CG	AU	AU	AU	GU	GC
	156b		AU	GC	GC	AA	AG	UU	GC	CG	AU	AC	CG	AU	GC	AU	GC	AU	AA	AU	AU	CG	UA	GC	AU	CG	AU	GC	AU	AU	GC	AU	GC	AU	GC	UA	GC	AU	GC	CG	AU	CG	AC	UG	GU	CG	AU	GG	GC
	156c		U-	AU	AU	GC	AU	GU	AU	AU	AU	CG	GC	CA	AC	UU	AG	GG	AC	AC	AA	CG	UA	GC	AU	CG	AU	GC	AU	AU	GC	AU	GC	AU	GC	UA	GC	AU	GC	CG	AU	CG	AC	CG	AU	AU	AU	GU	GC
	156d		GU	UA	UA	GG	AU	UA	GC	GU	GU	GC	GC	AU	A-	A-	A-	GC	AU	AU	GC	UA	UA	GC	AU	CG	AU	GU	AU	AU	GC	AU	GC	AU	GC	UA	GC	AU	GC	CG	AU	CG	AC	CG	AU	AU	AU	GU	GC
	156h		G-	A-	G-	A-	A-	G-	A-	A-	G-	A-	U-	G-	A-	A-	A-	A-	AU	UA	GC	UC	UA	GC	AC	CG	AU	GC	AU	AU	GC	AU	AU	AU	GC	AU	GC	AU	GC	CG	AU	CG	AU	AG	CG	CG	UG	GC	GU
	157a		AU	UU	U-	GC	AU	GC	AU	GU	GC	CG	AU	UU	UU	GU	AU	UU	AC	GC	UA	GC	UU	UA	GC	AU	CG	AU	GC	AU	AU	GC	AC	UA	AU	GC	AU	GC	AU	GC	CG	AU	CG	AU	GU	AU	UC	GC	AU
	157b		U-	U-	UA	GC	GU	GA	A-	GC	GC	CG	AU	UU	UA	GU	AU	UG	AC	GC	UA	GC	UU	UA	GC	AU	CG	AU	GC	AU	AU	GC	AC	UA	AU	GC	AU	GC	AU	GC	CG	AU	CG	AU	GU	AU	UC	GC	AU
	157c		UA	UA	UU	GC	AU	GC	AU	GC	UU	GC	AU	UA	GU	UU	UU	GC	GC	UA	UC	GC	UA	U-	GC	AU	CG	AU	GC	AU	AU	GC	AU	UA	AU	GC	AU	GC	AU	GC	CG	AU	CG	UU	AU	AU	GU	GC	AU
	160a		G-	U-	A-	U-	A-	U-	G-	U-	AU	UA	UA	AU	UA	AU	UA	AU	UA	GC	UA	AU	UA	GC	CG	CU	UA	GC	GC	CG	UA	CG	CG	CA	UG	GU	UA	AU	UG	GC	CG	CG	AU	UA	AG	UG	GU	CG	UC
	160b		U-	A-	U-	A-	U-	A-	U-	G-	G-	A-	A-	U-	A-	A-	U-	A-	GC	UA	CG	GU	UA	GC	CG	CA	UA	GC	GU	CG	UA	CG	CA	CG	UA	GC	UA	AU	UG	GC	CG	CG	AU	CG	AA	AU	GC	AA	AC
	160c		C-	A-	U-	A-	U-	A-	A-	U-	A-	G-	U-	U-	U-	G-	U-	C-	GC	UA	UG	AU	UA	GC	CG	CA	UA	GC	GU	CG	UA	CG	CG	CA	UA	GC	UA	AU	UG	GC	CG	CG	AU	CG	GG	AC	GC	UG	GU
	162a		GU	AU	AU	GC	AU	AU	GC	AU	GC	U-	GC	AG	GU	AU	GU	U-	CG	GC	CG	UA	GC	GC	AU	GA	GC	CG	AU	GC	CU	GC	GC	UA	UA	CA	AU	UA	CG	GC	AU	UA	CG	UA	CU	UA	UA	CG	CU
	171b		GC	UA	UA	UU	UA	AU	UU	GA	CU	AU	AG	GC	GC	UA	AA	AA	CG	GC	CG	GC	AA	GC	AU	UA	AU	UA	UA	AC	GC	UG	GU	CG	GC	GC	UG	UA	CG	AU	AU	UA	CG	AC	AU	AU	UG	AU	GU
	171c		A-	C-	U-	A-	U-	C-	G-	G-	A-	C-	A-	U-	C-	AU	AU	AU	UG	AC	CG	GC	AA	GC	AU	UA	AU	UA	UA	GC	GC	UG	GU	CG	GC	GC	UG	UA	CG	AU	AU	UA	CG	AU	GU	AU	AU	AU	AU
	408		A-	AU	GC	CU	GU	GU	UA	AU	AA	UU	GC	AU	GC	AU	GU	AU	GC	AU	GC	AG	CG	AU	GC	GC	GC	AU	AU	CC	AU	AC	GC	CG	AU	GC	AA	GC	CG	AU	UA	GC	GC	AC	UA	UU	GC	AU	GC
Base-to-loop	164a		G-	C-	GC	GC	GC	UA	GC	AU	GU	AC	AU	UC	CG	UA	CG	C-	AU	UA	GC	UA	UA	GC	GC	AU	GC	AU	AU	GC	CA	AA	GU	GU	GC	CA	AU	CG	GC	UA	GC	CG	AU	AU	AU	CA	CU	AU	AC
	164b		AU	AU	GC	GC	UA	GC	U-	GC	UU	GC	A-	UA	GC	AC	GA	CG	AU	AA	GC	AU	UA	GC	GC	AA	GC	AU	AU	GC	CU	AA	GC	GC	GC	CG	AU	CG	GU	UA	GC	CU	AU	UC	UU	AU	CG	UA	AU
	164c		A-	A-	U-	GC	GC	GC	UU	GC	AU	GC	U-	A-	AU	CG	AU	CG	UC	UA	GC	AA	UA	GC	GC	AU	GC	AA	AU	GC	CA	AU	GC	GU	GU	CG	AU	CG	GC	UA	GC	CG	GC	AU	AU	CU	AU	CA	A-
	165a		UA	UG	AU	AC	GC	CG	UU	AU	UA	UU	UU	CG	AU	GC	UA	UA	GC	AC	GC	GC	GC	GC	AC	AU	UA	GC	UU	UU	GC	UG	CG	UA	GC	GC	AA	UG	CG	GC	AU	GC	GC	AU	UA	AU	UG	UA	AG
	165b		A-	G-	AU	GC	GC	CG	UU	AU	UA	UA	UU	CG	UA	GC	UA	UA	GC	UU	GC	GC	GC	GC	AC	AU	UA	GC	UU	UU	GC	UG	UG	UA	GC	GC	AA	UG	CG	GC	AU	GG	GC	AU	UA	AU	UG	CG	AU
	166a		AU	GC	GC	GC	GC	CG	UU	UU	U-	C-	U-	CG	UU	UU	UA	UA	GC	AC	GC	GC	GC	GC	AU	CU	UA	GC	UU	UU	GC	UG	CG	UA	GC	GC	CA	UG	CG	GC	AU	GU	GC	AU	CG	UC	CG	UA	GU
	166b		GC	AU	GC	GC	GC	AU	UC	UA	UC	UU	UA	CU	UU	U-	UA	UA	GC	AC	GC	GC	GC	GC	AU	CU	UA	GC	UU	UU	GC	UG	CG	UA	GC	GC	CA	UG	CG	GC	AU	GG	GC	AU	CG	UU	CG	UA	UU
	166c		U-	G-	U-	GC	CG	GC	AU	UA	UU	UA	AU	GC	U-	GC	UA	UA	GU	AC	GC	AC	GC	GC	AU	UU	UA	GC	UU	UU	GC	UG	CG	UA	GC	GC	CA	UG	CG	GC	AU	GC	GU	UA	CG	AU	UA	GG	AA
	166d		G-	C-	U-	U-	U-	G-	G-	U-	U-	U-	A-	G-	GC	GC	UA	UA	GC	AC	GC	AC	GC	GC	AU	AU	UA	AC	UU	UU	GC	UG	CG	UA	GC	GC	CA	UG	CG	GC	AU	GC	GU	UA	CG	AU	UA	GA	AA
	166e		UG	GC	AU	AU	GC	CG	UC	UU	UA	UU	CA	CU	UU	U-	UA	UA	GC	AU	GC	GC	GC	GC	AU	AU	UA	GC	UU	UU	GC	UG	CG	UA	GC	GC	CA	AG	CG	GC	AU	GG	GC	CA	CG	CU	UA	UA	AU
	166f		UA	UC	CU	UA	GC	AU	GC	CU	CG	AU	AU	AU	AU	GC	UA	UA	CC	AU	GC	GC	UC	GC	AU	AU	UA	GC	AU	UU	GC	CG	CG	UA	GC	GC	CA	UG	CG	GC	AU	GG	AU	CA	CG	AU	UA	UG	CU
	166g		GC	AU	AU	GC	CG	GC	AU	UA	UU	UU	AU	GU	GC	GC	UA	UA	UC	AU	GC	AC	GC	GC	AU	AU	UA	GC	UU	UU	GC	UG	UG	UA	GC	GC	CA	UG	CG	GC	AU	GC	GU	UA	CG	AU	UA	GA	GA
	167a		U-	A-	U-	GC	GC	UA	GC	CG	AC	CU	CG	GU	GC	CG	AU	UU	CG	UC	GC	AC	UA	GC	AU	AU	GU	CG	UA	GC	CG	CC	AU	GU	CG	AU	UA	GC	AU	UA	CG	UA	AU	AU	UA	UG	AU	GC	CG
	167c		U-	A-	C-	C-	A-	U-	G-	U-	A-	C-	CG	AU	GA	UA	AU	GC	CG	AU	GC	UC	UA	AU	AU	GU	CG	UA	GU	CG	CG	AU	GC	CG	AU	UA	GC	AU	UG	CG	UA	UU	GC	UA	CG	UA	UA	CG	CG
	167d		C-	U-	A-	UA	GC	UA	UA	GC	GC	UA	UC	UA	UA	UA	AU	GC	AA	AC	GU	CG	UA	GC	AU	AU	GC	CG	UA	GC	CG	AU	GC	CC	AU	UA	GC	AU	UG	CG	UA	GU	GC	UA	AU	AG	UA	C-	GU
	168a		U-	C-	U-	CG	AU	CG	CG	A-	UA	CG	GC	GC	GC	CU	UA	CG	GG	GC	AU	UA	UA	CG	GU	CC	UA	UA	GC	GU	UA	GC	CG	AU	GU	GC	UC	CG	GC	GC	GC	AU	AA	CG	CG	AU	AU	UA	UG
	168b		A-	G-	UA	UG	AU	CG	CG	GA	G-	CG	GC	GC	UU	CG	UA	CG	GG	GC	AU	UA	UA	CG	GU	CC	UA	UA	GC	GU	UA	GU	CG	AU	GU	GC	UU	CG	GC	GC	GC	AU	AC	CG	UA	GG	AU	UG	UU
	169a		A-	A-	UG	GC	UG	GC	AU	CG	GU	AU	AU	AU	GC	UA	AU	GU	UG	GC	UA	GC	CA	AU	GC	CG	CG	AU	AU	GC	GC	AU	UG	GU	AU	CG	UA	UA	GC	CG	CG	GC	AU	UA	UG	UA	AU	AU	AU
	170		U-	U-	C-	CG	GC	AU	GC	AU	GC	AU	GC	UC	CU	C-	CG	UA	CC	UU	GC	AU	UA	AU	UA	UA	GC	GU	CG	CU	UG	GC	GC	UG	UA	CG	AU	CU	UA	CG	AU	GC	AU	UA	U-	C-	U-	C-	U-
	171a		GC	C-	AU	UG	GC	AU	GC	AU	GC	AU	GC	UA	CU	C-	CG	UA	UC	UU	GC	AU	UA	AU	UA	UA	GC	GC	CG	CC	UG	GC	GC	UG	UA	CG	AU	CU	UA	CG	AU	GC	AU	UA	CU	UU	UA	A-	C-
	172a		C-	A-	C-	GU	GC	UA	CG	GC	UA	UA	GC	UU	UA	GA	GC	CG	UG	GC	CU	UA	GC	UG	GU	GC	CG	AU	UA	CG	AU	UA	CG	AU	AU	GC	AU	UA	UA	CG	AA	CG	AU	UA	CA	UA	GA	UA	UA
	172b		A-	U-	C-	U-	GC	UG	CG	GC	UA	UG	GC	UU	UA	UA	GC	UA	AA	GC	GU	CA	GC	CG	AU	GC	CG	AU	CA	CG	AU	UA	UG	AU	AU	GC	AU	UA	UA	CG	AA	CG	AU	UA	GU	GA	AU	AG	AU
	172d		GU	G-	C-	AU	GC	UG	CG	AU	UA	UA	GA	UU	UA	UA	GC	CG	UG	AC	UG	UA	GC	CG	AU	AC	CG	AU	UA	CG	UU	UA	CG	AU	AU	GC	AU	UA	UA	CG	AA	GG	AU	AU	AU	UG	CG	AU	GU
	172e		A-	U-	C-	AU	GC	CG	CG	AU	GC	UA	AU	GA	UA	CA	GC	CG	AA	GC	AU	UA	GC	CG	AU	GC	CG	AU	CA	CG	AU	UA	UG	AU	AU	GC	AU	UA	UA	CG	AG	CG	AU	AG	GA	AG	GC	AU	UA
	390a		A-	A-	AU	GC	UA	A-	GU	AU	GC	AU	AU	GC	AU	AC	UG	CG	UU	GU	UA	AC	AU	AU	GU	CG	UA	CG	AU	GC	GC	AU	GA	GC	GC	AU	UA	AU	GC	CG	GC	CG	CG	AU	UA	GU	AU	UG	GC
	393a		C-	A-	U-	AU	GC	CG	AA	AU	CG	UG	AC	GU	AU	GC	GC	AU	AA	GC	GU	AU	UA	CG	CG	AU	AU	AU	GC	GU	GC	AU	UA	CU	GC	CG	AU	UA	GC	AU	UA	CG	CG	UU	AU	AU	UG	UG	AU
	393b		C-	A-	C-	AU	GC	CG	AA	AU	CG	UG	AU	GU	AU	GC	AU	AU	AA	GC	GU	AU	UA	CG	CG	AU	AU	AU	GC	GU	GC	AU	UA	CG	GC	CG	AU	UA	GC	AU	UA	CG	CG	UC	AU	AU	UU	UA	AU
	395a		U-	U-	G-	GC	UA	UA	GC	GU	AU	UA	GC	UC	CC	UA	CG	CG	UC	AC	GC	AU	GC	UA	UA	CG	CG	UG	CG	UG	GU	AU	GU	CG	AU	CG	UA	UA	CG	AU	UC	UA	GC	GC	GU	GA	AU	UU	AA
	395b		A-	G-	A-	G-	U-	C-	A-	A-	A-	U-	G-	U-	C-	C-	CG	CG	AU	UU	GC	AU	GC	UA	UG	CG	CG	CG	UG	UG	UU	AU	AU	CG	GU	CG	UA	UA	CG	AU	UC	UA	GC	UA	UA	AC	AA	AU	UA
	395c		A-	A-	A-	GC	UG	CG	AU	AU	AU	UA	GC	UU	CG	CU	AG	CG	AU	UU	GC	AU	GC	UA	UG	CG	CG	CG	UG	UG	UU	AU	AU	CG	GU	CG	UA	UA	CG	AU	UC	UA	GC	UA	UA	GU	AA	AU	UA
	395f		A-	A-	A-	GC	UG	CG	AU	AU	AU	UA	GC	UA	CG	CU	CG	CG	UA	UU	GC	AU	GC	UA	UG	CG	CG	CG	UG	UG	AU	AU	AU	CG	GU	CG	UA	UA	CG	AU	UC	UA	GC	UA	UA	CG	AU	UA	AG
	396a		A-	C-	A-	UA	GC	AU	CG	CA	CG	UA	CC	UA	CG	UA	GC	UA	AU	UA	UG	CA	UA	UG	CG	CG	AU	CG	AU	GC	CG	UA	UA	UA	CU	UA	UA	GC	AU	AU	CG	UG	GC	CG	AU	AU	AU	AA	CG
	396b		UA	GC	AU	AU	GU	AU	UG	CG	CG	UA	GC	GC	UA	CG	AU	UA	AC	CA	UA	UA	UA	UG	CG	CG	AU	CG	AU	GC	CG	UA	UA	UA	CG	UA	UA	GC	AU	AC	CG	UA	UA	UG	CG	UA	UA	UU	UU
	397a		UA	UA	CG	CG	UA	GC	GU	GU	UU	UU	UA	GC	AU	AU	U-	GU	AU	AU	CG	AU	UA	CU	AU	UA	UA	GC	AU	GC	UG	GC	CG	AU	GU	CG	GC	UG	UA	GC	AC	UA	GU	UA	AU	AU	UU	UA	UA
	397b		C-	C-	CG	CG	UA	GC	GU	GU	UU	UU	UA	GC	AU	AU	U-	GU	AU	AU	CG	AU	UA	CU	AU	UA	UA	GC	AU	GU	UA	GC	CG	AU	UU	CG	GC	UG	UA	GC	AU	UA	GU	UA	AU	A-	U-	U-	U-
	398a		AU	CG	AU	GC	GC	A-	GC	GC	UU	GC	AU	A-	A-	U-	UA	UA	CG	AU	AU	AU	GC	GC	AC	GC	UA	GC	GU	CG	AG	UA	GC	UU	GC	AU	AU	CG	AU	CG	AU	UU	AU	UA	CG	CU	U-	AU	UA
	398b		G-	A-	A-	GC	GC	UA	AU	GC	UU	GU	GC	AU	UC	CG	UA	CG	GU	AC	CG	AU	GC	GC	GC	UC	UA	GC	AU	UG	AG	UA	GC	AU	GC	AU	AU	CG	AU	CG	AU	CA	GC	AU	GU	U-	AU	AU	UG
	398c		U-	A-	A-	GC	GC	UA	AU	GC	UU	GU	GC	AU	UC	CG	UA	CG	GU	AC	CG	AU	GC	GC	GC	UC	UA	GC	AU	UG	AG	UA	GC	AU	GC	AU	AU	CG	AU	CG	AU	CA	GC	AU	GC	C-	A-	A-	U-
	399a		AU	AA	AU	GC	GC	UA	GC	GG	AU	AC	AU	UU	GC	CU	AU	UA	UA	AU	CG	AU	GC	GC	GC	UG	AU	GU	AU	UA	CG	UA	CG	UG	AA	UA	UA	GC	GC	CG	AU	GC	GU	AA	AU	AU	CG	CG	AU
	399b		A-	U-	G-	U-	A-	A-	A-	C-	U-	C-	AU	CG	UG	AU	GC	UA	UA	UA	UG	AU	GC	GC	GC	CG	GU	CU	CG	UA	CG	UA	CG	CG	AA	UA	UA	GC	GC	CG	AU	GC	GC	UA	CG	CU	UA	UA	UA
	399c		C-	GC	AU	UG	AU	AU	GC	CG	GC	GC	AU	GC	CG	AU	GC	UA	AC	AU	UG	AU	GC	GC	GC	CG	AU	UU	CG	UA	UG	UA	CG	UG	AA	UA	UA	GC	GC	CG	AU	GU	GC	CA	GC	AU	CG	UU	UA
	399d		U-	A-	A-	UA	GC	UG	AU	UA	GC	GC	UC	UA	GC	GU	AU	UA	UA	AC	CG	UC	GC	GC	GC	CG	GU	AU	AU	UA	CG	UA	CG	CG	UA	AA	UA	GC	GC	CG	AU	GC	AU	UC	CU	GC	CG	AU	UA
	399e		U-	C-	U-	U-	G-	G-	U-	A-	G-	A-	AU	AU	GC	CG	AU	UA	UA	AC	CG	AC	GU	GC	GC	CG	GU	AU	AU	UA	CG	UA	CG	UG	AA	UA	UA	GC	GC	CG	AU	GC	UU	GC	GC	AU	AU	GU	UU
	399f		GC	AU	A-	G-	G-	U-	G-	A-	A-	U-	A-	U-	G-	C-	AU	UA	UA	AU	CG	AG	GC	GC	GC	CG	AU	GU	AU	UA	CG	AA	CG	CG	AA	UA	UA	GC	GC	CG	AU	GC	AU	GC	AU	UC	CG	UA	AU
	403		A-	U-	U-	A-	GC	AU	AU	GU	AU	GC	UU	CG	GU	UC	AU	UA	UA	AU	CG	AC	UU	GC	UA	UA	UA	GC	UA	GC	CG	UC	UA	GC	AU	AU	UA	CG	UA	AU	AU	UA	UG	CG	AU	AU	CG	AU	GU
	827		U-	C-	U-	UA	GC	CG	AU	AU	CU	CG	CG	UU	UG	GC	AU	AU	UU	GC	UU	GC	UA	UA	UA	GC	UA	UA	GC	AU	UA	UC	GC	AA	UG	AU	UA	CG	UA	AU	CU	AU	CG	AG	UU	GU	UA	UG	GC
	61
			-18	-17	-16	-15	-14	-13	-12	-11	-10	-9	-8	-7	-6	-5	-4	-3	-2	-1	1	2	3	4	5	6	7	8	9	10	11	12	13	14	15	16	17	18	19	20	21	22	23	24	25	26	27	28	29
		AU	6	8	13	6	9	10	14	16	9	6	16	10	9	9	16	7	10	15	5	19	1	6	22	15	14	15	23	9	8	16	6	15	13	8	18	11	9	12	30	6	18	14	17	25	17	13	13
		UA	5	4	4	5	6	9	2	4	7	12	4	7	9	9	15	22	8	8	6	9	26	7	5	7	22	6	7	6	7	14	5	15	6	13	20	14	10	4	5	12	1	19	9	5	12	12	9
		GC	5	5	6	24	26	10	12	10	10	8	17	9	12	9	9	5	10	14	23	13	25	35	16	6	8	22	9	13	20	9	16	3	24	23	9	13	19	20	6	13	18	3	3	1	4	5	7
		CG	1	1	2	4	2	12	7	5	5	6	4	6	5	7	6	14	5	0	13	4	1	7	7	18	13	9	5	9	11	4	21	13	2	13	0	10	17	24	10	16	10	9	13	3	9	5	3
		GU	3	0	0	1	3	2	3	6	3	2	0	4	3	3	2	3	3	1	4	1	1	0	4	1	4	4	4	5	1	1	4	4	7	1	0	0	1	0	0	3	6	0	7	3	2	4	7
		UG	1	1	1	3	3	3	1	0	0	3	0	0	2	0	1	1	4	0	5	0	0	3	3	1	0	1	3	6	4	10	5	5	2	0	2	10	5	0	0	1	1	2	1	3	5	6	2
		CA	0	0	0	0	0	0	0	1	0	0	1	1	0	1	0	0	0	1	0	2	1	0	0	2	0	0	2	0	2	0	1	2	0	2	7	0	0	0	0	2	0	3	1	1	0	1	0
		AC	0	0	0	1	0	0	0	0	1	3	1	0	1	2	0	0	5	14	0	7	0	0	4	1	0	1	0	1	0	1	2	0	0	0	0	0	0	1	1	0	5	2	0	2	0	0	2
		UU	0	1	1	1	0	1	5	2	9	7	3	8	5	3	1	2	2	6	1	0	3	0	0	1	0	1	8	9	3	0	0	1	1	0	1	0	0	0	0	2	1	2	2	3	2	3	4
		CC	0	0	0	0	0	0	0	0	0	0	1	0	1	0	0	0	2	0	0	0	0	0	0	2	0	0	0	2	0	1	0	1	0	0	0	0	0	0	0	0	0	0	0	0	0	0	0
		CU	0	0	1	1	0	0	0	1	2	2	0	2	2	4	0	0	0	0	1	0	0	2	0	3	0	1	0	1	2	0	0	1	1	0	0	2	0	0	1	1	0	0	3	4	1	0	2
		UC	0	1	0	0	0	0	2	0	1	0	2	3	2	1	0	0	4	1	1	3	1	0	0	2	0	0	0	0	0	2	0	0	0	0	1	0	0	0	4	0	0	3	0	2	2	0	1
		AA	0	1	0	1	0	0	2	1	1	0	0	0	0	0	1	1	6	1	2	1	2	0	0	1	0	1	0	0	0	3	0	1	5	1	3	0	0	0	3	0	1	1	1	0	2	2	3
		GG	0	0	0	1	0	0	0	1	0	0	0	0	0	0	0	1	2	0	0	0	0	0	0	0	0	0	0	0	0	0	0	0	0	0	0	0	0	0	0	5	0	0	1	1	0	2	0
		AG	0	0	0	0	1	0	0	0	1	0	1	1	0	1	3	0	0	0	0	2	0	0	0	0	0	0	0	0	3	0	0	0	0	0	0	1	0	0	1	0	0	3	1	2	0	1	2
		GA	0	0	0	0	0	1	0	2	0	0	1	1	1	1	1	0	0	0	0	0	0	0	0	1	0	0	0	0	0	0	1	0	0	0	0	0	0	0	0	0	0	0	1	2	1	2	1
		A-	15	16	10	5	4	5	5	5	5	3	5	2	4	3	2	2	0	0	0	0	0	0	0	0	0	0	0	0	0	0	0	0	0	0	0	0	0	0	0	0	0	0	0	1	1	2	1
		G-	5	5	3	2	2	3	5	2	4	1	1	2	1	1	0	0	0	0	0	0	0	0	0	0	0	0	0	0	0	0	0	0	0	0	0	0	0	0	0	0	0	0	0	0	0	0	0
		C-	7	9	7	1	0	2	0	1	0	4	0	0	2	4	0	2	0	0	0	0	0	0	0	0	0	0	0	0	0	0	0	0	0	0	0	0	0	0	0	0	0	0	0	2	0	2	1
		U-	13	9	13	5	5	3	3	4	3	4	4	5	2	3	4	1	0	0	0	0	0	1	0	0	0	0	0	0	0	0	0	0	0	0	0	0	0	0	0	0	0	0	1	1	3	1	3
		sum	61	61	61	61	61	61	61	61	61	61	61	61	61	61	61	61	61	61	61	61	61	61	61	61	61	61	61	61	61	61	61	61	61	61	61	61	61	61	61	61	61	61	61	61	61	61	61
		total	61	61	61	61	61	61	61	61	61	61	61	61	61	61	61	61	61	61	61	61	61	61	61	61	61	61	61	61	61	61	61	61	61	61	61	61	61	61	61	61	61	61	61	61	61	61	61
		A	26	29	27	18	20	25	23	29	24	24	29	22	24	26	38	32	29	39	13	40	30	13	31	27	36	23	32	16	20	34	15	33	24	24	48	26	19	17	40	20	25	42	30	38	33	33	31
		U	28	24	33	22	26	28	30	33	34	36	29	39	34	32	39	36	31	31	23	32	32	19	34	30	40	28	45	36	25	43	20	41	30	22	42	37	25	16	40	25	27	40	40	46	44	39	41
		C	13	16	16	31	28	24	21	18	19	23	26	21	25	28	15	21	26	30	38	29	28	44	27	34	21	33	16	26	35	17	40	20	27	38	17	25	36	45	22	32	33	20	20	15	16	13	16
		G	15	12	12	35	37	31	28	26	23	20	24	23	24	22	22	24	24	15	45	20	27	45	30	27	25	36	21	33	39	24	47	25	35	37	11	34	42	44	17	38	35	17	27	15	21	25	22
[truncated: 17 more columns]

## Sheet: Figure 1c
Sequences of evolutionarily conserved Arabidopsis thaliana MIRNAs and their orthologues in eudicot species used for the analysis (See Material and Methods, Chorostecki et al, 2017). First column: Processing mechanism (LTB: loop-to-base; BTL: base-to-loop, unk: unknown). Second column: MIRNA (numbers indicate the arm where the miRNA is located, 1: 5' arm and 0: 3' arm). Complete names of species m…
				-18	-17	-16	-15	-14	-13	-12	-11	-10	-9	-8	-7	-6	-5	-4	-3	-2	-1	1	2	3	4	5	6	7	8	9	10	11	12	13	14	15	16	17	18	19	20	21	22	23	24	25	26	27	28
mechanism	MIRNA	species
LTB	miR156a_1	Cgrandiflora		CG	AU	AU	GC	AU	GC	AU	AA	A-	CG	AU	CG	AU	AU	AA	GC	AU	AU	AA	CG	UA	GC	AU	CG	AU	GC	AU	AU	GC	AU	GC	AU	GC	UA	GC	AU	GC	CG	AU	CG	AC	CG	AU	AU	AU	GU
LTB		Slycopersicum		GU	xx	x-	x-	x-	x-	x-	GU	AU	x-	x-	CG	Ax	CA	AU	GC	AU	AA	AA	CG	UA	GC	AU	CG	AU	GC	AU	AU	GC	AU	GC	AU	GC	UA	GC	AU	GC	CG	AU	CG	AC	CG	GU	AU	UA	GC
LTB		Ptrichocarpa		C-	x-	x-	x-	x-	x-	x-	x-	A-	x-	x-	C-	A-	U-	U-	GC	x-	AU	AU	CG	UA	GC	AU	CG	AU	GC	AU	AU	GC	AU	GC	AU	GC	UA	GC	AU	GC	CG	AU	CG	AC	CG	AU	GU	AU	GU
LTB		Csinensis		U-	x-	x-	x-	x-	x-	x-	A-	AU	x-	x-	CG	AA	UC	x-	GC	x-	AU	AU	UG	UA	GC	AU	CG	AU	GC	AU	AU	GC	AU	GC	AU	GC	UA	GC	AU	GC	CG	AU	CG	AC	CG	AU	GU	AU	GU
LTB		Alyrata		CG	AU	AU	GC	AU	GC	AU	AA	AG	CU	GC	CG	AU	AG	AG	GC	AU	AU	AA	CG	UA	GC	AU	CG	AU	GC	AU	AU	GC	AU	GC	AU	GC	UA	GC	AU	GC	CG	AU	CG	AC	CG	AU	AU	AU	GU
LTB		Csativus		GC	xC	x-	x-	x-	x-	x-	A-	AU	x-	x-	AU	AU	UA	UA	GC	x-	A-	GC	UG	UA	GC	AU	CG	AU	GC	AU	AU	GC	AU	GC	AU	GC	UA	GC	AU	GC	CG	AU	CG	AU	CG	AU	GU	AC	GU
LTB		Graimondii		CG	x-	x-	x-	x-	x-	x-	GC	AC	x-	x-	CG	AU	GC	x-	GC	x-	AU	AU	UG	UA	GC	AU	CG	AC	GU	AU	AU	GC	AU	GC	AU	GC	UA	GC	AU	GC	CG	AU	CG	AC	CG	AU	GU	AU	GU
LTB		Cclementina		U-	x-	x-	x-	x-	x-	x-	A-	AU	x-	x-	CG	AA	UC	x-	GC	x-	AU	AU	UG	UA	GC	AU	CG	AU	GC	AU	AU	GC	AU	GC	AU	GC	UA	GC	AU	GC	CG	AU	CG	AC	CG	AU	GU	AU	GU
LTB		Crubella		CG	AU	AU	GC	AU	GC	AU	AA	AG	CG	AU	CG	AA	A-	AU	GC	AU	AU	AA	CG	UA	GC	AU	CG	AU	GC	AU	AU	GC	AU	GC	AU	GC	UA	GC	AU	GC	CG	AU	CG	AC	CG	AU	AU	AU	GU
LTB		Spurpurea		C-	x-	x-	x-	x-	x-	x-	x-	G-	x-	x-	C-	A-	U-	U-	GC	x-	AU	AU	CG	UA	GC	AU	CG	AU	GC	AU	AU	GC	AU	GC	AU	GU	UA	GC	AU	GC	CG	AU	CG	AC	CG	AU	GU	AU	GU
LTB		Gmax		C-	x-	x-	x-	x-	x-	x-	G-	A-	x-	x-	C-	A-	U-	x-	GC	x-	AU	AU	UA	UA	GC	AU	CG	AU	GC	AU	AU	GC	AU	GC	AU	GC	UA	GC	AU	GC	CG	AU	CG	AC	CG	AU	GU	AU	GU
LTB		Mesculenta		C-	x-	x-	x-	x-	x-	x-	x-	A-	x-	x-	C-	A-	U-	x-	GC	x-	AU	AU	UG	UA	GC	AU	CG	AU	GC	AU	AU	GC	AU	GC	AU	GC	UA	GC	AU	GC	CG	AU	CG	AC	CG	AU	GU	AU	GU
LTB		Bstricta		CG	AG	AU	GU	AU	GC	GU	AA	AU	CG	GC	CG	AU	AG	AG	GC	AU	AU	AA	CG	UA	GC	AU	CG	AU	GC	AU	AU	GC	AU	GC	AU	GC	UA	GC	AU	GC	CG	AU	CG	AC	CG	AU	AU	AU	GU
LTB		Esalsugineum		CG	AG	AU	AU	AU	GC	AU	AA	AU	CG	AU	CG	AG	AC	A-	GC	AU	AU	AA	CG	UA	GC	AU	CG	AU	GC	AU	AU	GC	AU	GC	AU	GC	UA	GC	AU	GC	CG	AU	CG	AC	CG	AU	AU	AU	GU
LTB		Athaliana		CG	AU	AU	GC	AU	GC	AU	AA	AG	CU	GC	CG	AU	AG	AG	GC	AU	AU	AA	CG	UA	GC	AU	CG	AU	GC	AU	AU	GC	AU	GC	AU	GC	UA	GC	AU	GC	CG	AU	CG	AC	CG	AU	AU	AU	GU
LTB		Vvinifera		C-	x-	x-	x-	x-	x-	x-	CG	AU	x-	x-	CG	AA	UC	x-	GC	x-	AU	AU	CG	UA	GC	AU	CG	AU	GC	AU	AU	GC	AU	GC	AU	GU	UA	GC	AU	GC	CG	AU	CG	AC	CG	AU	GU	AU	GU
LTB		Rcommunis		C-	x-	x-	x-	x-	x-	x-	G-	A-	x-	x-	C-	A-	U-	x-	GC	x-	AU	AU	UG	UA	GC	AU	CG	AU	GC	AU	AU	GC	AU	GC	AU	GC	UA	GC	AU	GC	CG	AU	CG	AC	CG	AU	GU	AU	GU
LTB		Pvulgaris		C-	x-	x-	x-	x-	x-	x-	GC	AU	x-	x-	C-	x-	x-	x-	GU	x-	AU	AU	UG	UG	GC	AU	CG	AU	GC	AU	AU	GC	AU	GC	AU	GC	UA	GC	AU	GC	CG	AU	CG	AU	AG	AU	GU	AU	GU
LTB		BrapaFPsc		CG	AG	AU	AU	AU	GC	AU	AC	AU	CG	AU	CG	AU	CG	AC	GC	AU	AU	AA	UG	UA	GC	AU	CG	AU	GC	AU	AU	GC	AU	GC	AU	GC	UA	GC	AU	GC	CG	AU	CG	AC	CG	AU	AU	AU	AU
LTB	miR156b_1	Fvesca		GC	x-	x-	x-	GC	UG	x-	GU	GC	x-	GC	Ax	UA	AU	GC	AG	AU	x-	AU	UC	UA	GC	AU	CG	AU	GC	AU	AU	GC	AU	GC	AU	GU	UA	GC	AU	GC	CG	AU	CG	AC	CG	AU	GU	AU	GU
LTB		Vvinifera		AU	GC	GC	Gx	AG	xG	xA	A-	x-	C-	GC	AU	GU	x-	GC	A-	G-	A-	A-	CG	UA	GC	AU	CG	AU	GC	AU	AU	GC	AU	GC	AU	GC	UA	GC	AU	GC	CG	AU	CG	AC	UG	GU	CG	AG	GC
LTB		Cgrandiflora		AU	A-	GC	AU	AU	UU	GC	CG	AU	AU	CC	AU	GC	AU	GC	AU	AA	AU	AU	CG	UA	GC	AU	CG	AU	GC	AU	AU	GC	AU	GC	AU	GC	UA	GC	AU	GC	CG	AU	CG	AC	UG	GU	CG	AU	GG
LTB		Lusitatissimum		AU	GC	GC	AU	GC	GU	xA	CU	GU	AU	GC	AU	GC	GU	GC	AU	U-	A-	A-	C-	UA	GC	AU	CG	AU	GC	AU	AU	GC	AU	GC	AU	GC	UA	GC	AU	GC	CG	AU	CG	AC	CG	AU	CG	AG	GG
LTB		Ptrichocarpa		AU	x-	x-	x-	x-	x-	x-	GC	GC	x-	x-	AU	AG	AU	GC	AU	AU	AC	A-	CG	UA	GC	AU	CG	AU	GC	AU	AU	GC	AU	GC	AU	GC	UA	GC	AU	GC	CG	AU	CG	AU	CG	AU	CG	AG	AA
LTB		BrapaFPsc		UA	A-	G-	A-	A-	U-	G-	C-	A-	A-	CG	AU	GC	A-	GC	AG	A-	AU	AU	CG	UA	GC	AU	CG	AU	GC	AU	AU	GC	AU	GC	AG	GC	UA	GC	AU	GC	CG	AU	CG	AC	UG	GU	CG	AU	GG
LTB		Mesculenta		AU	GC	GC	GU	AU	xU	xx	CG	AU	CG	UA	AU	GU	AA	GU	AU	GC	x-	A-	CG	UA	GC	AU	CG	AU	GC	AU	AU	GC	AU	GC	AU	GC	UA	GC	AU	GC	CG	AU	CG	AU	CG	AU	CG	AG	GA
LTB		Cclementina		A-	GC	GC	AU	AU	CU	xU	UG	Ax	AU	CG	Ax	GA	xA	GC	AU	GU	CG	AC	CG	UA	GC	AU	CG	AU	GC	AU	AU	GC	AU	GC	AU	GC	UG	GC	AU	GC	CG	AU	CG	AC	CG	GU	CG	AA	G-
LTB		Csativus		AU	Gx	Ax	Gx	Ax	xx	xx	CA	AA	Ax	Ax	A-	GU	GC	GC	x-	GC	AU	AU	GC	UA	GC	AU	CG	AU	GC	AU	AU	GC	AU	GC	AU	GC	UA	GC	AU	GC	CG	AU	CG	A-	C-	GC	CG	AU	Gx
LTB		Acoerulea		U-	x-	A-	A-	A-	U-	G-	G-	G-	x-	A-	A-	G-	A-	G-	U-	AU	x-	AU	CG	UA	GC	AU	CG	AU	GC	AU	AU	GU	AC	GU	AU	GC	UA	GC	AU	GC	CG	AU	CG	AU	CG	AU	CG	UG	GC
LTB		Athaliana		AU	GC	GC	AA	AG	UU	GC	CG	AU	AC	CG	AU	GC	AU	GC	AU	AA	AU	AU	CG	UA	GC	AU	CG	AU	GC	AU	AU	GC	AU	GC	AU	GC	UA	GC	AU	GC	CG	AU	CG	AC	UG	GU	CG	AU	GG
LTB		Bstricta		AU	AU	GC	AU	AU	UU	GC	CG	AU	AU	CC	GU	GC	AU	GA	AU	AC	AU	AU	CG	UA	GC	AU	CG	AU	GC	AU	AU	GC	AU	GC	AU	GC	UA	GC	AU	GC	CG	AU	CG	AC	UG	GU	CG	AU	AG
LTB		Graimondii		UG	x-	x-	x-	x-	UA	x-	GC	GC	x-	C-	A-	U-	A-	G-	AU	AU	x-	AU	UG	UA	GC	AU	CG	AU	GC	AU	AU	GC	AU	GC	AU	GC	UA	GC	AU	GC	CG	AU	CG	AC	CG	AU	GU	AU	GU
LTB		Crubella		AU	AU	GC	AU	AU	UU	GC	CG	AU	AU	CC	AU	GC	AU	GC	AU	AA	AU	AU	CG	UA	GC	AU	CG	AU	GC	AU	AU	GC	AU	GC	AU	GC	UA	GC	AU	GC	CG	AU	CG	AC	UG	GU	CG	AU	GG
LTB		Alyrata		AU	GC	AU	AA	AU	UU	GC	CG	AU	A-	C-	A-	G-	A-	G-	A-	A-	A-	AU	CG	UA	GC	AU	CG	AU	GC	AU	AU	GC	AU	GC	AU	GC	UA	GC	AU	GC	CG	AU	CG	AC	UG	GU	CG	AU	GG
LTB		Egrandis		GC	xx	GC	AU	GU	x-	x-	x-	x-	AU	GC	AU	GC	AU	AU	AU	GU	AU	AU	GC	UA	GC	AU	CG	AU	GC	AU	AU	GC	AU	GC	AU	GC	UA	GC	AU	GC	CG	AU	CG	AC	CG	GU	CG	AG	GG
LTB		Esalsugineum		AU	Ax	GC	AU	AC	UU	GC	CC	A-	A-	CG	AU	GC	A-	GC	AG	A-	AU	AU	CG	UA	GC	AU	CG	AU	GC	AU	AU	GC	AU	GC	AU	GC	UA	GC	AU	GC	CG	AU	CG	AC	UG	GU	CG	AU	GG
LTB		Mguttatus		C-	A-	A-	A-	A-	A-	x-	AU	GC	AU	GC	GU	GC	GC	AU	AU	GC	x-	A-	CG	UA	GC	AU	CG	AU	GC	AU	AU	GC	AU	GC	AU	GC	UA	GC	AU	GC	CG	AU	AU	UA	CG	GU	CA	AU	GA
LTB		Pvulgaris		AU	GU	GU	CG	AU	x-	x-	x-	x-	A-	CG	AU	CG	AU	GC	AU	GU	x-	GU	CG	UA	GC	AU	CG	AU	GC	AU	AU	GC	AU	GC	AU	GC	UA	GC	AU	GC	CG	AU	CG	AU	UG	GU	CG	UG	GG
LTB		Gmax		AU	U-	U-	A-	A-	U-	x-	G-	G-	x-	C-	A-	x-	x-	G-	AU	AU	x-	AU	UG	UG	GC	AU	CG	AU	GC	AU	AU	GC	AU	GC	AA	GC	UA	GC	AU	GC	CG	AU	CG	AU	AG	AU	GU	AU	GU
LTB		Mtruncatula		C-	x-	C-	A-	A-	U-	x-	G-	A-	x-	C-	A-	U-	A-	GC	AU	AU	xA	A-	UA	UA	GC	AU	CG	AU	GC	AU	AU	GC	AU	GC	AU	GC	UA	GC	AU	GC	CG	AU	CG	AC	UG	x-	x-	AU	GU
LTB		Rcommunis		A-	G-	G-	A-	AU	x-	x-	CG	xx	AU	CG	UA	GA	x-	GC	AU	GC	AU	AU	CG	UA	GC	AU	CG	AU	GC	AU	AU	GC	AU	GC	AU	GC	UA	GC	AU	GC	CG	AU	CG	AC	CG	GU	CG	AG	GA
LTB		Spurpurea		A-	x-	x-	x-	x-	x-	x-	GC	UA	xC	U-	CG	GC	AU	GC	AC	AU	AU	GC	CG	UA	GC	AU	CG	AU	GC	AU	AU	GC	AU	GC	AU	GC	UA	GC	AU	GC	CG	AU	CG	AU	CG	AU	CG	AG	GC
LTB		Cpapaya		AU	GC	GU	UU	A-	C-	x-	AU	x-	AU	CG	AU	CG	AU	GA	AA	GC	AU	AU	CG	UA	GC	AU	CG	AU	GC	AU	AU	GC	AU	GC	AU	GC	UA	GC	AU	GC	CG	AU	CG	AC	CG	GU	CG	AG	GG
LTB		Tcacao		GC	AU	GC	GC	AU	x-	x-	A-	GU	AU	CG	AU	CG	x-	GU	AU	GC	AU	AU	CG	UA	GC	AU	CG	AU	GC	AU	AU	GC	AU	GC	AU	GC	UA	GC	AU	GC	CG	AU	CG	AC	CG	GU	CG	AG	GG
LTB	miR156c_1	Mdomestica		U-	U-	x-	x-	x-	x-	G-	A-	x-	x-	x-	C-	G-	U-	A-	GC	AU	AU	AC	UG	UA	GC	AU	CG	AU	GC	AU	AU	GC	AU	GC	AU	GU	UA	GC	AU	GC	CG	AU	CG	AC	CG	AU	GU	AU	GU
LTB		Esalsugineum		U-	A-	x-	GU	AU	GC	AU	AU	AU	CG	GC	CG	AU	UU	CG	GC	AU	AU	AU	CG	UA	GC	AU	CG	AU	GC	AU	AU	GC	AU	GC	AU	GC	UA	GC	AU	GC	CG	AU	CG	AC	CG	AU	AU	AU	GU
LTB		Crubella		U-	U-	AU	GC	AU	GU	AU	AU	AG	CG	GC	CG	AG	UC	A-	GC	AU	AU	AA	CG	UA	GC	AU	CG	AU	GC	AU	AU	GC	AU	GC	AU	GC	UA	GC	AU	GC	CG	AU	CG	AC	CG	AU	AU	AU	GU
LTB		Cpapaya		U-	U-	x-	x-	G-	G-	A-	x-	x-	x-	x-	C-	A-	U-	A-	GC	AU	AU	AC	UC	UA	GC	AU	CG	AU	GC	AU	AU	GC	AU	GC	AU	GC	UA	GC	AU	GC	CG	AU	CG	AC	CG	AU	GU	Ax	Gx
LTB		Pvulgaris		U-	U-	x-	x-	x-	G-	A-	A-	x-	x-	x-	C-	A-	U-	A-	GC	AU	AU	AC	UA	UA	GC	AU	CG	AU	GC	AU	AU	GC	AU	GC	AU	GC	UA	GC	AU	GC	CG	AU	CG	AC	CG	AU	GU	AU	GU
LTB		Cgrandiflora		U-	U-	A-	G-	A-	G-	A-	A-	A-	CG	GC	CG	AG	UC	A-	GC	AU	AU	AA	CG	UA	GC	AU	CG	AU	GC	AU	AU	GC	AU	GC	AU	GC	UA	GC	AU	GC	CG	AU	CG	AC	CG	AU	AU	AU	GU
LTB		Ppersica		U-	U-	x-	x-	x-	G-	A-	A-	x-	x-	x-	CG	AU	UA	GC	GC	AU	AU	AC	UG	UA	GC	AU	CG	AU	GC	AU	AU	GC	AU	GC	AU	GU	UA	GC	AU	GC	CG	AU	CG	AC	CG	AU	GU	AU	GU
LTB		Athaliana		U-	AU	AU	GC	AU	GU	AU	AU	AU	CG	GC	CA	AC	UU	AG	GG	AC	AC	AC	CG	UA	GC	AU	CG	AU	GC	AU	AU	GC	AU	GC	AU	GC	UA	GC	AU	GC	CG	AU	CG	AC	CG	AU	AU	AU	GU
LTB		Tcacao		U-	U-	x-	x-	G-	G-	A-	x-	x-	x-	x-	C-	A-	U-	A-	GC	AU	AU	AC	UG	UA	GC	AU	CG	AU	GC	AU	AU	GC	AU	GC	AU	GC	UA	GC	AU	GC	CG	AU	CG	AC	CG	AU	GU	AU	GU
LTB		Bstricta		A-	AU	AU	GC	AU	GU	AU	AU	AG	CG	GC	CG	AG	UC	A-	GC	AU	AU	AA	CG	UA	GC	AU	CG	AU	GC	AU	AU	GC	AU	GC	AU	GC	UA	GC	AU	GC	CG	AU	CG	AC	CG	AU	AU	AU	GU
LTB		Alyrata		U-	AU	AU	GC	AU	GU	AU	AU	AU	CG	GC	CA	AC	UU	AU	GC	AU	AU	AU	CG	UA	GC	AU	CG	AU	GC	AU	AU	GC	AU	GC	AU	GC	UA	GC	AU	GC	CG	AU	CG	AC	CG	AU	AU	AU	GU
LTB		BrapaFPsc		U-	A-	x-	GU	AU	GC	AU	AU	AA	CG	GC	CC	AU	UC	AG	GC	AU	AU	AA	CG	UA	GC	AU	CG	AU	GC	AU	AU	GC	AU	GC	AU	GC	UA	GC	AU	GC	CG	AU	CG	AC	CG	AU	AU	AU	GU
LTB		Graimondii		A-	U-	x-	x-	x-	G-	A-	A-	x-	x-	x-	C-	A-	U-	A-	GC	AU	AU	AC	UG	UA	GC	AU	CG	AU	GC	AU	AU	GC	AU	GC	AU	GC	UA	GC	AU	GC	CG	AU	CG	AC	CG	AU	AU	AU	GU
LTB	miR156d_1	Athaliana		GU	UA	UA	GG	AU	UA	GC	GU	GU	GC	GC	AU	A-	A-	A-	GC	AU	AU	GC	UA	UA	GC	AU	CG	AU	GU	AU	AU	GC	AU	GC	AU	GC	UA	GC	AU	GC	CG	AU	CG	AC	CG	AU	AU	AU	GU
LTB		Esalsugineum		GU	UA	UA	GG	AU	UA	GC	GU	GU	GC	GC	AU	A-	A-	A-	GC	AU	AU	GC	UA	UA	GC	AU	CG	AU	GC	AU	AU	GC	AU	GC	AU	GC	UA	GC	AU	GC	CG	AU	CG	AC	CG	AU	AU	AU	GU
LTB		BrapaFPsc		GC	UU	UU	GC	AU	UA	GG	GU	GU	GC	AU	AU	AC	AC	AU	GC	AU	AU	GC	UA	UA	GC	AU	CG	AU	GA	AU	AU	GC	AU	GC	AU	GC	UA	GC	AU	GC	CG	AU	CG	AC	CG	AU	AU	AU	GU
LTB		Egrandis		GC	GC	UU	CC	AA	GC	GC	AU	CG	x-	x-	x-	x-	x-	A-	G-	A-	A-	A-	U-	UA	GC	AU	CG	AU	GC	AU	AU	GC	AU	GC	AU	GC	UA	GC	AU	GC	CG	AU	CG	AC	CG	AU	GU	AU	GU
LTB		Mdomestica		GC	UG	UG	AU	AU	x-	x-	x-	GC	CG	U-	G-	A-	GC	CG	GC	UG	AU	GC	UG	UA	GC	AU	CG	AC	GC	AU	AU	GC	AU	GC	AU	GC	UA	GC	AU	GC	CG	AU	CG	AC	CG	AU	CG	AG	G-
LTB		Alyrata		GU	UA	UA	GG	AU	UA	GC	GU	GU	GC	GC	AU	A-	A-	A-	GC	AU	AU	GC	UA	UA	GC	AU	CG	AU	GC	AU	AU	GC	AU	GC	AU	GC	UA	GC	AU	GC	CG	AU	CG	AC	CG	AU	AU	AU	GU
LTB		Crubella		GU	UA	UA	GG	AU	UA	GC	GU	GU	GC	GC	AU	A-	A-	A-	GC	AU	AU	GC	UA	UA	GC	AU	CG	AU	GC	AU	AU	GC	AU	GC	AU	GC	UA	GC	AU	GC	CG	AU	CG	AC	CG	AU	AU	AU	GU
LTB		Cgrandiflora		GU	UA	UA	GG	AU	UA	GC	GU	GU	GC	GC	AU	A-	A-	A-	GC	AU	AU	GC	UA	UA	GC	AU	CG	AU	GC	AU	AU	GC	AU	GC	AU	GC	UA	GC	AU	GC	CG	AU	CG	AC	CG	AU	AU	AU	GU
LTB		Bstricta		GU	UA	UA	GG	AU	UA	GC	GU	GU	GU	GC	AG	A-	A-	A-	GC	AU	AU	GC	UA	UA	GC	AU	CG	AU	GC	AU	AU	GC	AU	GC	AU	GC	UA	GC	AU	GC	CG	AU	CG	AC	CG	AU	AU	AU	GU
LTB	miR156e_1	Athaliana		U-	G-	U-	G-	A-	A-	A-	G-	G-	U-	A-	A-	U-	U-	AU	GC	GC	A-	GC	GC	UA	GC	AU	CG	AU	GC	AU	AU	GC	AU	GC	AU	GC	UA	GU	AU	GC	CG	AU	CG	AU	CG	AU	UA	GU	GC
LTB		Stuberosum		UA	UU	Ux	UA	AU	AU	GC	GU	GC	U-	AU	AU	UA	xC	AA	A-	GC	UA	GC	GC	UA	GC	AU	CG	AU	GC	AU	AU	GC	AU	GC	AU	GC	UA	GU	AU	GC	CG	AU	CG	AU	CG	AU	UA	GU	GC
LTB		Cclementina		U-	A-	A-	A-	A-	A-	GC	GC	GC	UA	AA	A-	G-	x-	A-	GC	GC	A-	GC	GC	UA	GC	AU	CG	AU	GC	AU	AU	GC	AU	GC	AU	GC	UA	GC	AU	GC	CG	AU	CG	AC	CG	AU	UA	GU	GC
LTB		Mguttatus		U-	A-	U-	U-	A-	AU	GC	GU	GC	UA	AC	AC	GG	x-	x-	GC	GC	A-	GC	GC	UA	GC	AU	CG	AU	GC	AU	AU	GC	AU	GC	AC	GC	UA	GC	AU	GC	CG	AU	CG	AC	CG	AU	UA	GU	GC
LTB		Mesculenta		U-	x-	U-	U-	A-	A-	G-	GC	GC	UA	AC	AC	xA	x-	G-	GC	GC	A-	GC	GC	UA	GC	AU	CG	AU	GC	AU	AU	GC	AU	GC	AU	GC	UA	GU	AU	GC	CG	AU	CG	AC	CG	AU	UC	GU	GC
LTB		Esalsugineum		U-	A-	U-	C-	U-	A-	AU	GC	GU	U-	A-	A-	x-	C-	AU	GC	GC	A-	GC	GC	UA	GC	AU	CG	AU	GC	AU	AU	GC	AU	GC	AU	GC	UA	GU	AU	GC	CG	AU	CG	AU	CG	AU	UA	GU	GC
LTB		Slycopersicum		UA	UU	Ux	UA	AU	AU	GC	GU	GC	UA	AC	AA	UC	xA	AC	GC	GC	UC	GC	GC	UA	GC	AU	UG	AU	GC	AU	AU	GC	AU	GC	AU	GC	UA	GU	AU	GC	CG	AU	CG	AU	CG	AU	UA	GU	GC
LTB		Cpapaya		U-	U-	U-	U-	U-	AU	GU	GC	GU	UA	AU	AA	AA	xU	xC	GC	GC	A-	GC	GC	UA	GC	AU	CG	AU	GC	AU	AU	GC	AU	GC	AU	GC	UG	GC	AU	GC	CG	AU	CG	AC	CG	AU	UC	GU	GC
LTB		Alyrata		U-	G-	U-	G-	A-	A-	A-	G-	G-	U-	A-	AU	GC	x-	AU	GU	GC	AC	GC	GC	UA	GC	AU	CG	AU	GC	AU	AU	GC	AU	GC	AU	GC	UA	GU	AU	GC	CG	AU	CG	AU	CG	AU	UA	GU	GC
LTB		Gmax		U-	A-	U-	U-	AU	AU	GC	GU	GC	UU	AA	A-	GC	x-	x-	GC	GC	AU	GC	GC	UA	GC	AU	CG	AU	GC	AU	AU	GC	AU	GC	AU	GC	UA	GU	AU	GC	CG	AU	CG	AC	CG	AU	UA	AU	GU
LTB		Bstricta		U-	A-	U-	GC	AU	AC	AU	GC	GU	UC	A-	AU	GC	x-	AU	GU	GC	AC	GC	GC	UA	GC	AU	CG	AU	GC	AU	AU	GC	AU	GC	AU	GC	UA	GU	AU	GC	CG	AU	CG	AU	CG	AU	UA	GU	GC
LTB		Mdomestica		x-	x-	U-	A-	A-	AU	GC	GU	GC	UU	AC	AU	xx	x-	AU	GC	GC	AA	GC	GC	UA	GC	AU	CG	AU	GC	AU	AU	GC	AU	GC	AU	GC	UA	GU	AU	GC	CG	AU	CG	AU	CG	AU	UU	GU	GC
LTB		Crubella		x-	A-	U-	U-	A-	A-	A-	GU	GC	UA	AU	AU	GC	x-	AU	GC	GC	AU	GC	GC	UA	GC	AU	CG	AU	GC	AU	AU	GC	AU	GC	AU	GC	UA	GU	AU	GC	CG	AU	CG	AU	CG	AU	UA	GU	GC
LTB		BrapaFPsc		UG	AU	UA	Cx	GU	AU	AU	GC	GU	Ux	AU	AU	x-	GC	AU	GC	GC	AU	GC	GC	UA	GC	AU	CG	AU	GC	AU	AU	GC	AU	GC	AU	GC	UA	GU	AU	GC	CG	AU	CG	AU	CG	AU	UA	GU	GC
LTB		Mtruncatula		GU	x-	GC	UU	AC	AU	GA	GC	GC	UA	AC	AC	GA	x-	x-	GC	GC	U-	GC	GC	UA	GC	AU	CG	AU	GC	AU	AU	GC	AU	GC	AU	GC	UA	GU	AU	GC	CG	AU	CG	AU	CA	AU	UA	GU	GC
LTB		Cgrandiflora		x-	A-	U-	U-	A-	A-	A-	GU	GC	UA	AU	AU	GC	x-	AU	GC	GC	AU	GC	GC	UA	GC	AU	CG	AU	GC	AU	AU	GC	AU	GC	AU	GC	UA	GU	AU	GC	CG	AU	CG	AU	CG	AU	UA	GU	GC
LTB		Egrandis		U-	x-	U-	G-	A-	A-	GC	GC	GC	UU	AC	AU	x-	x-	GC	GU	GC	AU	GC	GC	UA	GC	AU	CG	AU	GC	AU	AU	GC	AU	GC	AU	GC	UA	GC	AC	GC	CG	AU	CG	AU	CG	AU	UC	GU	GC
LTB		Csinensis		U-	A-	A-	A-	A-	A-	GC	GC	GC	UA	AA	A-	G-	x-	A-	GC	GC	A-	GC	GC	UA	GC	AU	CG	AU	GC	AU	AU	GC	AU	GC	AU	GC	UA	GC	AU	GC	CG	AU	CG	AC	CG	AU	UA	GG	GC
LTB		Pvulgaris		AU	x-	x-	U-	U-	A-	UA	GC	GC	UA	AC	AU	GA	x-	x-	GC	GC	A-	GC	GC	UA	GC	AU	CG	AU	GC	AU	AU	GC	AU	GC	AU	GC	UA	GU	AU	GC	CG	AU	CG	AC	CG	AU	UA	GU	GC
LTB		Tcacao		U-	U-	G-	G-	C-	A-	G-	G-	G-	U-	C-	A-	GC	x-	x-	GC	AC	Ax	C-	GC	U-	GC	AU	CG	AU	GC	AU	AU	GC	AU	GC	AU	GC	UG	GU	AU	GC	CG	AC	CG	AU	AA	AU	GU	GU	GC
LTB		Ppersica		x-	x-	U-	U-	C-	AU	GC	GU	GC	UU	AC	AU	xx	xU	UU	GC	GC	A-	GC	GC	UA	GC	AU	CG	AU	GC	AU	AU	GC	AU	GC	AU	GC	UA	GU	AU	GC	CG	AU	CG	AC	CG	AU	AU	GU	GC
LTB		Fvesca		x-	x-	U-	AU	AU	AU	GU	GU	GG	UA	AA	A-	x-	x-	A-	GC	GC	A-	GC	GC	UA	GC	AU	CG	AU	GC	AU	AU	GC	AU	GC	AU	GC	UA	GC	AU	GC	CG	AU	CG	AC	CG	AU	CU	GC	GC
LTB		Graimondii		G-	U-	U-	U-	U-	AU	GC	GU	GU	UC	AU	AU	x-	x-	GC	GC	GC	AU	G-	G-	UA	GC	AU	CG	AU	GC	AU	AU	GC	AU	GC	AU	GC	UA	GC	AU	GC	CG	AU	CG	CA	CG	AU	GU	GU	GC
LTB	miR156f_1	Gmax		x-	A-	GC	GC	UU	GC	UA	UU	AU	UU	GC	GC	x-	x-	x-	x-	x-	AU	GC	GC	UA	GC	AU	CG	AU	GC	AU	AU	GC	AU	GC	AU	GU	UA	GC	AU	GC	CG	AU	CG	UU	xG	xx	Ux	GU	GC
LTB		Tcacao		U-	AU	GC	x-	GU	GC	UU	AC	AU	GC	GC	GC	xA	x-	x-	x-	x-	A-	GC	GC	UA	GC	AU	CG	AU	GC	AU	AU	GC	AU	GC	AU	GC	UA	GC	AU	GC	CG	AU	CG	AC	CG	AU	GC	GU	G-
LTB		Esalsugineum		GC	AU	GC	UU	GC	AU	U-	GC	AU	GC	GU	AU	AU	UC	Ux	GC	x-	UA	GC	GC	UA	GC	AU	CG	AU	GC	AU	AU	GC	AU	GC	AU	GC	UA	GC	AU	GC	CG	AU	CG	AU	CG	AU	UA	GU	GC
LTB		Stuberosum		x-	A-	x-	U-	G-	A-	U-	A-	A-	G-	x-	x-	x-	x-	x-	G-	A-	C-	GC	GC	UA	GC	AU	CG	AU	GC	AU	AU	GC	AU	GC	AU	GC	UA	GC	AU	GC	CG	AU	CG	AU	CG	AU	UA	GU	GC
LTB		Vvinifera		A-	A-	A-	U-	GU	GC	UU	AC	AU	GC	GC	AU	AC	UG	x-	x-	x-	AU	GC	GU	UA	GC	AU	CG	AU	GC	AU	AU	GC	AU	GC	AU	GC	UA	GC	AU	GC	CG	AU	CG	AC	CG	AU	UC	GU	GC
LTB		Alyrata		G-	A-	U-	U-	GC	AU	U-	GC	AU	GC	UU	AC	AU	UU	U-	GC	AC	UC	GC	GC	UA	GC	AU	CG	AU	GC	AU	AU	GC	AU	GC	AU	GC	UA	GC	AU	GC	CG	AU	CG	AU	CG	AU	UA	GU	GC
LTB		Athaliana		GC	AU	GC	U-	GC	GC	UU	GC	AU	GC	GC	AC	AU	UC	UU	GC	AU	UU	GC	GC	UA	GC	AU	CG	AC	GC	AU	AU	GC	AU	GC	AU	GC	UA	GC	AU	GC	CG	AU	CG	AU	CG	AU	UA	GU	GC
LTB		Ptrichocarpa		U-	A-	GC	x-	GC	GC	UA	A-	A-	G-	GC	GC	x-	x-	x-	x-	x-	A-	GC	GC	UA	GC	AU	CG	AU	GC	AU	AU	GC	AU	GC	AU	GC	UA	GC	AU	GC	CG	AU	CG	AC	CG	AU	GU	GU	GC
LTB		Rcommunis		C-	AU	GC	x-	GU	GC	UU	AC	AU	GC	GC	GC	xG	xC	xC	x-	x-	A-	GC	GC	UA	GC	AU	CG	AU	GC	AU	AU	GC	AU	GC	AU	GC	UA	GU	AU	GC	CG	AU	CG	AC	CG	AU	UU	GC	GC
LTB		Ppersica		GC	x-	x-	x-	x-	x-	U-	A-	A-	AU	GC	AU	AA	AU	x-	GC	x-	A-	GC	GC	UA	GC	AU	CG	AU	GC	AU	AU	GC	AU	AC	AU	GC	AU	GC	AU	GC	CG	AU	CG	AU	CA	AU	UA	GU	GC
LTB		Mesculenta		G-	A-	A-	U-	x-	A-	A-	A-	AU	GC	GC	AA	x-	x-	x-	x-	x-	GC	GC	GC	UG	GC	AU	CG	AU	GC	AU	AU	GC	AU	GC	AC	GC	UA	GC	AU	GC	CG	AU	CG	GA	CG	AU	UA	GU	GC
LTB		Spurpurea		UA	GC	GC	x-	GC	GU	UA	A-	A-	G-	GC	GC	x-	x-	x-	x-	x-	A-	GC	GC	UA	GC	AU	CG	AU	GC	AU	AU	GC	AU	GC	AU	GC	UA	GC	AC	GC	CG	AU	CG	AC	CG	AU	GU	GU	G-
LTB		Bstricta		GC	AU	GC	UA	GC	UA	UG	GC	AU	GU	GC	AC	AC	U-	U-	G-	A-	U-	GC	GC	UA	GC	AU	CG	AC	GC	AU	AU	GC	AU	GC	AU	GC	UA	GU	AU	GC	CG	AU	CG	AU	AA	AU	UA	GU	GC
LTB		Slycopersicum		x-	A-	x-	x-	x-	A-	U-	A-	GC	GC	x-	x-	x-	x-	x-	GC	xC	C-	GC	GC	UA	GC	AU	CG	AU	GC	AU	AU	GC	AU	GC	AU	GC	UA	GC	AU	GC	CG	AU	CG	AU	CG	AU	UA	GU	GC
LTB		Egrandis		GC	AU	UC	C-	GU	GC	UU	AC	AU	GC	GC	GC	x-	x-	x-	x-	x-	U-	GC	GC	UA	GC	AU	CG	AU	GC	AU	AU	GC	AU	GC	AU	GC	UA	GC	AU	GC	CG	AU	CG	AU	CG	AU	UC	GU	GC
LTB		Cpapaya		x-	A-	x-	x-	x-	x-	U-	A-	AU	AU	GC	GC	x-	x-	x-	x-	x-	A-	GC	AU	UA	GC	AU	CG	AU	GC	AU	AU	GC	AU	GC	AU	GC	UU	GC	AU	GC	CG	AU	CG	CC	CG	AU	UC	GU	GC
LTB		Mdomestica		A-	A-	GU	x-	GC	GU	UA	AU	AC	GC	GC	GC	x-	x-	x-	x-	x-	C-	GC	UC	UA	GC	AU	CG	AU	GC	AU	AU	GC	AU	GC	AU	GC	UA	GC	AU	GC	CG	AU	CG	AC	CG	AU	UU	GU	GC
LTB		Mguttatus		A-	A-	A-	U-	x-	x-	A-	A-	A-	GC	GC	GC	x-	x-	x-	x-	x-	A-	GC	GC	UA	GC	AU	CG	AU	GC	AU	AU	GC	AU	GC	AC	GC	UA	GC	AU	GC	CG	AU	CG	AU	AG	AU	UA	GU	GC
LTB		BrapaFPsc		GC	AU	GC	UA	GC	CG	UU	GC	AU	GC	GC	AU	AC	UU	UU	GC	AC	UG	GC	GC	UA	GC	AU	CG	AU	GC	AU	AU	GC	AU	GC	AU	GC	UA	GC	UU	GC	CG	AU	CG	AU	CG	AU	UA	GU	GC
LTB		Crubella		GC	AU	GC	UU	GC	UU	U-	GC	AU	GC	GC	GC	AC	UA	UU	GC	AU	UA	GC	GC	UA	GC	AU	CG	AU	GC	AU	AU	GC	AU	GC	AU	GC	UA	GU	AU	GC	CG	AU	CG	AU	AG	AU	UA	GU	GC
LTB		Graimondii		U-	AU	GC	x-	GU	GC	U-	AU	AU	GU	GC	GA	xC	x-	x-	x-	x-	A-	GC	GU	UA	GC	AU	CG	AU	GC	AU	AU	GC	AU	GC	AC	GC	UA	GC	AU	GC	CG	AU	CG	AC	CG	AU	GC	GU	GC
LTB		Acoerulea		GC	GC	GC	U-	U-	U-	C-	A-	A-	GC	x-	x-	x-	x-	x-	GC	xA	AC	GC	GC	UA	GC	AU	CG	AU	GC	AU	AU	GC	AU	GC	AC	GC	UA	GC	AU	GC	CG	AU	CG	AU	CG	AU	UC	GU	GC
LTB		Cgrandiflora		GC	AU	GC	UU	GC	UU	U-	GC	AU	GC	GC	GC	AC	UA	UU	GC	AU	UA	GC	GC	UA	GC	AU	CG	AU	GC	AU	AU	GC	AU	GC	AU	GC	UA	GU	AU	GC	CG	AU	CG	AU	AG	AU	UA	GU	GC
LTB	miR156g_1	Graimondii		G-	x-	x-	x-	x-	U-	U-	U-	U-	A-	AU	GC	CU	AU	GC	GC	AA	AG	GG	GC	UA	GC	AC	CG	AU	GC	AU	AU	GC	AU	GC	AU	GC	GC	GU	AU	GC	CG	AU	CG	AU	CA	AU	GU	GC	GC
LTB		Alyrata		GC	UU	GC	AU	AC	UU	AU	AU	CG	AU	Ax	Ux	A-	A-	GC	GC	AU	A-	GC	GC	CU	GC	AU	CG	AU	GC	AU	AU	GC	AU	GC	AU	GC	UA	GU	AU	GC	CG	AU	CG	AC	CG	AU	UC	GU	GC
LTB		BrapaFPsc		G-	U-	A-	U-	A-	U-	A-	x-	C-	A-	A-	U-	A-	A-	GU	GC	AU	AU	GC	GC	CU	GC	AU	CG	AU	GC	AU	AU	GC	AU	GC	AC	GC	UA	GC	AU	GC	CG	AU	CG	AC	CG	AU	UC	GU	GC
LTB		Athaliana		GC	GC	GC	AU	AC	UU	AU	GC	CG	AU	A-	U-	A-	A-	C-	G-	A-	A-	GC	GC	CU	GC	AU	CG	AU	GC	AU	AU	GC	AU	GC	AU	GC	UA	GU	AU	GC	CG	AU	CG	AC	CG	AU	UC	GU	GC
LTB		Esalsugineum		GC	UU	GC	AU	AU	U-	C-	A-	C-	A-	A-	U-	A-	A-	GU	GC	AU	AC	GC	GC	CU	GC	AU	CG	AU	GC	AU	AU	GC	AU	GC	AC	GC	UA	GC	AU	GC	CG	AU	CG	AC	CG	AU	UC	GU	GC
LTB		Bstricta		G-	U-	G-	A-	A-	U-	A-	A-	C-	A-	A-	C-	A-	A-	GU	GC	AU	AU	GU	GC	CG	GC	AU	CG	AU	GC	AU	AU	GC	AU	GC	AU	GC	UA	GU	AU	GC	CG	AU	CG	AC	CG	AU	UC	GU	GC
LTB		Csativus		x-	x-	x-	x-	x-	U-	C-	U-	C-	AU	x-	x-	x-	AU	GC	GC	AU	AU	GC	GC	UA	GC	AU	CG	AU	GC	AU	AU	GC	AU	GC	AU	GC	GU	GU	AU	GC	CG	AU	CG	AU	CG	AU	UC	AU	GU
LTB		Crubella		GC	UU	AC	AU	GC	UU	AC	xU	xC	AU	AA	UG	A-	A-	GC	GC	AU	A-	GC	GC	CU	GC	AU	CG	AU	GC	AU	AU	GC	AU	GC	AU	GC	UA	GU	AU	GC	CG	AU	CG	AC	CG	AU	UC	GU	GC
LTB	miR156h_1	Mesculenta		GC	A-	GC	AU	UU	GC	GC	AU	GC	A-	UA	GC	AU	xx	C-	A-	A-	U-	GC	UU	UA	GC	AU	CG	AU	GC	AU	AU	GC	AU	GC	AC	GC	AU	GC	AU	GC	CG	AU	CG	AU	AG	CG	CG	CG	GU
LTB		Gmax		GC	xx	xx	AU	UA	GC	A-	UA	GC	AU	UA	GC	AU	GC	AU	U-	A-	U-	G-	U-	UA	GC	AU	CG	AU	GC	AU	AC	GU	AU	GC	AU	GC	AU	GC	AC	GC	CG	AU	CG	AU	AG	CG	CG	CG	GU
LTB		Esalsugineum		G-	A-	G-	A-	A-	G-	A-	A-	G-	A-	U-	G-	A-	A-	A-	A-	AU	UA	GC	UC	UA	GC	AC	CG	AU	GC	AU	AU	GC	AU	AU	AU	GC	AU	GC	AU	GC	CG	AU	CG	AU	AG	CG	CG	CG	GC
LTB		Lusitatissimum		G-	U-	G-	U-	A-	G-	A-	A-	C-	A-	U-	A-	C-	A-	A-	C-	A-	UA	AU	UA	UA	GC	AU	CG	AU	GC	AU	AU	GC	AU	AU	AU	GC	AU	GC	AU	GC	CG	AU	CG	AU	AC	CG	UA	GC	AU
LTB		Pvulgaris		x-	x-	x-	x-	x-	x-	x-	UA	GC	AU	UA	GC	AU	GC	AU	U-	A-	U-	G-	U-	UA	GC	AU	CG	AU	GC	AU	AC	GU	AU	GC	AU	GC	AU	GC	AU	GC	CG	AU	CG	AU	AG	CG	CG	CG	GU
LTB		Alyrata		G-	A-	G-	A-	A-	G-	A-	A-	G-	A-	U-	A-	A-	A-	A-	A-	AU	UA	GC	UC	UA	GC	AC	CG	AU	GC	AU	AU	GC	AU	AU	AU	GC	AU	GC	AU	GC	CG	AU	CG	AU	AG	CG	CG	UG	GC
LTB		Cgrandiflora		G-	A-	G-	A-	A-	G-	A-	A-	G-	A-	U-	G-	G-	A-	A-	A-	AU	UA	GC	UC	UA	GC	AC	CG	AU	GC	AU	AU	GC	AU	AU	AU	GC	AU	GC	AU	GC	CG	AU	CG	AU	AG	CG	CG	CG	GC
LTB		Graimondii		GC	AU	CA	AC	U-	AU	UA	AU	UA	AU	UC	AU	UA	AU	AU	UA	AU	Ux	GC	UA	UA	GC	AU	CG	AU	GC	AU	AU	GC	AU	GC	AU	GC	AU	GU	AU	GC	CG	AU	CG	AU	AG	GA	CG	CG	AU
LTB		Cpapaya		AU	x-	UA	xx	AU	UA	GC	Ux	GC	AU	UA	GC	AC	UA	AC	UC	AU	UA	GC	UU	UA	GC	AU	CG	AU	GC	AU	AU	GC	AU	GC	AU	GC	AU	GU	AU	GC	CG	AU	CG	AU	AG	GA	CG	CG	AU
LTB		Athaliana		G-	A-	G-	A-	A-	G-	A-	A-	G-	A-	U-	G-	A-	A-	A-	A-	AU	UA	GC	UC	UA	GC	AC	CG	AU	GC	AU	AU	GC	AU	AU	AU	GC	AU	GC	AU	GC	CG	AU	CG	AU	AG	CG	CG	UG	GC
LTB		Fvesca		GC	x-	GC	AU	UA	GC	GA	UA	Ux	Ax	UG	GC	AU	GC	AU	UA	AU	U-	G-	U-	U-	G-	AU	CG	AU	GC	AU	AU	GC	AU	UU	AU	GC	AU	GC	AU	GC	CG	AU	CG	AU	AG	CG	CG	CG	GU
LTB		Tcacao		G-	A-	G-	A-	A-	G-	A-	A-	G-	A-	U-	C-	A-	U-	A-	C-	A-	U-	G-	U-	UA	GC	AU	CG	AU	GC	AU	AU	GC	AU	GC	AU	GC	AU	GU	AU	GC	CG	AU	CG	AU	AG	CG	CG	CG	GU
LTB		Vvinifera		GC	x-	x-	x-	x-	GC	AU	xx	xx	AC	UA	GC	AU	GC	AU	U-	A-	U-	G-	U-	UA	GC	AU	CG	AU	GC	AU	AU	GC	AU	GC	AU	GC	GU	GC	AU	GC	CG	AU	CG	AU	AG	CG	CG	CG	AU
LTB		Mdomestica		GC	GC	GC	AU	UA	GC	AA	Gx	GC	UU	UC	x-	AU	GC	AU	U-	A-	U-	G-	U-	UA	GC	AU	CG	AU	GC	AU	AU	GC	AU	GU	AU	GC	AU	GC	AU	GC	CG	AU	CG	AU	AG	CG	CG	CG	RU
LTB		Rcommunis		AU	AU	GC	AU	GC	GU	AU	Ux	GC	AU	UA	GU	Ax	AA	Ax	xx	AC	UA	GC	UU	UA	GC	AU	CG	AU	GC	AU	AU	GC	AU	GC	AU	GC	AU	GC	AU	GC	CG	AU	CG	AU	AG	CG	CG	CG	GU
LTB		Slycopersicum		GU	xx	GC	AA	UA	UA	CG	AU	A-	A-	U-	G-	A-	G-	A-	U-	C-	U-	A-	UA	UA	GC	AC	CG	AU	GC	AU	AU	GC	AU	GC	AU	GC	AU	GC	AU	GC	UG	AU	CG	AU	AA	UA	CG	UG	GU
LTB		Egrandis		GC	AU	Ax	AU	AU	GC	GC	UA	GC	UU	UC	GC	UA	GC	AU	A-	G-	UA	GC	UC	UA	GC	AU	CG	AC	GC	AU	AU	GC	AU	GC	AU	GC	AU	GC	AU	GC	CG	AU	CG	AU	AG	CA	CG	CG	CG
LTB		Ppersica		GU	xG	G-	AU	AU	UA	GC	AC	GC	CG	Ux	GC	AU	GC	AU	Ux	A-	U-	GC	UU	UA	GC	AU	CG	AU	GC	AU	AU	GC	AU	AU	AU	GC	AU	GC	AU	GC	CG	AU	CG	AU	AG	CG	CG	CG	GU
LTB		Mtruncatula		GC	AU	AA	AU	Ax	UA	GC	UA	GC	Ax	UA	GC	AU	GC	AU	U-	A-	U-	G-	U-	UA	GC	AU	CG	AU	GC	AU	AU	GC	AU	GC	AC	GC	AU	GC	AU	GC	CG	AU	CG	AU	AG	CG	CG	CG	GU
LTB		BrapaFPsc		G-	A-	G-	A-	A-	G-	A-	CG	GC	AU	UA	GC	AU	G-	A-	A-	A-	UA	GC	UC	UA	GC	AC	CG	AU	GC	AU	AU	GC	AU	AU	AU	GC	AU	GC	AU	GC	CG	AU	CG	AU	AG	GA	CG	CG	GC
LTB		Bstricta		G-	A-	G-	A-	A-	G-	A-	A-	G-	A-	U-	G-	G-	A-	A-	A-	AU	UA	GC	UC	UA	GC	AC	CG	AU	GC	AU	AU	GC	AU	AU	AU	GC	AU	GC	AU	GC	CG	AU	CG	AU	AG	CG	CG	CG	GC
LTB		Cclementina		x-	x-	x-	A-	C-	U-	A-	A-	U-	AU	CG	UA	UG	G-	x-	U-	x-	U-	GU	AU	UA	GC	AU	CG	AU	GC	AC	AU	GC	AU	GC	AU	GC	AU	GC	AU	GC	UG	AU	CG	AU	AG	CG	CG	CG	GU
LTB		Acoerulea		GC	AU	GC	Cx	Ax	AU	GC	AU	GC	AC	UA	GC	AU	GC	AU	U-	A-	U-	G-	U-	UA	GC	AU	CG	AU	GC	AU	AU	GC	AU	GC	AU	GU	AU	GC	AU	GC	CG	AU	CG	AU	AG	CG	CG	CG	AU
LTB		Crubella		G-	A-	G-	A-	A-	G-	A-	A-	G-	A-	U-	G-	G-	A-	A-	A-	AU	UA	GC	UC	UA	GC	AC	CG	AU	GC	AU	AU	GC	AU	AU	AU	GC	AU	GC	AU	GC	CG	AU	CG	AU	AG	CG	CG	CG	GC
LTB	miR157a_1	Gmax		x-	x-	U-	GC	AU	GC	AU	GC	GC	AU	AU	AU	UA	GC	AU	UA	GC	CU	U-	G-	U-	UA	GC	AU	CG	AU	GC	AU	AU	GC	AU	UG	AU	GC	AU	GC	AU	GC	CG	AU	CG	AU	GU	AU	UU	GC
LTB		Ptrichocarpa		x-	x-	x-	GC	AU	GC	AC	GC	GC	CG	A-	C-	UA	GC	AU	UU	GC	UC	UA	GC	UU	UA	GC	AU	CG	AU	GC	AU	AU	GC	AU	UG	AU	GC	AU	GC	AU	GC	CG	AU	CG	AU	GU	AU	UC	GC
LTB		Acoerulea		x-	x-	x-	x-	AU	GC	GC	GC	GC	CG	A-	C-	UA	GC	AU	UU	GC	UU	UA	GC	UU	UA	GC	AU	CG	AU	GC	AU	AU	GC	AU	UA	AU	GC	AU	GC	AU	GC	CG	AU	CG	AU	GU	AU	UA	GC
LTB		Graimondii		x-	x-	x-	GU	AU	GC	AU	GC	GA	CC	AC	AG	UA	Ux	AC	UU	GC	UC	UA	GC	UU	UA	GC	AU	CG	AU	GC	AU	AU	GC	AU	UA	AU	GU	AU	GC	AU	GC	CG	AU	CG	AU	GU	AU	UC	GC
LTB		Mdomestica		A-	AU	AU	Gx	Ax	Cx	Ax	GC	GU	GC	A-	GC	UA	GC	AU	C-	A-	U-	U-	G-	U-	UA	GC	AU	CG	AU	GC	AU	AU	GC	AU	UA	AU	GC	AU	GC	AU	GC	CG	AU	CG	AU	GU	AU	UC	GC
LTB		Esalsugineum		x-	U-	U-	GU	AU	GU	AU	GC	GC	C-	AU	UA	UA	GU	AU	UU	AU	GC	UA	GC	UU	UA	GC	AU	CG	AU	GC	AU	AU	GC	AC	UA	AU	GU	AU	GC	AU	GC	CG	AU	CG	AU	GU	AU	UC	GC
LTB		Rcommunis		x-	x-	x-	GC	A-	G-	A-	GC	GC	CG	AA	Cx	UC	AU	AU	U-	GC	UC	UA	GC	UU	UA	GC	AU	CG	AU	GC	AU	AU	GC	AU	UA	AU	GC	AU	GC	AU	GC	CG	AU	CG	AU	GU	AU	UC	GC
LTB		Lusitatissimum		x-	x-	x-	GC	UG	xG	A-	G-	GC	CG	UA	CU	UU	UU	AU	U-	GC	UU	UA	GC	UU	UA	GC	AU	CG	AU	GC	AU	AU	GC	AU	UA	AU	GC	AU	GC	AU	GC	CG	AU	CG	AU	GU	AU	UC	GC
LTB		Tcacao		x-	x-	x-	GC	AU	GU	AU	GC	GC	A-	A-	C-	U-	G-	A-	U-	G-	U-	UA	GC	UU	UA	GC	AU	CG	AU	GC	AU	AU	GC	AU	UA	AU	GC	AU	GC	AU	GC	CG	AU	CG	AU	GU	AU	UC	GC
LTB		Slycopersicum		x-	x-	x-	CG	AC	GC	AU	AC	GC	UU	AG	UA	xx	GC	AU	UU	AC	UU	Ux	GC	UU	UA	GC	AU	CG	AU	GC	AU	AU	GC	AU	UA	AU	GC	AU	GC	AU	GC	CG	AU	CG	GU	AU	AU	UC	AU
LTB		Cpapaya		A-	A-	A-	G-	AU	GC	AU	GC	GC	CC	AC	CG	UA	GC	AU	UU	GC	UU	UA	GC	UU	UA	GC	AU	CG	AU	GC	AU	AU	GC	AU	UA	AU	GC	AU	GC	AU	GC	CG	AU	CG	AU	GU	AU	UC	GC
LTB		Mguttatus		x-	x-	x-	x-	AU	GC	GC	GC	GU	AU	AA	GU	U-	GC	AU	AU	UC	AC	UA	GC	UU	UA	GC	AU	CG	AU	GC	AU	AU	GC	AU	UA	AU	GC	AU	GC	AU	GC	CG	AU	CG	AU	GU	AU	UC	GC
LTB		Ppersica		x-	x-	x-	x-	AU	Gx	Ax	AA	GC	CG	AU	GC	UA	GU	A-	U-	GC	CC	UA	GC	UU	UA	GC	AU	CG	AU	GC	AU	AU	GC	AU	UA	AU	GC	AU	GC	AU	GC	CG	AU	CG	AU	GU	AU	UC	GC
LTB		BrapaFPsc		x-	x-	U-	GU	AU	GC	AU	GU	GC	CG	AU	UU	UU	GA	xU	UC	AU	GC	UA	GC	UU	UA	GC	AU	CG	AU	GC	AU	AU	GC	AC	UA	AU	GC	AU	GC	AU	GC	CG	AU	CG	GU	GU	AU	UC	GC
LTB		Csativus		A-	A-	A-	A-	A-	A-	A-	G-	C-	C-	A-	A-	U-	G-	A-	U-	G-	U-	U-	G-	U-	UA	GC	AU	CG	AU	GC	AU	AU	GC	AU	UA	AU	GC	AU	GC	GU	GC	CG	AU	CG	AU	GU	AU	UU	GC
LTB		Athaliana		AU	UU	U-	GC	AU	GC	AU	GU	GC	CG	AU	UU	UU	GU	AU	UU	AC	GC	UA	GC	UU	UA	GC	AU	CG	AU	GC	AU	AU	GC	AC	UA	AU	GC	AU	GC	AU	GC	CG	AU	CG	AU	GU	AU	UC	GC
LTB		Bstricta		x-	x-	U-	G-	x-	x-	AU	GU	GC	CG	AU	UU	UU	GU	AU	UA	A-	GC	UA	GC	UU	UA	GC	AU	CG	AU	GC	AU	AU	GC	AC	UA	AU	GC	AU	GC	AU	GC	CG	AU	CG	AU	GU	AU	UC	GC
LTB		Pvulgaris		x-	x-	x-	GC	AU	G-	A-	G-	G-	C-	A-	C-	U-	G-	AU	GC	GC	UA	U-	GC	UU	UA	GC	AU	CG	AU	GC	AU	AU	GC	AU	UA	AU	GC	AU	GC	AU	GC	CG	AU	CG	AU	GU	AU	UC	GC
LTB		Vvinifera		x-	x-	x-	GC	AU	GC	AC	GC	GC	CG	AA	Cx	Ux	xC	AU	U-	GC	UC	UA	GC	UU	UA	GC	AU	CG	AU	GC	AU	AU	GC	AA	UA	AU	GC	AU	GC	AU	GC	CG	AU	CG	AU	GU	AU	UC	GC
LTB		Alyrata		x-	x-	U-	GC	AU	GU	AU	GU	GC	CG	AU	UU	UA	GU	AU	GU	AU	GC	UA	GC	UU	UA	GC	AU	CG	AU	GC	AU	AU	GC	AC	UA	AU	GC	AU	GC	AU	GC	CG	AU	CG	AU	GU	AU	UC	GC
LTB		Mtruncatula		x-	x-	GC	GC	Ax	GC	AA	GC	GC	C-	A-	U-	U-	G-	A-	U-	G-	C-	UA	GC	UU	UA	GC	AU	CG	AU	GC	AU	AU	GC	AU	UA	AU	GU	AU	GC	AU	GC	CG	AU	CG	AU	GU	AU	UC	GU
LTB		Cgrandiflora		x-	x-	U-	GU	GC	GC	AU	GU	GC	CG	AU	UU	UA	GU	AU	UU	AU	GC	UA	GC	UU	UA	GC	AU	CG	AU	GC	AU	AU	GC	AC	UA	AU	GC	AU	GC	AU	GC	CG	AU	CG	AU	GU	AU	UC	GC
LTB		Mesculenta		x-	x-	x-	x-	x-	GC	AU	GC	GC	A-	A-	x-	U-	G-	A-	U-	G-	U-	UA	GC	UU	UA	GC	AU	CG	AU	GC	AU	AU	GC	AU	UA	AU	GC	AU	GC	AU	GC	CG	AU	CG	AU	GU	AU	UC	GC
LTB		Egrandis		AU	AU	Ax	Gx	AU	GC	AU	GC	GC	UC	AU	x-	CG	CA	GC	UU	GC	CC	UA	GC	UU	UA	GC	AU	CG	AU	GC	AU	AU	GC	AU	UA	AU	GU	AU	GC	AU	GC	CG	AU	CG	AU	GU	AU	UC	GC
LTB		Cclementina		x-	x-	x-	GC	AU	GC	AU	GC	GC	CG	A-	U-	UA	GC	AU	UU	GC	CU	UA	GC	UU	UA	GC	AU	CG	GU	GC	AU	AU	GC	AU	UA	AU	GC	AU	GC	AU	GC	CG	AU	CG	AU	GU	AU	UC	GC
LTB		Stuberosum		x-	x-	x-	x-	x-	GU	AU	x-	GC	UA	GC	GC	Ax	GC	AU	UA	GA	Ux	UU	GC	UU	UA	GC	AU	CG	AU	GC	AU	AU	GC	AU	UA	AU	GU	AU	GC	AU	GC	CG	AU	CG	AU	GU	AU	UC	GC
LTB		Spurpurea		x-	x-	x-	GU	AU	GC	AU	GC	GC	CC	AC	CG	UA	GC	AU	UU	GC	CC	UA	GC	UU	UA	GC	AU	CG	AU	GC	AU	AU	GC	AU	UG	AU	GC	AU	GC	AU	GC	CG	AU	CG	AU	GU	AU	UC	GC
LTB		Fvesca		x-	x-	x-	x-	GC	GC	AU	GC	GC	GC	x-	x-	UA	GC	AU	U-	G-	U-	U-	G-	U-	UA	GC	AU	CG	AU	GC	AU	AU	GC	AU	UA	AU	GC	AU	GC	AU	GC	CG	AU	CG	AU	GU	AU	UC	GC
LTB		Csinensis		x-	x-	x-	GC	AU	GC	AU	GC	GC	CG	A-	U-	UA	GC	AU	UU	GC	CU	UA	GC	UU	UA	GC	AU	CG	GU	GC	AU	AU	GC	AU	UA	AU	GC	AU	GC	AU	GC	CG	AU	CG	AU	GU	AU	UC	GC
LTB		Crubella		x-	x-	U-	GU	GC	GC	AU	GU	GC	CG	AU	UU	UA	GU	AU	UU	AU	GC	UA	GC	UU	UA	GC	AU	CG	AU	GC	AU	AU	GC	AC	UA	AU	GC	AU	GC	AU	GC	CG	AU	CG	AU	GU	AU	UC	GC
LTB	miR157b_1	Cclementina		UA	UU	UC	CG	UG	GC	A-	x-	x-	A-	x-	x-	x-	x-	A-	U-	U-	UA	UA	GC	UU	UA	GC	AU	CG	AU	GC	AU	AU	Gx	AU	UA	AU	GC	AU	GC	AU	GC	CG	AU	CG	AU	UU	AU	AC	AU
LTB		Athaliana		U-	U-	UA	GC	GU	GA	A-	GC	GC	CG	AU	UU	UA	GU	AU	UG	AC	GC	UA	GC	UU	UA	GC	AU	CG	AU	GC	AU	AU	GC	AC	UA	AU	GC	AU	GC	AU	GC	CG	AU	CG	AU	GU	AU	UC	GC
LTB		Crubella		U-	U-	UA	GC	GC	GC	AA	GC	AU	CG	AU	UA	UU	GU	AC	UC	AC	GC	UA	GC	UU	UA	GC	AU	CG	AU	GC	AU	AU	GC	AC	UA	AU	GC	AU	GC	AU	GC	CG	AU	CG	AU	GU	AU	UC	GC
LTB		Cgrandiflora		U-	U-	UA	GC	GC	GC	AA	GC	AU	CG	AU	UA	UU	GU	AC	UC	AC	GC	UA	GC	UU	UA	GC	AU	CG	AU	GC	AU	AU	GC	AC	UA	AU	GC	AU	GC	AU	GC	CG	AU	CG	AU	GU	AU	UC	GC
LTB		Esalsugineum		U-	U-	UA	GC	GC	GC	AU	GC	GC	CG	GU	UU	UA	GU	AU	UA	UU	GU	UA	GC	UU	UA	GC	AU	CG	AU	GC	AU	AU	GC	AU	UA	AU	GC	AU	GC	AU	GC	CG	AU	CG	AU	GU	AU	UC	GC
LTB		Bstricta		GC	UG	U-	G-	GC	GU	AA	GC	GC	CG	AU	UU	AU	GU	AU	UG	AU	GC	UA	GC	UU	UA	GC	AU	CG	AU	GC	AU	AU	GC	AC	UA	AU	GC	AU	GC	AU	GC	CG	AU	CG	AU	GU	AU	UC	GC
LTB		Mesculenta		U-	C-	U-	C-	U-	U-	U-	GC	GC	CG	UC	UU	UU	CU	xU	UU	xA	GU	Ux	AA	UC	UC	CU	UC	UA	CG	Ux	Ax	GC	GC	CG	UA	C-	U-	U-	U-	A-	G-	C-	C-	C-	U-	x-	x-	x-	G-
LTB		Alyrata		U-	U-	UA	GC	GC	GC	AG	GC	GU	CG	AG	UC	UG	GU	AU	UA	AU	GC	UA	GC	UU	UA	GC	AU	CG	AU	GC	AU	AU	GC	AG	UA	AU	GC	AU	GC	AU	GC	CG	AU	CG	AU	GU	AU	UC	GC
LTB		Csativus		U-	U-	U-	AU	GC	GC	UA	GU	AU	U-	AU	UA	AU	UU	AU	UC	UC	U-	UA	GC	CU	UA	GC	AU	CG	AU	GC	AU	AU	GC	AU	UA	AU	GC	AU	GC	AU	GC	CG	AU	CG	AU	GU	AU	UG	GU
LTB		Stuberosum		U-	GC	A-	GC	GC	UG	UA	GC	UU	GC	GC	AU	A-	G-	A-	U-	G-	U-	UA	GC	UC	UA	GC	AU	CG	AU	GC	AU	AU	GC	AU	UA	AU	GU	AU	GC	AU	GC	CG	AU	CG	AU	AU	AU	UC	GC
LTB		Slycopersicum		GC	G-	UA	GC	GC	UC	Ax	Gx	Gx	xx	xx	xx	Ax	GU	AU	UA	GC	UU	UA	GC	UU	UA	GC	AU	CG	AU	GC	AU	AU	GC	AU	UA	AU	GU	AU	GC	AU	GC	CG	AU	CG	AU	GU	AU	UC	GC
LTB		BrapaFPsc		x-	U-	U-	GC	GC	UA	AU	GC	GC	CG	GU	UU	UA	GU	AU	UG	AU	GC	UA	GC	UU	UA	GC	AU	CG	AU	GC	AU	AU	GC	AU	UG	AU	GC	AU	GC	AU	GC	CG	AU	CG	AU	GU	AU	UC	GC
LTB	miR157c_1	Crubella		U-	U-	GU	GC	AU	GC	AU	GC	UU	GC	AU	UU	GC	UU	UU	GC	GC	UA	UC	GC	UA	U-	GC	AU	CG	AU	GC	AU	AU	GC	AU	UA	AU	GC	AU	GC	AU	GC	CG	AU	CG	UU	AU	AU	GU	GC
LTB		Mtruncatula		AU	GU	UU	GC	AU	GU	AU	UA	UA	AC	AU	UA	GC	GU	UU	GC	GC	UA	U-	GC	UU	UA	GC	AU	CG	AU	GC	AU	AU	GC	AU	UA	AU	GC	AU	GC	AU	GC	CG	AU	CG	AU	GU	AU	UC	GC
LTB		Athaliana		UA	UA	UU	GC	AU	GC	AU	GC	UU	GC	AU	UA	GU	UU	UU	GC	GC	UA	UC	GC	UA	U-	GC	AU	CG	AU	GC	AU	AU	GC	AU	UA	AU	GC	AU	GC	AU	GC	CG	AU	CG	U-	A-	A-	G-	G-
LTB		Alyrata		U-	U-	UA	GC	AU	GC	AU	GC	UU	GC	AU	UU	GC	CU	UU	GC	GC	UA	UC	GC	UA	U-	GC	AU	CG	AU	GC	AU	AU	GC	AU	UA	AU	GC	AU	GC	AU	GC	CG	AU	CG	UU	AU	AU	GU	GC
LTB		Bstricta		U-	U-	U-	GC	AU	GC	AU	GC	UU	GC	AU	UU	GC	UU	UU	GC	GC	UA	UC	GC	UA	U-	GC	AU	CG	AU	GC	AU	AU	GC	AU	UA	AU	GC	AU	GC	AU	GC	CG	AU	CG	UU	AU	AU	GU	GC
LTB		BrapaFPsc		UA	UU	UU	GC	AU	GU	AU	GC	UA	GU	AU	UA	GC	CC	UA	GC	GC	UA	U-	G-	U-	U-	GC	AU	CG	AU	GC	AU	AU	GC	AU	UA	AU	GC	AU	GC	AU	GC	CG	AU	CG	UC	AU	AU	GU	GC
LTB		Esalsugineum		UA	UU	UU	GC	AU	GU	AU	AC	UU	GC	AU	UA	GU	UA	UU	GC	GC	UA	UC	GC	UA	U-	GC	AU	CG	AU	GC	AU	AU	GC	AU	UA	AU	GC	AU	GC	AU	GC	CG	AU	CG	UU	AU	AU	GU	GC
LTB		Cgrandiflora		UA	UU	GU	GC	AU	GC	AU	GC	UU	GC	AU	UU	GC	UU	UU	GC	GC	UA	UC	GC	UA	U-	GC	AU	CG	AU	GC	AU	AU	GC	AU	UA	AU	GC	AU	GC	AU	GC	CG	AU	CG	UU	AU	AU	GU	GC
LTB	miR157d_1	Crubella		GC	AU	GC	GU	GC	UU	GC	AU	UU	AU	GC	UU	GU	UU	GC	GC	UA	U-	GC	UU	UA	GC	AU	CG	AU	GC	AU	AU	GC	AU	UA	AU	GC	AU	GC	AU	GC	CG	AU	CG	UU	AU	AU	GC	GC	AU
LTB		Alyrata		GC	AU	GC	GU	GC	UU	GU	AU	UA	AU	GC	UU	GC	UU	GC	GC	UA	U-	GC	CU	UA	GC	AU	CG	AU	GC	AU	AU	GC	AU	UA	AU	GC	AU	GC	AU	GC	CG	AU	CG	UU	AA	AU	GC	GC	AU
LTB		Esalsugineum		GC	AU	GC	GC	GC	UC	GC	AU	U-	A-	x-	U-	A-	AU	GC	GU	UU	UA	GC	UA	UA	GC	AU	CG	AU	GC	AU	AU	GC	AU	UA	AU	GC	AU	GC	AU	GC	CG	AU	CG	UU	GC	AU	GC	GU	AU
LTB		Athaliana		GC	AU	GC	GU	GC	UU	GU	AU	UA	AU	GC	UU	GC	UU	GC	GC	UA	U-	GC	CU	UA	GC	AU	CG	AU	GC	AU	AU	GC	AU	UA	AU	GC	AU	GC	AU	GC	CG	AU	CG	UU	AA	AU	GC	GC	AU
LTB		Cgrandiflora		GC	AU	GC	GU	GC	UU	GC	AU	UU	AU	GC	UU	GU	UU	GC	GC	UA	U-	GC	UU	UA	GC	AU	CG	AU	GC	AU	AU	GC	AU	UA	AU	GC	AU	GC	AU	GC	CG	AU	CG	UU	AU	AU	GC	GC	AU
LTB		Bstricta		GC	AU	GC	GU	GC	UU	GC	AU	U-	AU	GU	UA	GU	UU	GC	GC	UU	UA	GC	UU	UA	GC	AU	CG	AU	GC	AU	AU	GC	AU	UA	AU	GC	AG	GC	AU	GC	CG	AU	CG	UU	AC	AU	GC	GC	AU
LTB	miR159a_0	Alyrata		U-	U-	GC	GC	UA	C-	U-	GC	AU	CU	GU	AC	UU	GU	GC	AU	AA	GC	UA	AU	GC	AU	GC	CG	UA	CG	CG	UG	UA	GA	AG	AU	GU	UA	UG	CG	AU	AU	AU	CC	GU	AU	GC	AU	GC	UA
LTB		Ptrichocarpa		GC	UU	AU	CC	U-	GC	UA	x-	x-	x-	GC	AU	x-	GU	GC	GC	AC	GC	UA	GU	GC	AU	GC	CG	UA	CG	CG	UG	UA	GA	AG	AU	GU	UA	CG	CG	AU	AU	U-	AU	GU	AU	GC	GC	UC	UA
LTB		Bstricta		U-	U-	G-	U-	U-	x-	U-	G-	A-	C-	G-	A-	U-	G-	G-	A-	G-	GC	UA	AU	GC	AU	GC	CG	UA	CG	CG	UG	UA	GA	AG	AU	GU	UA	UG	CG	AU	AU	AU	CC	GU	AU	GC	AU	GC	UA
LTB		Crubella		U-	U-	G-	U-	U-	C-	U-	G-	U-	C-	G-	A-	U-	G-	G-	A-	G-	GC	UA	AU	GC	AU	GC	CG	UA	CG	CG	UG	UA	GA	AG	AU	GU	UA	UG	CG	AU	AU	AU	CC	GU	AU	GC	AU	GC	UA
LTB		Slycopersicum		U-	U-	x-	x-	GC	AU	C-	U-	U-	GU	x-	AU	UA	GC	GU	GU	AA	GC	UA	GU	GC	AU	GC	CG	UA	CG	CG	UG	UA	GA	AG	AU	GU	UA	CG	CG	AU	AU	CU	AU	GU	AU	AA	GC	AU	UA
LTB		BrapaFPsc		U-	U-	G-	G-	C-	C-	U-	x-	U-	C-	U-	A-	C-	A-	G-	A-	A-	GC	UA	AU	GC	AU	GC	CG	UA	CG	CG	UG	UA	AA	AG	AU	GU	UA	UG	CG	AU	AU	AU	CC	GU	AU	GC	AU	GC	UA
LTB		Athaliana		U-	U-	G-	A-	U-	C-	U-	G-	A-	C-	G-	A-	U-	GU	GC	AU	AA	GC	UA	AU	GC	AU	GC	CG	UA	CG	CG	UG	UA	AA	AG	AU	GU	UA	UG	CG	AU	AU	AU	CC	AU	UU	GC	AU	GC	UA
LTB		Esalsugineum		UA	UA	GU	UU	UC	CU	UA	GU	AU	CU	GC	A-	UA	GC	GC	AU	AU	GC	UA	AU	GC	AU	GC	CG	UA	CG	CG	UG	UA	AA	AG	AU	GU	UA	UG	CG	AU	AU	AU	CC	GU	AU	GC	AU	GC	UA
LTB		Acoerulea		GC	U-	GU	AU	GC	GC	UA	A-	A-	G-	G-	U-	U-	G-	U-	G-	A-	GC	UA	GU	GC	AU	GC	CG	UA	CG	CG	UG	UA	GA	AG	AU	GU	UA	CG	CG	AU	AU	AU	AA	GU	AU	GC	GC	UU	UA
LTB		Spurpurea		G-	U-	A-	C-	C-	G-	U-	x-	x-	x-	GC	AU	UU	GC	GA	xU	A-	U-	UA	GU	GC	AU	GC	CG	UA	CG	CG	UG	UA	GA	AG	AU	GU	UA	CG	CG	AU	AU	UU	AU	GG	AU	AU	GC	UU	UA
LTB		Egrandis		GC	CA	GC	GC	GU	GC	x-	x-	x-	x-	x-	AU	x-	GU	GU	GC	AU	GC	UA	GC	GC	AU	GC	CG	UA	CG	CG	UG	UA	UA	AG	AU	GU	UA	CG	CG	GU	AU	UU	AU	GU	AU	GC	GC	UA	UA
LTB		Mtruncatula		U-	A-	A-	A-	U-	U-	A-	U-	U-	U-	x-	A-	AU	AU	GC	GU	GA	GC	UA	GU	GC	AU	GC	CG	UA	UG	CG	CG	UA	UA	UG	AU	GU	UA	CG	CG	AU	AU	AU	UC	AU	UU	GU	GC	AU	UA
LTB		Mesculenta		U-	U-	C-	x-	GU	GC	x-	x-	x-	x-	GU	AU	x-	x-	GC	AU	AA	GC	UA	GU	GC	AU	GC	CG	UA	CG	CG	UG	UA	GA	AG	AU	GU	UA	CG	CG	AU	AU	UU	AG	GU	AU	GC	GC	AU	UA
LTB		Lusitatissimum		x-	AU	GU	UA	UA	C-	x-	GU	AU	GC	GC	AU	AU	AU	GC	AU	GU	GC	GU	AU	GC	AU	GC	CG	UA	CG	CG	UG	UA	UA	GG	GU	GU	UA	CG	CG	AU	AU	AU	CC	GC	AU	GC	GC	GC	UU
LTB	miR159b_0	Cgrandiflora		A-	A-	A-	A-	AU	GC	AU	AU	GC	AU	AU	GC	AU	AU	GC	AU	GG	GC	AU	AU	GC	AU	GC	CG	UA	CG	CG	UG	UA	GA	AG	AU	GU	UA	UG	CG	AU	AU	UU	GC	GU	AU	GC	GU	GC	UA
LTB		Crubella		A-	A-	A-	A-	AU	GC	AU	AU	GC	AU	AU	GC	AU	AU	GC	AU	GA	GC	AU	AU	GC	AU	GC	CG	UA	CG	CG	UG	UA	GA	AG	AU	GU	UA	UG	CG	AU	AU	UU	GC	GU	AU	GC	GU	GC	UA
LTB		Tcacao		GU	UU	xC	xU	xC	Gx	Ux	UU	GC	xU	UC	UU	x-	C-	GC	GC	AA	GC	UA	GU	GC	AU	GC	CG	UA	CG	CG	UG	UA	GA	AG	AU	GU	UA	CG	CG	AU	AU	UU	AG	GU	AU	GC	GC	UU	UA
LTB		Cpapaya		U-	A-	x-	x-	x-	AU	AU	AU	GC	AU	UC	UG	AC	AU	GC	UA	x-	GC	UA	AU	GC	AU	GC	CG	UA	CG	CG	UG	UA	GA	AG	AU	GU	UA	CG	CG	AU	AU	UU	AG	GU	AU	GC	GC	AU	UA
LTB		Alyrata		C-	A-	A-	A-	GC	GC	AU	AC	GC	AA	AU	GC	AU	A-	GC	AU	GA	GC	AU	AU	GC	AU	GC	CG	UA	CG	CG	UG	UA	GA	AG	AU	GU	UA	UG	CG	AU	AU	UU	GC	GU	AU	GC	GU	GC	UA
LTB		Athaliana		C-	A-	A-	A-	GC	GC	AU	AA	GC	AC	AU	GC	AU	A-	GC	AU	GA	GC	AU	AU	GC	AU	GC	CG	UA	CG	CG	UG	UA	GA	AG	AU	GU	UA	UG	CG	AU	AU	UU	GC	GU	AU	GC	GU	GC	UA
LTB		Stuberosum		U-	A-	x-	x-	x-	x-	UA	AU	GC	x-	UG	UU	Ax	Ux	GC	GC	AU	GC	UA	GU	GC	AU	GC	CG	UA	CG	CG	UG	UA	GA	AG	AU	GU	UA	CG	CG	AU	AU	CU	AU	GU	AU	AA	GC	AU	UA
LTB		BrapaFPsc		G-	A-	A-	U-	A-	G-	C-	A-	A-	A-	A-	U-	A-	AU	GC	AU	AA	GC	AU	AU	GC	AU	GC	CG	UA	UA	CG	UG	UA	UA	A-	CG	AU	UA	UG	UG	AU	AU	AU	AC	GU	AU	GC	GU	GC	UA
LTB		Ptrichocarpa		GU	AU	AU	x-	x-	x-	x-	AU	GC	xx	Ux	UU	AG	UU	GC	GC	AA	GA	UA	GU	GC	AU	GC	CG	UA	CG	CG	UG	UA	GA	AG	AU	GU	UA	CG	CG	AU	AU	UU	AU	GU	AU	AU	GC	CU	UA
LTB		Mdomestica		UG	GU	x-	x-	x-	GC	U-	AU	GC	xx	Ux	UU	AC	AU	GC	GC	AA	GC	UA	GU	GC	AU	GC	CG	UA	CG	CG	UG	UA	GA	AG	AU	GU	UA	CG	CG	AU	AU	AU	AU	GU	AU	AU	GC	GC	UG
LTB		Mguttatus		U-	A-	x-	x-	x-	x-	AU	AU	GC	xC	U-	AU	AU	GC	AU	GC	AC	GC	UA	GU	GC	AU	GC	CG	UA	CG	CG	UG	UA	GA	AG	AU	GU	UA	CG	CG	AU	AU	UU	AG	GU	AU	GC	GC	AU	UU
LTB		Bstricta		C-	A-	A-	AU	GC	GU	AC	AU	GC	AU	AC	GC	AC	AU	GC	AU	GC	GC	AU	AU	GC	AU	GC	CG	UA	CG	CG	UG	UA	GA	AG	AU	GU	UA	UG	CG	AU	AU	UU	GC	GU	AU	GC	GU	GC	UA
LTB		Lusitatissimum		G-	U-	U-	A-	G-	U-	U-	A-	GC	AU	UU	AU	AU	AU	AU	GC	xx	x-	x-	AU	GC	AU	GC	CG	UA	CG	CG	UG	UA	UA	GG	GU	GU	UA	CG	CG	AU	AU	AU	AC	GC	AU	GC	GC	GC	UU
LTB		Graimondii		UG	AU	x-	x-	x-	GC	UA	GC	AU	xx	CG	AA	AU	AU	GC	GA	G-	GC	UA	GU	GC	AU	GC	CG	UA	CG	CG	UG	UA	GA	AG	AU	GU	UA	CG	CG	AU	AU	UU	AG	GU	AU	GC	GC	GU	UA
LTB		Rcommunis		U-	A-	A-	x-	x-	U-	U-	A-	G-	x-	U-	A-	A-	AU	GC	GU	AA	GC	UA	GU	GC	AU	GC	CG	UA	CG	CG	UG	UA	GA	AG	AU	GU	UA	CG	CG	AU	AU	UU	AG	GU	AU	GC	GC	AU	UA
LTB		Gmax		U-	A-	x-	x-	x-	AU	AU	AU	GU	GC	UU	UC	Ax	Ux	GC	AU	AU	GC	UA	GU	GC	AU	GC	CG	UA	CG	CG	UG	UA	GA	AG	AU	GU	UA	CG	CG	AU	AU	UU	UC	GU	AU	GC	GC	AA	UA
LTB		Vvinifera		UG	GC	xU	xC	xx	Ux	U-	AU	GC	xU	UC	UU	U-	U-	GC	GC	AA	GC	UA	GU	GC	AU	GC	CG	UA	CG	CG	UG	UA	GA	AG	AU	GU	UA	CG	CG	AU	AU	UU	AG	GU	AU	GC	GC	GU	UA
LTB		Pvulgaris		GC	UU	x-	x-	x-	x-	x-	AU	GU	GC	UU	Ux	AC	U-	GC	GC	AA	GC	UA	GU	GC	AU	GC	CG	UA	CG	CG	UG	UA	GA	AG	AU	GU	UA	CG	CG	AU	AU	UU	UC	GU	AU	GC	GC	AU	UA
LTB		Csativus		UG	UA	x-	x-	x-	x-	x-	AU	GC	xU	UC	Ux	Ux	GU	AU	GC	x-	GU	CA	AU	GC	AU	GC	CG	UA	CG	CG	UG	UA	GA	AG	AU	GU	UA	CG	CG	AU	AU	UU	AG	GU	AU	GC	GC	UA	UG
LTB		Cclementina		U-	G-	G-	x-	x-	U-	A-	A-	GC	xx	UA	UA	AU	A-	GC	GC	AU	GC	UA	GU	GC	AU	GC	CG	UA	CG	CG	UG	UA	GA	AG	AU	GU	UA	CG	CG	AU	AU	AU	AU	GU	AU	GC	GC	UC	UA
LTB	miR159c_0	Cgrandiflora		UA	UA	U-	A-	UA	CG	AU	AU	GC	UG	GU	UG	AA	AU	GC	GU	AU	AU	AU	GC	GC	AU	GC	CG	UA	CG	CG	CG	UA	UA	GU	GU	UA	CG	CG	AU	AU	AU	A-	CG	GC	AU	GU	GC	AU	GC
LTB		Bstricta		U-	U-	U-	U-	U-	C-	A-	A-	G-	U-	G-	U-	AU	AU	GC	AU	AU	AU	AU	GC	GC	AU	GC	CG	UA	CG	CG	CG	AA	UA	CG	GU	UA	CG	CG	AU	AU	AU	A-	CG	GC	AU	UU	GC	AU	GC
LTB		Athaliana		U-	U-	C-	U-	U-	C-	AU	AU	GC	UU	GC	UU	AU	AC	CU	AU	GU	AU	AU	GC	GC	AU	GC	CG	UA	CG	CG	CG	UA	UA	CG	CU	UA	CG	CG	AU	AU	AU	A-	CG	GC	AU	AU	GC	AU	GC
LTB		Alyrata		U-	U-	U-	U-	U-	C-	A-	A-	G-	U-	G-	U-	A-	A-	C-	AU	GU	AU	AU	GC	GC	AU	GC	CG	UA	CG	CG	CG	UA	UA	CG	CU	UA	CG	CG	AU	AU	AU	A-	CG	GC	AU	GU	GC	AU	GC
LTB		Esalsugineum		U-	U-	U-	U-	U-	x-	A-	A-	G-	U-	G-	U-	A-	A-	A-	AU	AU	AU	AU	GC	GC	AU	GC	CG	UA	CG	CG	CG	UA	UA	CG	GU	UA	CG	CG	AU	AU	AU	A-	CG	GC	AU	GU	GC	AU	GC
LTB		Crubella		UA	UA	U-	A-	UA	CG	AU	AU	GC	UG	GU	UG	AA	AU	GC	GU	AU	AU	AU	GC	GC	AU	GC	CG	UA	CG	CG	CG	UA	UA	GU	GU	UA	CG	CG	AU	AU	AU	A-	CG	GC	AU	GU	GC	AU	GC
LTB	miR160a_1	Rcommunis		x-	C-	G-	U-	GC	CG	AU	GC	CG	x-	U-	x-	U-	A-	A-	U-	U-	G-	U-	GU	UA	GC	CG	CU	UA	GC	GC	CG	UA	CG	CG	CA	UA	GC	UG	AU	UA	GC	CG	CG	AU	UA	UG	UA	GC	UG
LTB		Csinensis		x-	UA	CG	UA	AU	UA	AA	UA	AU	UA	U-	AU	UG	AU	AA	Ux	Ux	AU	UA	GU	UA	GC	CG	CU	UA	GC	GC	CG	UA	CG	CG	CA	UG	GU	UA	AU	UG	GC	CG	CG	AU	UA	UG	UG	GU	CG
LTB		Cpapaya		A-	G-	G-	U-	A-	C-	G-	C-	A-	U-	GC	GC	AU	GC	UA	G-	U-	x-	U-	GU	UA	GC	CG	CU	UA	GC	GC	CG	UA	CG	CG	CA	UG	GU	UA	AU	UG	GC	CG	CG	AU	UA	UG	UG	GU	CG
LTB		Vvinifera		x-	x-	AU	UG	AU	AG	AU	CG	AU	UC	x-	AU	UA	GC	CC	AC	UG	AU	UA	AU	UA	GC	CG	CU	UA	GC	GC	CG	UA	CG	CG	CA	UG	GU	UA	AU	UG	GC	CG	CG	AU	UA	UG	UG	GU	CG
LTB		Mtruncatula		x-	x-	x-	CG	AU	UA	GC	CA	GU	UA	AU	AU	UA	GC	Ax	GC	UU	AU	UA	GU	UA	GC	CG	CA	UA	GC	GC	CG	UA	CG	CG	CA	UG	GU	UA	AU	UG	GC	CG	CG	AU	UA	AG	UG	AU	UG
LTB		Csativus		x-	x-	C-	x-	U-	U-	U-	U-	G-	U-	U-	G-	U-	G-	U-	GU	UA	AU	UA	GU	UA	GC	CG	CU	UA	GC	GC	CG	UA	CG	CG	CA	UG	GU	UA	AU	UG	GC	CG	CG	AU	UA	UG	UA	GC	UG
LTB		Pvulgaris		x-	x-	x-	CG	AU	UA	GC	CA	AU	UA	AU	AU	UA	GC	Ux	GC	UU	AU	UA	GU	UA	GC	CG	CA	UA	GC	GC	CG	UA	CG	CG	CA	UG	GU	UA	AU	UG	GC	CG	CG	AU	UA	UG	UG	GU	CG
LTB		Cgrandiflora		G-	U-	A-	GU	AU	UG	GU	UA	AU	UA	UA	AU	UA	AU	UA	AU	UA	GC	UA	AU	UA	GC	CG	CU	UA	GC	GC	CG	UA	CG	CG	CA	UG	GU	UA	AU	UG	GC	CG	CG	AU	UA	AG	CG	GU	CG
LTB		Crubella		G-	U-	A-	GU	AU	UG	GU	UA	AU	UA	UA	AU	UA	AU	UA	AU	UA	GC	UA	AU	UA	GC	CG	CU	UA	GC	GC	CG	UA	CG	CG	CA	UG	GU	UA	AU	UG	GC	CG	CG	AU	UA	AG	CG	GU	CG
LTB		Athaliana		G-	U-	A-	U-	A-	U-	G-	U-	AU	UA	UA	AU	UA	AU	UA	AU	UA	GC	UA	AU	UA	GC	CG	CU	UA	GC	GC	CG	UA	CG	CG	CA	UG	GU	UA	AU	UG	GC	CG	CG	AU	UA	AG	UG	GU	CG
LTB		Lusitatissimum		A-	U-	G-	A-	A-	x-	x-	x-	x-	C-	x-	x-	U-	G-	U-	G-	C-	AU	UA	GU	UA	GC	CG	CU	UA	GC	GC	CG	UA	CG	CG	CA	UG	GU	UA	AU	UG	GC	CG	CG	AU	UA	UG	CG	GU	CG
LTB		Mguttatus		AU	UC	AU	CC	Ax	UC	AU	CA	GC	UA	CC	AA	UC	AC	CU	GU	UA	AU	UA	AU	UA	GC	CG	CA	UA	GC	GC	CG	UA	CG	CG	CA	UG	GU	UA	AU	UG	GC	CG	CG	AU	UA	CG	UG	GU	CG
LTB		Ppersica		AU	UG	AU	CG	AU	xA	xC	AC	A-	GC	xx	xx	UA	AA	U-	A-	UA	AU	UA	GU	UA	GC	CG	CU	UA	GC	GC	CG	UA	CG	CG	CA	UG	GU	UA	AU	UG	GC	CG	CG	AU	UA	UG	UG	GU	CG
LTB		Ptrichocarpa		x-	x-	AU	UA	CU	CG	AU	UA	AC	UA	xC	AU	U-	x-	U-	A-	U-	AU	UA	GU	UA	GC	CG	CU	UA	GC	GC	CG	UA	CG	CG	CA	UG	GU	UA	AU	UG	GC	CG	CG	AU	UA	UG	UG	GU	CG
LTB		Alyrata		GU	UA	AU	UA	AU	UA	GC	UA	AU	UA	UC	AU	UC	AC	U-	A-	U-	GU	UA	AU	UA	GC	CG	CU	UA	GC	GC	CG	UA	CG	CG	CA	UG	GU	UA	AU	UG	GC	CG	CG	AU	UA	AG	UG	GU	CG
LTB		Acoerulea		x-	C-	A-	U-	A-	A-	G-	U-	G-	C-	U-	C-	U-	A-	U-	A-	U-	GU	UA	AU	UA	GC	CG	CU	UA	GC	GC	CG	UA	CG	CG	CA	UG	GC	UG	AU	UG	GC	CG	CG	AU	UA	UG	UG	GU	CG
LTB		Slycopersicum		x-	x-	AU	CG	AU	AA	GU	UA	Cx	GU	UA	AU	CG	AU	CG	GU	UA	AU	UA	AU	UA	GC	CG	CA	UA	GC	GC	CG	UA	CG	CG	CA	UG	GU	UA	AU	UG	GC	CG	CG	AU	UA	UA	UG	GU	CU
LTB		Egrandis		x-	x-	A-	x-	U-	A-	U-	U-	C-	G-	C-	x-	U-	A-	C-	A-	UA	AU	UA	GU	UA	GC	CG	CA	UA	GC	GC	CG	UA	CG	CG	CA	UG	GU	UA	AU	UG	GC	CG	CG	AU	UA	GG	UG	GC	CG
LTB		Graimondii		x-	GU	CG	x-	AU	CA	AU	CG	AU	xA	xC	AU	U-	A-	U-	GU	UA	AU	UA	AU	UA	GC	CG	CA	UA	GC	GC	CG	UA	CG	CG	CA	UG	GU	UA	AU	UG	GC	CG	CG	AU	UA	UG	UG	GU	CG
LTB		Gmax		x-	x-	x-	CG	AU	UA	GC	CA	AU	UA	AU	A-	UA	GU	UA	GC	Ux	AU	UA	GU	UA	GC	CG	CA	UA	GC	GC	CG	UA	CG	CG	CA	UG	GU	UA	AU	UG	GC	CG	CG	AU	UA	UG	UG	GU	UG
LTB		Spurpurea		x-	x-	AU	UU	CU	CG	AU	UA	AC	UA	xC	UU	U-	x-	U-	A-	U-	AU	UA	AU	UA	GC	CG	CU	UA	GC	GC	CG	UA	CG	CG	CA	UG	GU	UA	AU	UG	GC	CG	CG	AU	UA	UG	UG	GU	CG
LTB		Stuberosum		x-	x-	AU	CG	AU	CA	GU	UA	Cx	GU	UA	AU	CG	AU	CG	GU	UA	AU	UA	AU	UA	GC	CG	CA	UA	GC	GC	CG	UA	CG	CG	CA	UG	GU	UA	AU	UG	GC	CG	CG	AU	UA	UA	UG	GU	CU
LTB		Tcacao		x-	x-	A-	U-	C-	CG	GU	UA	GC	UU	x-	A-	U-	x-	x-	AU	UA	AU	UA	GU	UA	GC	CG	CU	UA	GC	GC	CG	UA	CG	CG	CA	UG	GU	UA	AU	UG	GC	CG	CG	AU	UA	UG	UG	GU	CG
LTB		Fvesca		AU	UA	AC	CA	AU	x-	x-	x-	x-	x-	x-	x-	UA	AU	AU	GU	UG	AU	UA	GU	UA	GC	CG	CU	UA	GC	GC	CG	UA	CG	CG	CA	UG	GU	UA	AU	UG	GC	CG	CG	AU	UA	UG	UG	GU	CG
LTB		Cclementina		x-	UA	CG	UA	AU	UA	AA	UA	AU	UA	U-	AU	UG	AU	AA	Ux	Ux	AU	UA	GU	UA	GC	CG	CU	UA	GC	GC	CG	UA	CG	CG	CA	UG	GU	UA	AU	UG	GC	CG	CG	AU	UA	UG	UG	GU	CG
LTB		Bstricta		GU	U-	AU	GG	AU	UA	GU	U-	AU	UA	UA	AU	UA	AU	UA	AU	UA	GC	UA	AU	UA	GC	CG	CU	UA	GC	GC	CG	UA	CG	CG	CA	UG	GU	UA	AU	UG	GC	CG	CG	AU	UA	AG	CG	GU	CG
LTB		Esalsugineum		A-	UA	AU	UA	AU	UA	AU	U-	A-	U-	UA	GC	UA	AU	UA	AC	UU	GU	UA	AU	UA	GC	CG	CU	UA	GC	GC	CG	UA	CG	CG	CA	UG	GU	UA	AU	UG	GC	CG	CG	AU	UA	AG	CG	AU	AG
LTB		BrapaFPsc		G-	U-	A-	G-	U-	U-	G-	U-	A-	U-	A-	A-	G-	A-	U-	G-	U-	G-	U-	AU	UA	GC	CG	CU	UA	GC	GC	CG	UA	CG	CG	CA	UG	GU	UA	AU	UG	GC	CG	CG	AU	UA	CA	CG	UU	CG
LTB		Mesculenta		AU	UA	AU	UA	AU	UG	AU	UA	AU	UA	xC	xU	UU	xU	x-	G-	U-	AU	UA	AU	UA	GC	CG	CU	UA	GC	GC	CG	UA	CG	CG	CA	UG	GU	UA	AU	UG	GC	CG	CG	AU	UA	UG	UG	GU	CG
LTB	miR160b_1	Slycopersicum		UA	G-	A-	A-	C-	G-	U-	G-	U-	A-	A-	G-	A-	A-	GC	x-	GC	A-	UA	GU	UA	GC	CG	CA	UA	GC	GC	CG	UA	CG	CG	CA	UA	GU	UA	AU	UG	GC	CG	CG	AU	CG	A-	CG	AU	CG
LTB		Alyrata		UA	AG	xU	x-	x-	x-	U-	AU	GC	AU	UU	UU	UC	AG	AA	GC	GC	UA	CG	GU	UA	GC	CG	CA	UA	GC	GU	CG	UA	CG	CA	CG	UA	GC	UA	AU	UG	GC	CG	CG	AU	CG	AA	AU	GC	AA
LTB		Mguttatus		A-	C-	A-	A-	U-	A-	U-	G-	G-	A-	GU	UA	AA	AA	UA	GG	GC	AU	CG	AU	UA	GC	CG	CA	UA	GG	GC	CG	UA	CG	CG	CA	UG	GC	UA	AU	UG	GC	CG	CG	AU	CG	U-	C-	GC	GU
LTB		Lusitatissimum		UG	GC	GG	UA	AU	GA	AU	GG	G-	A-	U-	U-	U-	G-	A-	G-	A-	AU	UG	AU	UA	GC	CG	CA	UA	GC	GU	CG	UA	CG	CG	Cx	UA	GC	UA	AU	UG	GC	CG	CG	AU	CG	AU	GC	GU	CG
LTB		Mesculenta		A-	A-	A-	AU	GC	GC	UU	GC	AC	AC	Ux	UC	AC	AA	GC	GC	GC	UA	U-	GC	UA	GC	CG	CA	UA	GC	GU	UC	UA	CG	CG	Cx	UA	GC	UG	AU	UA	GC	CG	CG	AU	CG	AG	AU	GU	CU
LTB		Stuberosum		UA	GC	AU	AU	GU	G-	AU	GC	UG	AC	AC	G-	A-	A-	UA	x-	GC	AC	UA	GU	UA	GC	CG	CA	UA	GC	GC	CG	UA	CG	CG	CA	UG	GC	UG	AU	UG	GC	CG	CG	AU	CG	A-	CG	AU	CG
LTB		Esalsugineum		UA	AG	UU	AU	UC	AU	UU	GU	GA	GC	UG	UA	UA	AA	UC	A-	AU	UA	CG	GU	UA	GC	CG	CA	UA	GC	GU	CG	UA	CG	CA	CG	UA	GC	UA	AU	UA	GC	CG	CG	AU	CG	AA	AU	GC	UA
LTB		Bstricta		U-	AU	x-	x-	x-	x-	AU	GU	GC	AG	UA	UA	UA	AC	U-	A-	GC	UA	CG	GU	UA	GC	CG	CA	UA	GC	GU	CG	UA	CG	CA	CG	UA	GC	UA	AU	UG	GC	CG	CG	AU	CG	AA	AU	GC	AA
LTB		Cgrandiflora		UA	AU	GA	AU	UA	CG	AU	GU	GC	AU	UG	UA	UA	AA	GC	A-	GC	UA	CG	GU	UA	GC	CG	CA	UA	GC	GU	CG	UA	CG	CA	CG	UA	GC	UA	AU	UG	GC	CG	CG	AU	CG	AA	AU	GC	AA
LTB		Athaliana		U-	A-	U-	A-	U-	A-	U-	G-	G-	A-	A-	U-	A-	A-	U-	A-	GC	UA	CG	GU	UA	GC	CG	CA	UA	GC	GU	CG	UA	CG	CA	CG	UA	GC	UA	AU	UG	GC	CG	CG	AU	CG	AA	AU	GC	AA
LTB		Crubella		UA	AU	GA	AU	UA	CG	AU	GU	GC	AU	UG	UA	UA	AA	GC	A-	GC	UA	CG	GU	UA	GC	CG	CA	UA	GC	GU	CG	UA	CG	CA	CG	UA	GC	UA	AU	UG	GC	CG	CG	AU	CG	AA	AU	GC	AA
LTB		BrapaFPsc		U-	G-	U-	G-	U-	G-	U-	G-	C-	U-	CG	UA	UA	A-	UA	GC	GC	UA	CG	GU	UA	GC	CG	CA	UA	GC	GU	CG	UA	CG	CA	CG	UA	GC	UA	AU	UG	GC	CG	CG	AU	CG	AA	AU	GC	UG
LTB	miR160c_1	Csinensis		x-	x-	x-	AU	GU	GC	UC	GC	AU	AU	UC	UC	UU	GU	GC	x-	GU	UA	UA	AU	UA	GC	CG	CA	UA	GC	GC	CG	UA	CG	CG	CA	UG	GC	UA	AU	UG	GC	CG	CG	GU	CG	AG	AU	GC	CG
LTB		Crubella		x-	x-	x-	x-	U-	A-	U-	U-	A-	G-	U-	U-	U-	G-	U-	C-	GC	UA	UG	AU	UA	GC	CG	CA	UA	GC	GC	CG	UA	CG	CG	CA	UA	GC	UA	AU	UG	GC	CG	CG	AU	CG	GG	AC	GC	UG
LTB		Spurpurea		x-	x-	x-	AU	GG	GC	UU	UU	A-	C-	x-	x-	U-	GC	GU	x-	GC	UA	U-	AU	UA	GC	CG	CA	UA	GC	GC	CG	UA	CG	CG	CA	UG	GC	UG	AU	UG	GC	CG	CG	AU	CG	AG	AU	GC	CG
LTB		Cgrandiflora		x-	x-	x-	x-	U-	A-	U-	UA	AU	GC	UA	UA	U-	GC	UA	CA	GC	UA	UG	AU	UA	GC	CG	CA	UA	GC	GC	CG	UA	CG	CG	CA	UA	GC	UA	AU	UG	GC	CG	CG	AU	CG	GG	AC	GC	UG
LTB		Esalsugineum		U-	A-	UA	AU	UA	AU	UA	UA	GU	AG	UA	UA	CU	AA	CC	CG	GC	UA	CG	AU	UA	GC	CG	CA	UA	GC	GC	CG	UA	CG	CG	CA	UA	GC	UG	AU	UG	GC	CG	CG	AU	CG	GG	AC	GC	UG
LTB		Ptrichocarpa		x-	x-	x-	AU	GU	GC	UU	GU	A-	C-	x-	x-	U-	GC	GU	x-	GC	UA	U-	AU	UA	GC	CG	CA	UA	GC	GC	CG	UA	CG	CG	CA	UG	GC	UG	AU	UG	GC	CG	CG	AU	CG	AG	AC	GC	CG
LTB		Alyrata		x-	x-	U-	A-	U-	A-	AU	UA	AU	GC	UA	UA	UA	GU	UA	CC	GC	UA	UG	AU	UA	GC	CG	CA	UA	GC	GC	CG	UA	CG	CG	CA	UA	GC	UA	AU	UG	GC	CG	CG	AU	CG	GG	AC	GC	UG
LTB		Cpapaya		x-	x-	x-	CG	U-	U-	x-	U-	A-	C-	x-	x-	U-	A-	x-	x-	G-	U-	U-	AU	UA	GC	CG	CA	UA	GC	GC	CG	UA	CG	CG	CA	UG	GC	UG	AU	UG	GC	CG	CG	AU	CG	AG	AC	GC	CG
LTB		Mdomestica		x-	x-	x-	AU	GC	GC	UU	GU	AU	CG	UA	x-	U-	G-	G-	x-	G-	U-	U-	AU	UA	GC	CG	CA	UA	GC	GU	CG	UA	CG	CG	CA	UG	GU	UA	AU	UG	GC	CG	CG	AU	CG	AG	AG	GC	CG
LTB		Bstricta		C-	A-	U-	A-	U-	A-	U-	U-	A-	G-	U-	U-	U-	G-	U-	C-	GC	UA	CG	AU	UA	GC	CG	CA	UA	GC	GC	CG	UA	CG	CG	CA	UA	GC	UA	AU	UG	GC	CG	CG	AU	CG	GG	AC	GC	UG
LTB		Cclementina		x-	x-	x-	AU	GU	GC	UC	GC	AU	AU	UC	UC	UU	GU	GC	x-	GU	UA	UA	AU	UA	GC	CG	CA	UA	GC	GC	CG	UA	CG	CG	CA	UG	GC	UA	AU	UG	GC	CG	CG	GU	CG	AG	AU	GC	CG
LTB		Mesculenta		x-	x-	x-	AU	GC	GC	UU	GC	AU	AU	x-	x-	U-	GC	GU	x-	GC	UA	U-	AU	UA	GC	CG	CA	UA	GC	GC	CG	UA	CG	CG	CA	UG	GC	UG	AU	UG	GC	CG	CG	AU	CG	AG	AC	GC	CG
LTB		Rcommunis		x-	x-	x-	AU	GC	GC	UU	GC	AU	AU	x-	x-	U-	GC	GU	x-	GC	UA	U-	AU	UA	GC	CG	CA	UA	GC	GC	CG	UA	CG	CG	CA	UG	GC	UG	AU	UG	GC	CG	CG	AU	CG	AG	AC	GC	CG
LTB		Lusitatissimum		x-	x-	x-	A-	U-	G-	U-	G-	A-	C-	x-	x-	x-	GU	GC	x-	GC	UA	U-	AU	UA	GC	CG	CA	UA	GC	GU	CA	UA	CG	CG	CC	UA	GC	UA	AU	UG	GC	CG	CG	AU	CU	CG	GC	AU	CG
LTB		BrapaFPsc		C-	A-	U-	A-	C-	A-	U-	x-	A-	C-	U-	x-	U-	G-	U-	C-	x-	UA	CG	AU	UA	GC	CG	CA	UA	GC	GU	CG	UA	CG	CG	CA	UA	GC	UA	AU	UG	GC	CG	CG	AU	CG	AA	AC	GC	UG
LTB		Egrandis		x-	x-	x-	GC	UU	UC	UU	GC	AU	UC	UU	GU	C-	GC	GU	x-	GC	Cx	UA	AU	UC	GC	CG	CA	UA	GC	GC	CG	UA	CG	CG	CA	UC	GC	UA	AU	UG	GC	CG	CG	AU	CG	A-	A-	A-	CG
LTB		Ppersica		x-	x-	x-	AU	GC	GU	UA	GU	AU	AU	UC	xU	UA	GC	GC	x-	GC	UA	U-	AU	UA	GC	CG	CA	UA	GC	GC	CG	UA	CG	CG	CA	UG	GC	UA	AU	UG	GC	CG	CG	AU	CG	AG	AG	GC	CG
LTB		Athaliana		C-	A-	U-	A-	U-	A-	A-	U-	A-	G-	U-	U-	U-	G-	U-	C-	GC	UA	UG	AU	UA	GC	CG	CA	UA	GC	GU	CG	UA	CG	CG	CA	UA	GC	UA	AU	UG	GC	CG	CG	AU	CG	GG	AC	GC	UG
LTB	miR162a_0	Ppersica		GU	x-	x-	x-	GC	UU	GC	x-	GC	UA	GC	x-	G-	AU	GC	U-	CG	AC	CG	UA	GC	GC	AU	GA	GC	CG	AU	GC	CU	GC	GC	UA	UA	CA	AU	UA	CG	GC	AU	UG	CG	UC	CU	UA	UA	CG
LTB		Crubella		A-	A-	A-	A-	A-	A-	AU	AU	GC	U-	GC	AU	GC	A-	GC	UG	CG	AU	CG	UA	GC	GC	AU	GA	GC	CG	AU	GC	CU	GC	GC	UA	UA	CA	AU	UA	CG	GC	AU	UA	CG	UA	UG	UA	UA	CG
LTB		Cpapaya		C-	C-	GC	AU	AC	AC	GC	xx	GC	UA	x-	x-	AU	AU	G-	U-	CG	AC	CG	UA	GC	GC	AU	GA	GC	CG	AU	GC	CU	GC	GC	UA	UA	CA	AU	UA	CG	GC	AU	UA	CG	UC	CU	UA	UA	CG
LTB		Alyrata		GC	AU	AA	AU	AU	AU	GC	AU	GC	U-	GC	AG	GU	AU	GU	U-	CG	GC	CG	UA	GC	GC	AU	GA	GC	CG	AU	GC	CU	GC	GC	UA	UA	CA	AU	UA	CG	GC	AU	UA	CG	UA	CU	UA	UA	CG
LTB		Mdomestica		U-	x-	x-	x-	GU	UA	GC	GU	GC	UU	GC	GC	GC	AU	GC	U-	CG	AC	CG	UA	GC	GC	AU	GA	GC	CG	AU	GC	CU	GC	GC	UA	UA	CA	AU	UA	CG	GC	AU	UG	CG	UC	GU	UA	UA	UG
LTB		Athaliana		GU	AU	AU	GC	AU	AU	GC	AU	GC	U-	GC	AG	GU	AU	GU	U-	CG	GC	CG	UA	GC	GC	AU	GA	GC	CG	AU	GC	CU	GC	GC	UA	UA	CA	AU	UA	CG	GC	AU	UA	CG	UA	CU	UA	UA	CG
LTB		Fvesca		GC	GU	UA	UU	GC	UA	GC	x-	GC	UA	GC	x-	G-	AU	GC	U-	CG	AC	CG	UA	GC	GC	AU	GA	GC	CG	AU	GC	CU	GC	GC	UA	UA	CA	AU	UA	CG	GC	AU	UG	CG	UA	CU	UA	UA	CG
LTB		Gmax		GC	AU	GC	GC	AU	UC	UU	x-	GC	UA	GC	xC	AA	AU	GC	U-	CG	AC	CG	UA	GC	GC	AU	UA	GC	CG	AU	GC	CU	GC	GC	UA	UA	CA	AU	UA	CG	GC	AU	UA	CG	UC	CU	UA	UA	CG
LTB		Slycopersicum		GC	UA	UG	GC	UA	UA	GU	x-	GU	x-	GC	A-	x-	G-	A-	A-	CG	AU	CG	UA	GC	GC	AU	GA	GC	CG	AU	GC	CU	GC	GC	UA	UA	CA	AU	UA	CG	GC	AU	UA	CG	U-	GC	UG	UA	CA
LTB		Lusitatissimum		GC	AU	U-	GC	GC	AU	GU	xG	GA	AU	GC	x-	GC	AC	GC	UA	UA	xC	xG	UA	GC	GC	AU	GA	GC	CG	AU	GC	CU	GC	GC	UA	UA	CA	AU	UA	CG	GC	AU	UA	CG	UC	CU	UA	UA	CG
LTB		Stuberosum		U-	U-	UA	GC	UA	UC	GU	x-	GC	x-	UG	AC	xA	GU	AU	AC	CG	AU	CG	UA	GC	GC	AU	GA	GC	CG	AU	GC	CU	GC	GC	UA	UA	CA	AU	UA	CG	GC	AU	UA	CG	U-	GC	UG	UA	CA
LTB		BrapaFPsc		G-	A-	A-	A-	AU	AU	GC	AU	GC	U-	GC	AG	AC	AU	GG	A-	UG	GC	CG	UA	GC	GC	AU	GA	GC	CG	AU	GG	CU	GC	GC	UA	UA	GA	AU	UA	CG	GC	AU	UA	CG	UA	CC	UA	UA	UG
LTB		Esalsugineum		AU	AU	A-	A-	A-	AU	GC	AU	GC	U-	GC	AG	AU	AU	GU	U-	CG	GC	CG	UA	GC	GC	AU	GA	GC	CG	AU	GC	CU	GC	GC	UA	UA	CA	AU	UA	CG	GC	AU	UA	CG	UA	CC	UA	UA	CG
LTB		Rcommunis		A-	AU	GU	GC	GU	U-	GC	x-	GC	UA	GU	x-	AU	A-	GC	U-	CG	AC	CG	UA	GC	GC	AU	GA	GC	CG	AU	GC	CU	GC	GC	UA	UA	CA	AU	UA	CG	GC	AU	UA	CG	UC	CU	UA	UA	CG
LTB		Bstricta		G-	A-	A-	AU	AU	AU	GC	AU	AU	AU	GC	AU	GC	A-	GC	UG	CG	GU	CG	UA	GC	GC	AU	GA	GC	CG	AU	GC	CU	GC	GC	UA	UA	CA	AU	UA	CG	GC	AU	UA	CG	UA	CU	UA	UA	CG
LTB	miR162b_0	Ptrichocarpa		GC	AU	GC	UA	xU	UU	Ux	GC	GC	Ux	Ux	Gx	AU	AU	GC	A-	CG	AU	CG	UA	GC	GC	AU	GA	GC	CG	AU	GC	CU	GC	GC	UA	UA	CA	AU	UA	CG	GC	AU	UA	CG	UC	UC	UA	UA	CG
LTB		Csinensis		GC	AA	xA	xC	x-	G-	A-	GC	AU	GC	UA	GC	AU	A-	GC	U-	CG	AC	CG	UA	GC	GC	AU	GA	GC	CG	AU	GC	CU	GC	GC	UA	UA	CA	AU	UA	CG	GC	AU	UA	CG	AC	CU	UA	UA	UG
LTB		BrapaFPsc		A-	U-	GC	xC	A-	AU	AU	GC	xC	UU	U-	GC	AU	AU	GC	U-	CG	GU	CG	UA	GC	GC	AU	GA	GC	CG	AU	GC	CU	GC	GC	UA	UA	CA	AU	UA	CG	GC	AU	UA	CG	AC	AU	UA	UA	CG
LTB		Graimondii		x-	AU	xx	xx	xx	xx	GC	GU	GC	GC	UA	AA	AU	AU	GC	AC	CG	AC	CG	UA	GC	GC	AU	GA	GC	CG	AU	GC	CU	GC	GC	UA	UA	CA	AU	UA	CG	GC	AU	UA	CG	UC	CU	UA	UA	CG
LTB		Spurpurea		GC	AU	GC	UA	xU	UU	Ux	GC	GC	Ux	Ux	Gx	AU	AU	GC	A-	CG	AU	CG	UA	GC	GC	AU	GA	GC	CG	AU	GC	CU	GC	GC	UA	UA	CA	AU	UA	CG	GC	AU	UA	CG	UC	UC	UA	UA	CG
LTB		Stuberosum		UA	AU	GC	UG	xU	UU	GC	x-	GC	UA	UA	GU	AU	A-	GC	A-	CG	AU	CG	UA	GC	GC	AU	GA	GC	CG	AU	GC	CU	GC	GC	UA	UA	CA	AU	UA	CG	GC	AU	UA	CG	UC	GC	UA	UA	CG
LTB		Lusitatissimum		AU	A-	GC	AU	x-	GU	GC	GC	A-	GC	GU	GC	AU	AU	CG	AU	CC	AC	CG	UA	GC	GC	AU	GA	GC	CG	AU	GC	CU	GC	GC	UA	UA	CA	AU	UA	CG	GC	AU	UA	CG	UC	CU	UA	UA	CG
LTB		Pvulgaris		GU	AU	GC	AC	x-	UG	GU	AU	GU	GC	UA	GC	AU	A-	GC	A-	CG	AC	CG	UA	GC	GC	AU	GA	GC	CG	AU	GC	CU	GC	GC	UA	UA	CA	AU	UA	CG	GC	AU	UG	CG	UA	CG	UA	UA	CG
LTB		Gmax		GU	AU	GC	AC	x-	UG	GU	AU	GU	GC	UA	GC	AU	A-	GC	U-	CG	AC	CG	UA	GC	GC	AU	GA	GC	CG	AU	GC	CU	GC	GC	UA	UA	CA	AU	UA	CG	GC	AU	UG	CG	UA	CG	UA	UA	CC
LTB		Tcacao		AU	AC	x-	x-	x-	x-	AU	GC	GC	UA	U-	A-	AU	AU	GC	AC	CG	AA	CG	UA	GC	GC	AU	GA	GC	CG	AU	GC	CU	GC	GC	UA	UA	CA	AU	UA	CG	GC	AU	UA	CG	UC	CU	UA	UA	CG
LTB		Alyrata		GC	AU	UC	UC	xU	U-	AU	GC	AU	GC	UA	GU	AU	A-	GC	U-	CG	GC	CG	UA	GC	GC	AU	GA	GC	CG	AU	GC	CU	GC	GC	UA	UA	CA	AU	UA	CG	GC	AU	UA	CG	AC	AU	UA	UA	CG
LTB		Esalsugineum		A-	U-	GC	xC	AU	U-	AU	GC	xC	UU	U-	GC	AU	AU	GC	U-	CG	GC	CG	UA	GC	GC	AU	GA	GC	CG	AU	GC	CU	GC	GC	UA	UA	CA	AU	UA	CG	GC	AU	UA	CG	AC	AU	UA	UA	CG
LTB		Bstricta		x-	x-	GC	x-	AU	x-	AU	GC	AU	GC	UG	GU	AU	C-	GC	U-	CG	GC	CG	UA	GC	GC	AU	GA	GC	CG	AU	GC	CU	GC	GC	UA	UA	CA	AU	UA	CG	GC	AU	UA	CG	AC	AU	UA	UA	CG
LTB		Csativus		x-	x-	x-	x-	x-	x-	GC	AU	GC	GU	UC	GU	GC	AU	GC	UG	CC	AG	G-	UA	GC	GC	AU	GA	GC	CG	AU	GC	CU	GC	GC	UA	UA	CA	AU	UA	CG	GC	AU	CG	CG	CC	CC	UA	UA	CG
LTB		Egrandis		G-	CG	GC	GU	xx	Ux	GC	GC	GU	GC	UG	GC	AU	A-	GC	U-	CG	AC	CG	UA	GC	GC	AU	GA	GC	CG	AU	GC	CU	GC	GC	UA	UA	CA	AU	UA	CG	GC	AU	UG	CG	UA	CG	UA	UA	CG
LTB		Cclementina		GC	AA	xA	xC	x-	G-	A-	GC	AU	GC	UA	GC	AU	A-	GC	U-	CG	AC	CG	UA	GC	GC	AU	GA	GC	CG	AU	GC	CU	GC	GC	UA	UA	CA	AU	UA	CG	GC	AU	UA	CG	AC	CU	UA	UA	UG
LTB		Mesculenta		G-	U-	U-	U-	x-	GU	GU	GC	GC	GC	UG	Gx	AU	AU	GC	U-	CG	AC	CG	UA	GC	GC	AU	GA	GC	CG	AU	GC	CU	GC	GC	UA	UA	CA	AU	UA	CG	GC	AU	UA	CG	UC	CU	UA	UA	CG
LTB		Crubella		UG	UC	GC	x-	AU	x-	AU	GC	AU	GC	UG	AU	AU	A-	GC	U-	CG	GC	CG	UA	GC	GC	AU	GA	GC	CG	AU	GC	CU	GC	GC	UA	UA	CA	AU	UA	CG	GC	AU	UA	CG	AC	AU	UA	UA	CG
LTB		Athaliana		GC	AU	GU	GC	AU	AC	AG	GU	AU	GC	UG	G-	A-	AU	GC	U-	CG	GC	CG	UA	GC	GC	AU	GA	GC	CG	AU	GC	CU	GC	GC	UA	UA	CA	AU	UA	CG	GC	AU	UA	CG	AC	AU	UA	UA	CG
LTB		Mtruncatula		GC	AU	GC	A-	x-	UA	GU	AU	GC	GC	UC	GU	AU	AU	GC	UA	CG	AC	CG	UA	GC	GC	AU	UA	GC	CG	AU	GC	CU	GC	GC	UA	UA	CA	AU	UA	CG	GC	AU	UG	CG	UC	GU	UA	UA	CG
LTB		Vvinifera		GU	A-	G-	U-	x-	U-	GC	GC	GC	UU	UA	GC	AU	AU	G-	U-	CG	AC	CG	UA	GC	GC	AU	UA	GC	CG	AU	GC	CU	GC	GC	UA	UA	CA	AU	UA	CG	GC	AU	UG	CG	UC	CU	UA	UA	CG
LTB		Slycopersicum		UA	AU	GC	Ux	xx	Ux	GC	x-	GC	UA	UA	GU	AU	A-	GC	A-	CG	AU	CG	UA	GC	GC	AU	GA	GC	CG	AU	GC	CU	GC	GC	UA	UA	CA	AU	UA	CG	GC	AU	UG	CG	CC	GU	UA	UA	CG
LTB		Mdomestica		GU	GU	xx	xx	xx	Ux	GC	GC	GU	GC	UU	GC	GC	AU	GC	U-	CG	AC	CG	UA	GC	GC	AU	GA	GC	CG	AU	GC	CU	GC	GC	UA	UA	CA	AU	UA	CG	GC	AU	UG	CG	UC	GU	UA	UA	UG
LTB		Cgrandiflora		UG	UC	GC	x-	AU	x-	AU	GC	AU	GC	UG	AU	AU	A-	GC	U-	CG	GC	CG	UA	GC	GC	AU	GA	GC	CG	AU	GC	CU	GC	GC	UA	UA	CA	AU	UA	CG	GC	AU	UA	CG	AC	AU	UA	UA	CG
BTL	miR164a_1	Mguttatus		A-	U-	GC	AU	GC	AA	GC	AU	GC	AU	A-	GC	CG	UC	CG	xU	UA	C-	GC	UA	UA	GC	GC	AU	GC	AU	AU	GC	CC	AC	GC	GC	GC	CG	AU	CC	GC	UA	GC	CG	AU	UU	AU	UA	UA	UG
BTL		BrapaFPsc		GC	UG	AG	GC	GC	UA	GC	AU	GC	AC	AU	CC	CG	UA	CG	C-	AU	UA	GC	UA	UA	GC	GC	AU	GC	AC	AU	GC	CC	AC	GC	GU	GC	CG	AU	CG	GC	UA	GC	CG	AU	AU	AU	Cx	CG	AU
BTL		Mdomestica		x-	C-	GU	GC	GC	UA	GC	AU	GC	AC	xU	xU	C-	U-	CG	CG	UG	UA	GC	UA	UA	GC	GC	AU	GC	AU	AC	GC	CC	AC	GC	GU	GC	CG	AU	CG	GC	UA	GC	CG	AU	AU	AU	Cx	Cx	xx
BTL		Mtruncatula		x-	U-	GC	GC	GC	UA	GC	AU	GC	AU	AU	GC	CG	UG	CA	CU	U-	U-	GC	UA	UA	GC	GC	AU	GC	AU	AU	GC	CC	AC	GC	GU	GC	CG	AU	CG	GC	UA	GC	CG	AU	AU	AU	U-	C-	x-
BTL		Cpapaya		U-	x-	GU	GC	GC	UA	GC	AU	GC	UC	AU	GU	CG	U-	CG	CG	CU	UA	GC	UA	UA	GC	GC	AU	GC	AU	AU	GC	CC	AC	GC	GU	GC	CG	AU	CG	GC	UA	GC	CG	AU	AU	AU	U-	U-	C-
BTL		Mesculenta		x-	U-	GC	GC	GC	UA	GC	GU	GC	AC	AU	GC	CU	U-	CG	CG	UA	x-	GC	CA	UA	GC	GC	AU	GC	AU	AU	GC	CC	AC	GC	GU	GC	CG	AU	CG	GC	UA	GC	CG	AU	AU	AU	Cx	Ux	xx
BTL		Tcacao		x-	C-	GC	GC	GC	UG	GC	AU	GC	UC	AU	GU	CG	U-	CG	CG	UC	UA	GC	UA	UA	GC	GC	AU	GC	AU	AU	GC	CC	AC	GC	GU	GC	CG	AU	CG	GC	UA	GC	CG	AU	AC	AU	AU	UG	x-
BTL		Lusitatissimum		x-	CG	GU	GC	GC	AU	GC	AU	GC	AU	AU	GU	CG	U-	CG	CG	UU	UA	GC	CA	UA	GC	GC	AU	GC	AU	AU	GC	CC	AC	GC	GU	GC	CG	AU	CG	GC	UA	GC	CG	AU	AU	AU	AU	GG	xG
BTL		Pvulgaris		x-	U-	GC	GC	GC	UA	GC	AU	GC	AU	AU	GC	CG	UG	CC	C-	U-	UA	GC	UA	UA	GC	GC	AU	GC	AU	AU	GC	CC	AC	GC	GU	GC	CG	AU	CG	GC	UA	GC	CG	AU	AU	GU	UA	GC	x-
BTL		Vvinifera		x-	U-	GC	GC	GC	UA	GC	UU	GC	UC	AU	GU	CG	U-	CG	CG	UU	UA	GC	UA	UA	GC	GC	AU	GC	AU	AU	GC	CC	AC	GC	GU	GC	CG	AU	CG	GC	UA	GC	CG	AU	GU	Ax	Ux	Ux	xx
BTL		Alyrata		G-	C-	GC	GC	GC	UA	GG	AU	GC	AC	AU	UC	CG	UA	CG	C-	AU	UA	GC	UA	UA	GC	GC	AU	GC	AU	AU	GC	CC	AC	GC	GU	GC	CA	AU	CG	GC	UA	GC	CG	AU	AU	AU	Cx	CG	AU
BTL		Bstricta		GU	AU	GC	GC	GC	UA	GC	AU	GC	AU	AU	UC	CG	UA	CG	CU	AA	C-	GC	UA	UA	GC	GC	AU	GC	AU	AU	GC	CC	AC	GC	GU	GC	CA	AU	CG	GC	UA	GC	CG	AU	AU	AU	Cx	CG	AU
BTL		Ppersica		x-	C-	GU	GC	GC	UA	GC	UU	GC	GC	xU	xU	C-	U-	CG	CG	UG	UA	GC	UA	UA	GC	GC	AU	GC	AU	AU	GC	CC	AC	GC	GU	GC	CG	AU	CG	GC	UA	GC	CG	AU	AU	Ax	Cx	Cx	xx
BTL		Fvesca		x-	A-	AU	GC	GU	UA	GC	AU	GC	GC	x-	GU	UU	UG	CG	CG	UU	CA	GC	UA	UA	GC	GC	AU	GC	AU	AU	GC	CC	AC	GC	GU	GC	CG	AU	CG	GC	UA	GC	CG	AU	AU	AU	A-	C-	x-
BTL		Ptrichocarpa		x-	U-	GU	GC	GC	CA	GC	AU	GC	CC	GU	GC	UG	U-	CG	CG	UC	UA	GC	CA	UA	GC	GC	AU	GC	AU	AU	GC	CU	AU	GC	GU	GC	CG	AC	CG	GC	UA	GC	CG	AU	AU	A-	A-	x-	x-
BTL		Gmax		x-	U-	GC	GC	GC	UA	GC	AU	GC	AU	AU	GC	CG	UG	CC	C-	U-	UA	GC	UA	UA	GC	GC	AU	GC	AU	AU	GC	CC	AC	GC	GU	GC	CG	AU	CG	GC	UA	GC	CG	AU	AU	C-	U-	C-	x-
BTL		Crubella		G-	C-	GC	GC	GC	UA	GC	AU	GC	AC	AU	UC	CG	UA	CG	CU	AA	C-	GC	UA	UA	GC	GC	AU	GC	AU	AU	GC	CC	AC	GC	GU	GC	CA	AU	CG	GC	UA	GC	CG	AU	AU	AU	Cx	CG	AU
BTL		Egrandis		x-	U-	AU	GC	GC	CG	GC	GC	GC	UC	AU	GU	CG	U-	CG	CG	UC	UA	GC	CA	UA	GC	GC	AU	GC	AU	AU	GC	CC	AC	GC	GU	GC	CG	AU	CG	GC	UA	GC	CG	AU	AU	AU	Ax	Gx	xx
BTL		Csativus		x-	U-	GC	GC	GC	UA	GC	AU	GC	AC	AU	AU	AC	U-	UG	CG	UU	UA	GC	UA	UA	GC	GC	AU	GC	AU	AU	GC	CC	AC	GC	GU	GC	CG	AU	CG	GC	UA	GC	CG	AU	AU	AU	C-	U-	x-
BTL		Csinensis		x-	U-	GU	GC	GC	UA	GC	AU	GC	UC	AU	GU	CG	U-	CG	CG	UU	UA	GC	CA	UA	GC	GC	AU	GC	AU	AU	GC	CC	AC	GC	GU	GC	CG	AC	CG	GC	UA	GC	CG	AU	AU	AU	Cx	Cx	xx
BTL		Esalsugineum		GU	CG	GU	GC	GC	UA	GC	AU	GC	AC	AU	GC	CG	UA	CG	CU	AA	C-	GC	UA	UA	GC	GC	AU	GC	AC	AU	GC	CC	AC	GC	GU	GC	CG	AU	CG	GC	UA	GC	CG	AU	AU	AU	Gx	CG	AU
BTL		Graimondii		x-	UA	GC	GU	GU	UA	GC	AU	GC	UU	AC	UU	CG	UA	CG	xU	U-	UG	GC	UC	UA	GC	GC	AU	GC	AU	AU	GC	CC	AC	GC	GU	GC	CG	AU	CG	GC	UA	GC	CG	AU	AU	GC	UA	UA	xx
BTL		Rcommunis		x-	U-	GC	GC	GC	UA	GC	GU	AC	UC	AU	GC	UU	U-	CG	CG	UA	x-	GC	CA	UA	GC	GC	AU	GC	AU	AU	GC	CC	AC	GC	GU	GC	CG	AU	CG	GC	UA	GC	CG	AU	AU	AU	Cx	Cx	xx
BTL		Cclementina		x-	U-	GU	GC	GC	UA	GC	AU	GC	UC	AU	GU	CG	U-	CG	CG	UU	UA	GC	CA	UA	GC	GC	AU	GC	AU	AU	GC	CC	AC	GC	GU	GC	CG	AC	CG	GC	UA	GC	CG	AU	AU	AU	Cx	Cx	xx
BTL		Acoerulea		AU	AU	GC	GC	GC	AU	GC	CU	xU	U-	GC	GC	AA	G-	CG	CG	AU	UU	GC	CC	UA	GC	GC	AU	GC	AU	A-	GC	CG	AU	GC	GU	GC	CG	AU	CG	GC	UG	GC	CG	CU	AU	GU	AU	CG	UA
BTL		Spurpurea		x-	U-	GC	GC	GC	UA	GC	AU	GU	CC	GU	GC	UG	U-	CG	CG	UU	CA	GC	UA	UA	GC	GC	AU	GC	AU	AU	GU	CC	AC	GC	GU	GC	CG	AC	CG	GC	UA	GC	CG	AU	AU	AU	Ax	xx	xx
BTL		Athaliana		G-	C-	GC	GC	GC	UA	GC	AU	GU	AC	AU	UC	CG	UA	CG	C-	AU	UA	GC	UA	UA	GC	GC	AU	GC	AU	AU	GC	CA	AA	GU	GU	GC	CA	AU	CG	GC	UA	GC	CG	AU	AU	AU	CA	CU	AU
BTL		Cgrandiflora		G-	C-	GC	GC	GC	UA	GC	AU	GC	AC	AU	UC	CG	UA	CG	CU	AA	C-	GC	UA	UA	GC	GC	AU	GC	AU	AU	GC	CC	AC	GC	GU	GC	CA	AU	CG	GC	UA	GC	CG	AU	AU	AU	Cx	CG	AU
BTL	miR164b_1	Bstricta		AU	AU	GC	GC	UA	GC	UU	GC	UA	GC	CC	UA	G-	A-	G-	CG	AU	AA	GC	AU	UA	GC	GC	AC	GC	AU	AU	GC	CU	AA	GC	GC	GC	CG	AU	CG	GU	UA	GC	CU	AU	UC	UU	AU	CG	UA
BTL		Rcommunis		UA	AU	GC	GU	GC	GC	UA	GC	UG	GC	UA	x-	GC	AC	GA	CG	AU	AA	GC	AU	UA	GC	GC	AC	GC	AU	AU	GC	CU	AG	GC	GC	GC	CG	AU	CG	GU	UA	GC	CU	AU	UC	UU	AU	CG	UA
BTL		Fvesca		AU	AU	GC	GC	UA	GC	UA	GC	A-	GC	UA	U-	GC	AC	GA	CG	AU	AA	GC	AU	UA	GC	GC	AC	GC	AU	AU	GC	CC	AC	GC	GC	GC	CG	AU	CG	GU	UA	GC	CU	AU	UA	UC	UU	CG	UA
BTL		Slycopersicum		U-	AU	GC	GC	UA	GC	AU	GC	UA	GC	A-	C-	GC	A-	UA	CG	GU	AA	GC	AU	UA	GC	GC	AC	GC	AU	AU	GU	CU	AG	GU	GC	GC	CG	AU	CG	GU	UA	GC	CU	AU	UA	UU	AU	CG	UA
BTL		Mdomestica		AU	AU	GC	GC	UA	GC	AU	GC	UA	x-	x-	U-	GC	AC	GA	CG	AU	AA	GC	AU	UA	GC	GC	AC	GC	AU	AU	GC	CU	AC	GC	GC	GC	CG	AU	CG	GU	UA	GC	CU	AU	UG	UU	UU	CG	UA
BTL		Crubella		AU	AU	GC	GC	UA	GC	UU	GC	UA	GC	UC	UA	G-	A-	G-	CG	AU	AA	GC	AU	UA	GC	GC	AC	GC	AU	AU	GC	CU	AA	GC	GC	GC	CG	AU	CG	GU	UA	GC	CU	AU	UC	UU	AU	CG	UA
BTL		Ppersica		AU	AU	GC	GC	UA	U-	U-	GC	UA	GU	UC	UA	GC	AC	GA	CG	AU	AA	GC	AU	UA	GC	GC	AC	GC	AU	AU	GC	CU	AC	GC	GC	GC	CG	AU	CG	GU	UA	GC	CU	AU	UA	UU	UU	CG	UA
BTL		Lusitatissimum		CG	AU	GC	GC	UA	GU	GC	GU	CG	GC	UA	xx	GC	AU	GU	CG	AU	UA	GC	AU	UA	GU	GC	AA	GU	AU	AA	GC	CG	AU	GG	GC	G-	C-	A-	C-	G-	U-	G-	C-	A-	U-	U-	A-	C-	U-
BTL		Csinensis		AU	AU	GC	GC	UA	GC	UG	GC	UG	GC	UC	AA	G-	A-	G-	CG	AU	AA	GC	AU	UA	GC	GC	AC	GC	AU	AU	GC	CU	AU	GC	GC	GC	CG	AU	CG	GU	UA	GC	CU	AU	UC	UU	AU	CU	UA
BTL		Cgrandiflora		AU	AU	GC	GC	UA	GC	UU	GC	UA	GC	UC	UA	G-	A-	G-	CG	AU	AA	GC	AU	UA	GC	GC	AC	GC	AU	AU	GC	CU	AA	GC	GC	GC	CG	AU	CG	GU	UA	GC	CU	AU	UC	UU	AU	CG	UA
BTL		Ptrichocarpa		A-	AU	GC	GC	UA	GC	UA	GU	U-	GC	UA	x-	GC	AU	GA	CG	AU	AA	GC	AU	UA	GC	GC	AC	GC	AU	AU	GC	CU	AG	GU	GC	GC	CG	AU	CG	GU	UA	GC	CU	AU	UC	UU	AU	CG	UA
BTL		Pvulgaris		AU	AU	GC	GC	UA	GC	CG	A-	UA	GC	CG	UG	GC	AA	G-	CG	AU	AA	GC	AU	UA	GC	GC	AC	GC	AU	AU	GC	CU	AC	GC	GC	GC	CG	AU	CG	GU	UA	GC	CU	AU	AC	UC	UU	CG	UA
BTL		BrapaFPsc		AU	AU	GC	GC	UA	GC	xU	xU	UC	G-	C-	UA	GC	AC	GA	CG	AU	AA	GC	AU	UA	GC	GC	AC	GC	AU	AU	GC	CU	AA	GC	GC	GC	CG	AU	CG	GU	UA	GC	CU	AU	UC	UU	AU	CG	UA
BTL		Athaliana		AU	AU	GC	GC	UA	GC	U-	GC	UU	GC	A-	UA	GC	AC	GA	CG	AU	AA	GC	AU	UA	GC	GC	AA	GC	AU	AU	GC	CU	AA	GC	GC	GC	CG	AU	CG	GU	UA	GC	CU	AU	UC	UU	AU	CG	UA
BTL		Stuberosum		U-	AU	GC	GC	UA	GC	AU	GC	UA	GC	U-	U-	GC	A-	UA	CG	GU	AA	GC	AU	UA	GC	GC	AC	GC	AU	AU	GU	CU	AG	GU	GC	GC	CG	AU	CG	GU	UA	GC	CU	AU	UA	UU	AU	CG	UA
BTL		Gmax		U-	AU	GC	GC	UA	GC	CG	A-	UA	GC	UA	UA	GC	UA	G-	CG	AU	AA	GC	AU	UA	GC	GC	AC	GC	AU	AU	GC	CU	AC	GC	GC	GC	CG	AU	CG	GU	UA	GC	CU	AU	AC	UU	AU	CG	UA
BTL		Esalsugineum		AU	AU	GC	GC	UA	GC	UU	GC	UA	GC	CC	UA	G-	A-	G-	CG	AU	AA	GC	AU	UA	GC	GC	AC	GC	AU	AU	GC	CU	AA	GC	GC	GC	CG	AU	CG	GU	UA	GC	CU	AU	UC	UU	AU	CG	UA
BTL		Csativus		AU	AU	GC	GC	UA	GC	CG	AU	UA	GC	AC	AA	G-	A-	G-	CG	AA	AC	GC	AU	UA	GC	GC	AA	GC	AU	AU	GC	CU	AC	GC	GC	GC	CG	AU	CG	GU	UA	GC	CU	UU	UC	UU	AU	CG	UA
BTL		Egrandis		A-	A-	GU	x-	UA	GC	UA	GC	CG	GC	AC	CG	GC	AA	GG	CG	AU	UG	GC	AU	UA	GC	GC	AC	GC	AU	AU	GC	CU	AC	GC	GC	GC	CG	AU	CG	GU	UA	GC	CU	AU	UU	UU	AU	CG	UA
BTL		Mguttatus		AU	AU	GC	AU	UA	GA	A-	GC	UU	GC	UA	GC	GC	Ax	UA	CG	AU	A-	G-	A-	UA	GC	GC	AU	GU	AU	AA	GC	C-	AU	GC	GA	GC	CG	AU	CG	GC	U-	G-	C-	A-	U-	U-	A-	C-	U-
BTL		Vvinifera		AU	AU	GC	GC	CA	GC	AU	GC	UA	GC	UC	UA	G-	A-	G-	CG	AU	AA	GC	AU	UA	GC	GC	AC	GC	AU	AU	GC	CU	AC	GC	GC	GC	CG	AU	CG	GU	UA	GC	CU	AU	UC	UU	AU	CG	UG
BTL		Graimondii		AU	AU	GC	GC	UA	GC	UG	GC	UA	GC	UC	CA	G-	A-	G-	CG	AU	AA	GC	AU	UA	GC	GC	AC	GC	AU	AU	GC	CU	AC	GC	GC	GC	CG	AU	CG	GU	UA	GC	CU	AU	UC	UU	AU	CG	UA
BTL		Cpapaya		AU	AU	GC	GC	UA	GC	UG	GC	UA	GC	UC	UA	G-	A-	G-	CG	AU	AA	GC	AU	UA	GC	GC	AC	GC	AU	AU	GC	CU	AG	GC	GC	GC	CG	AU	CG	GU	UA	GC	CU	AU	UC	UU	AU	CG	UA
BTL		Tcacao		AU	AU	GC	GC	UA	GC	UG	GC	UA	GC	CC	UA	G-	A-	G-	CG	AU	AA	GC	AU	UA	GC	GC	AC	GC	AU	AU	GC	CU	AC	GC	GC	GC	CG	AU	CG	GU	UA	GC	CU	AU	UU	UU	AU	CG	UA
BTL		Cclementina		AU	AU	GC	GC	UA	GC	UG	GC	UG	GC	UC	AA	G-	A-	G-	CG	AU	AA	GC	AU	UA	GC	GC	AC	GC	AU	AU	GC	CU	AU	GC	GC	GC	CG	AU	CG	GU	UA	GC	CU	AU	UC	UU	AU	CU	UA
BTL		Acoerulea		U-	AU	GC	GC	UA	GC	UC	GC	UU	AA	AC	UC	GC	x-	x-	CG	AA	AA	GC	AU	UA	GC	GC	AU	GC	AU	AU	GA	CC	AC	GC	GC	GC	CG	AU	CG	GU	UA	GC	CU	AU	UU	UU	AC	CG	UA
BTL		Spurpurea		A-	AU	GC	GC	UA	GC	CA	GU	U-	GC	UA	x-	GC	AU	GA	CG	AC	AA	GC	AU	UA	GC	GC	AC	GC	AU	AU	GC	CU	AU	GU	GC	GC	CG	AU	CG	GU	UA	GC	CU	AU	UC	UU	AU	CG	UA
BTL		Mtruncatula		A-	AU	GC	GC	UA	GC	CG	A-	UA	AU	UA	UA	GC	AA	A-	CG	AU	AA	GC	AU	UA	GC	GC	AC	GC	AU	AU	GC	CU	AC	GC	GC	GC	CG	AU	CG	GU	UA	GC	CU	AU	AC	UU	AU	CG	UA
BTL		Alyrata		AU	UU	GC	GC	UA	GC	U-	GC	UU	GC	C-	UA	GC	AC	GA	CG	AU	AA	GC	AU	UA	GC	GC	AA	GC	AU	AU	GC	CU	AA	GC	GC	GC	CG	AU	CG	GU	UA	GC	CU	AU	UC	UU	AU	CG	UA
BTL	miR164c_1	Alyrata		A-	A-	U-	GC	GC	GC	UC	GC	AU	GC	UU	AC	AU	CG	AU	CG	UC	UA	GC	AA	UA	GC	GC	AU	GC	AC	AU	GC	CA	AU	GC	GU	GU	CG	AU	CG	GC	UA	GC	CG	GC	AU	AU	C-	A-	C-
BTL		Gmax		C-	A-	U-	UA	GC	GC	UA	GU	GC	CC	UU	AU	GU	GU	UA	CG	UU	UU	GC	CG	UA	GC	GC	AU	GU	AU	AU	GC	CC	AU	GC	GU	GC	CG	AU	CG	GC	UA	GC	CG	AU	xx	x-	x-	AU	UU
BTL		Vvinifera		G-	A-	U-	GC	GC	GU	UA	GC	UU	GC	AC	AU	GU	CG	UG	CG	UU	UA	GC	AA	UA	GC	GC	AU	GC	AU	AU	GC	CC	AC	GC	GU	GC	CG	AU	CG	GC	UA	GC	CG	AU	UC	xU	xA	AA	CA
BTL		Esalsugineum		A-	A-	U-	GC	GC	GC	UC	GC	AU	GC	UU	AG	AU	CG	AU	CG	UC	UA	GC	CA	UA	GC	GC	AU	GC	AC	AU	GC	CA	AU	GC	GU	GU	CG	AU	CG	GC	UA	GC	CG	GC	AU	G-	C-	A-	C-
BTL		Acoerulea		A-	A-	U-	U-	GC	GC	UA	GC	AU	GC	UC	AU	GU	CG	CU	CG	UU	UA	GC	CA	UA	GC	GC	AU	GC	AU	AU	GC	C-	AU	GC	GC	GC	CG	AU	CG	GU	UA	GC	CG	AU	Ax	xx	xA	AU	xA
BTL		Slycopersicum		A-	A-	U-	GU	GC	GC	UA	GU	GC	GC	UU	AU	AU	CA	UA	CG	AC	UC	GC	UA	UA	GC	GC	AU	GC	AU	AU	GC	CC	AU	GC	GU	GU	CG	AU	CG	GC	UA	GC	CG	AU	AU	xU	xU	U-	C-
BTL		Pvulgaris		C-	A-	U-	UA	GC	GU	UA	GC	GC	CC	UU	AU	CU	GU	UA	CG	UU	UU	GC	CG	UA	GC	GC	AU	GU	AU	AU	GC	CC	AU	GC	GU	GC	CG	AU	CG	GC	UA	GC	CG	AU	xC	xU	xU	A-	U-
BTL		Athaliana		A-	A-	U-	GC	GC	GC	UU	GC	AU	GC	U-	A-	AU	CG	AU	CG	UC	UA	GC	AA	UA	GC	GC	AU	GC	AA	AU	GC	CA	AU	GC	GU	GU	CG	AU	CG	GC	UA	GC	CG	GC	AU	AU	CU	AU	CA
BTL		Crubella		AU	A-	U-	GC	GC	AU	UU	GC	AU	GC	UU	AC	AU	CG	AU	CG	UC	UA	GC	AA	UA	GC	GC	AU	GC	AC	AU	GC	CA	AU	GC	GU	GU	CG	AU	CG	GC	UA	GC	CG	GC	AU	AU	CG	GU	CA
BTL		Bstricta		AU	AC	U-	GC	GC	GC	U-	GC	AU	GC	UU	AC	AU	CG	AU	CG	CC	UA	GC	CA	UA	GC	GC	AU	GC	AC	AU	GC	CA	AU	GC	GU	GU	CG	AU	CG	GC	UA	GC	CG	GC	AU	AU	CU	AC	C-
BTL		Ppersica		C-	A-	U-	GU	GC	GC	UA	GC	AU	GC	UU	AU	GU	CG	UA	CA	UC	UA	GC	UA	UA	GC	GC	AU	GC	AU	AU	GC	CC	AC	GC	GU	GC	CG	AU	CG	GC	UA	GC	CG	AU	AU	UU	CC	UA	CG
BTL		BrapaFPsc		A-	A-	U-	GC	GC	GC	UC	GC	AU	GC	UC	UG	AU	CG	AU	CG	UC	UA	GC	CA	UA	GC	GC	AU	GC	AA	AU	GC	CA	AU	GC	GU	GU	CG	AU	CG	GC	UA	GC	CG	GC	AU	x-	C-	AU	x-
BTL	miR165a_0	Athaliana		UA	UG	AU	AC	GC	CG	UU	AU	UA	UU	UU	CG	AU	GC	UA	UA	GC	AC	GC	GC	GC	GC	AC	AU	UA	GC	UU	UU	GC	UG	CG	UA	GC	GC	AA	UG	CG	GC	AU	GC	GC	AU	UA	AU	UG	UA
BTL		Cgrandiflora		U-	C-	U-	A-	GC	CG	UU	CU	UA	UU	UU	CG	GU	GC	UA	UA	GC	AC	GC	GC	GC	GC	AC	AU	UA	GC	UU	UU	GC	UG	CG	UA	GC	GC	AA	UG	CG	GC	AU	GC	GC	AU	UA	AU	UG	UA
BTL		Esalsugineum		U-	U-	A-	A-	GC	CG	UU	AU	UA	UU	UU	CG	AU	GC	UA	UA	GC	AC	GC	GC	GC	GC	AC	AU	UA	GC	UU	UU	GC	UG	CG	UA	GC	GC	AA	UG	CG	GC	AU	GC	GC	AU	UA	AU	UG	UA
BTL		Bstricta		UA	UG	AU	AC	GC	CG	UU	CU	UA	UU	UU	CG	AU	GC	UA	UA	GC	AC	GC	GC	GC	GC	AC	AU	UA	GC	UU	UU	GC	UG	CG	UA	GC	GC	AA	UG	CG	GC	AU	GC	GC	AU	UA	AU	UG	UA
BTL		Crubella		U-	C-	U-	A-	GC	CG	UU	CU	UA	UU	UU	CG	GU	GC	UA	UA	GC	AC	GC	GC	GC	GC	AC	AU	UA	GC	UU	UU	GC	UG	CG	UA	GC	GC	AA	UG	CG	GC	AU	GC	GC	AU	UA	AU	UG	UA
BTL		Alyrata		U-	U-	A-	A-	GC	CG	UU	AU	UA	UU	UU	CG	AU	GC	UA	UA	GC	AC	GC	GC	GC	GC	AC	AU	UA	GC	UU	UU	GC	UG	CG	UA	GC	GC	AA	UG	CG	GC	AU	GC	GC	AU	UA	AU	UG	UA
BTL		BrapaFPsc		UA	UG	AU	AU	GC	CG	UU	AU	UA	UU	UU	CG	AU	GC	UA	UA	GU	AC	GC	GC	GC	GC	AC	AU	UA	GC	UU	UU	GC	UG	CG	UA	GC	GC	AA	CG	CG	GC	AU	GC	GU	AU	UA	AU	UG	UA
BTL	miR165b_0	BrapaFPsc		A-	A-	AU	GC	GC	CG	UU	AU	UA	UU	UU	CG	CC	GC	UA	UA	GC	AU	GC	GC	GC	GC	AC	AU	UA	GC	UU	UU	GC	UG	UG	UA	GC	GC	AA	UG	CG	GC	AU	GC	GU	AU	UA	Ax	Ux	CG
BTL		Alyrata		A-	GU	AU	GC	GC	CG	C-	AU	UG	UA	UA	CU	CU	GC	UA	UA	GC	UU	GC	GC	GC	GC	AC	AU	UA	GC	UU	UU	GC	UG	UG	UA	GC	GC	AA	UG	CG	GC	AU	GG	GC	AU	UA	AU	UG	CG
BTL		Cgrandiflora		A-	G-	AU	GC	GC	CG	U-	AU	UA	UA	UA	CU	CU	GC	UA	UA	GC	UU	GC	GC	GC	GC	AC	AU	UA	GC	UU	UU	GC	UG	UG	UA	GC	GC	AA	UG	CG	GC	AU	AG	GC	AU	UA	AU	UG	CG
BTL		Esalsugineum		A-	GU	AU	GC	GC	CG	UU	Ax	UU	UA	UU	CU	CC	GC	UA	UA	GC	AU	GC	GU	GC	GC	AU	AU	UA	GC	UU	UU	GC	UG	UG	UA	GC	GC	AA	UG	CG	GC	AU	GG	GC	AU	UA	AA	UG	CG
BTL		Crubella		A-	G-	AU	GC	GC	CG	U-	AU	UA	UA	UA	CU	CU	GC	UA	UA	GC	UU	GC	GC	GC	GC	AC	AU	UA	GC	UU	UU	GC	UG	UG	UA	GC	GC	AA	UG	CG	GC	AU	AG	GC	AU	UA	AU	UG	CG
BTL		Bstricta		A-	GU	AU	GC	GC	CG	U-	AU	UA	UA	UA	CU	xU	GC	UA	UA	GC	UU	GC	GC	GC	GC	AC	AU	UA	GC	UU	UU	GC	UG	UG	UA	GC	GC	AA	UG	CG	GC	AU	GA	GC	AU	UA	AU	UG	CG
BTL		Athaliana		A-	G-	AU	GC	GC	CG	UU	AU	UA	UA	UU	CG	UA	GC	UA	UA	GC	UU	GC	GC	GC	GC	AC	AU	UA	GC	UU	UU	GC	UG	UG	UA	GC	GC	AA	UG	CG	GC	AU	GG	GC	AU	UA	AU	UG	CG
BTL		Spurpurea		AU	GC	AU	GC	GC	Cx	UU	UC	Ux	AU	UG	GC	AU	GU	UC	UU	GC	UU	GU	GC	GC	GC	AU	x-	UG	GC	UU	GC	GC	x-	x-	GC	x-	GC	x-	x-	x-	GC	AU	AA	xC	xU	UU	GC	UG	CG
BTL	miR166a_0	Acoerulea		AU	GC	CG	CC	AU	GC	GC	AU	UU	AA	CG	AA	UA	AC	UU	UU	GU	CG	AU	UA	GC	xx	x-	AU	C-	C-	A-	U-	GC	GU	CC	UU	AU	GC	CU	U-	AU	GC	AU	CG	A-	A-	C-	U-	C-	G-
BTL		Cgrandiflora		A-	GC	GC	GU	GC	CG	UU	UU	U-	C-	U-	CG	UU	UU	UA	UA	GC	AC	GC	GC	GC	GC	AU	AU	UA	GC	UU	UU	GC	UG	CG	UA	GC	GC	CA	UG	CG	GC	AU	GG	GC	AU	CG	UU	CG	UA
BTL		Athaliana		AU	GC	GC	GC	GC	CG	UU	UU	U-	C-	U-	CG	UU	UU	UA	UA	GC	AC	GC	GC	GC	GC	AU	CU	UA	GC	UU	UU	GC	UG	CG	UA	GC	GC	CA	UG	CG	GC	AU	GU	GC	AU	CG	UC	CG	UA
BTL		Bstricta		A-	GC	GC	GU	GC	CG	UU	UU	U-	C-	U-	CG	UU	UU	UA	UA	GC	AC	GC	GC	GC	GC	AU	AU	UA	GC	UU	UU	GC	UG	CG	UA	GC	GC	CA	UG	CG	GC	AU	GG	GC	AU	CG	UC	CG	UA
BTL		Esalsugineum		AU	GC	GC	GC	GC	CG	UU	UU	UA	CU	UU	C-	U-	U-	UA	UA	GC	AC	GC	GC	GC	GC	AU	AU	UA	GC	UU	UU	GC	UG	CG	UA	GC	GC	CA	UG	CG	GC	AU	GG	GC	AU	CG	UC	CG	UA
BTL		Stuberosum		AU	x-	x-	x-	AU	GC	UG	UU	UU	C-	U-	CG	AU	GU	UA	UA	GC	AC	GC	GC	GC	GC	AU	AU	UA	GC	UU	UU	GC	UG	CG	UA	GC	GC	CA	UG	CG	GC	AU	GG	GU	UU	CG	AU	CG	CA
BTL		BrapaFPsc		AU	GC	GC	GU	GC	UA	UU	UA	UA	CG	UU	CC	UC	UC	UA	UA	GC	AC	GC	GC	GC	GC	AU	AU	UA	GC	UU	UU	GC	UG	CG	UA	GC	GC	CA	UG	CG	GC	AU	GG	GC	AU	CG	UU	CG	UA
BTL		Egrandis		A-	GC	GC	AU	GC	CG	CU	AU	UA	CU	UU	x-	U-	U-	UA	UA	GC	AC	GC	GC	GC	GC	AU	AU	UA	GC	UU	UU	GC	UG	CG	UA	GC	GC	CA	UG	CG	GC	AU	GG	GC	CG	CG	GC	CG	GA
BTL		Alyrata		A-	G-	GC	GC	GC	UU	UC	UG	UU	CU	U-	CG	UU	UU	UA	UA	GC	AC	GC	GC	GC	GC	AU	AU	UA	GC	UU	UU	GC	UG	CG	UA	GC	GC	CA	UG	CG	GC	AU	GG	GC	AU	CG	UC	CG	UA
BTL		Spurpurea		AU	AU	GC	UG	AU	GU	CG	UC	UU	C-	U-	U-	U-	U-	UA	UA	GC	AC	GC	GC	GC	GC	AU	AU	UA	GC	UU	UU	GC	UG	CG	UA	GC	GC	CA	UG	CG	GC	AU	GG	GU	AU	CG	UG	UG	UA
BTL		Mdomestica		A-	GC	AU	AU	GC	CG	UG	UA	UU	AU	GU	C-	U-	U-	UA	UA	GC	AC	GC	GC	GC	GC	AU	AU	UA	GC	UU	UU	GC	UG	CG	UA	GC	GC	CA	UG	CG	GC	AU	GG	GC	AU	CG	UU	CG	UA
BTL		Crubella		A-	GC	GC	GU	GC	CG	UU	UU	U-	C-	U-	CG	UU	UU	UA	UA	GC	AC	GC	GC	GC	GC	AU	AU	UA	GC	UU	UU	GC	UG	CG	UA	GC	GC	CA	UG	CG	GC	AU	GG	GC	AU	CG	UU	CG	UA
BTL	miR166b_0	Graimondii		GU	AA	GU	GC	GC	AU	GC	UG	CU	xU	CC	AG	AU	U-	UA	UA	GU	AC	GC	GC	GC	GC	AU	AU	UA	GC	UU	UU	GC	UG	CG	UA	GC	GC	CA	UG	CG	GC	AU	GG	GC	AU	CG	A-	CG	UA
BTL		Tcacao		A-	A-	GC	GU	AU	x-	GC	CG	CU	xU	UA	CU	UU	U-	UA	UA	GC	AC	GC	GC	GC	GC	AU	AU	UA	GC	UU	UU	GC	UG	CG	UA	GC	GC	CA	UG	CG	GC	AU	GC	GC	A-	CG	AU	CG	UA
BTL		Esalsugineum		GC	AU	GC	GC	GC	AU	UC	UG	UU	UU	UA	UU	UU	U-	UA	UA	GC	AC	GC	GC	GC	GC	AU	CU	UA	GC	UU	UU	GC	UG	CG	UA	GC	GC	CA	UG	CG	GC	AU	GG	GC	AU	CG	UC	CG	UA
BTL		Ptrichocarpa		GU	AU	GC	GC	GU	AU	GC	CG	CU	UU	UA	UU	UU	U-	UA	UA	GC	AC	GC	GC	GC	GC	AU	AU	UA	GC	UU	UU	GC	UG	CG	UA	GC	GC	CA	UG	CG	GC	AU	GG	GC	AU	CG	UG	C-	U-
BTL		Slycopersicum		GC	AU	GU	GC	AC	AU	GC	UA	UU	CU	U-	CG	AU	GU	UA	UA	GC	AC	GC	GC	GC	GC	AU	AU	UA	GC	UU	UU	GC	UG	CG	UA	GC	GC	CA	UG	CG	GC	AU	GG	GU	UU	CG	AU	CG	CA
BTL		BrapaFPsc		GC	AU	GC	GC	GU	AU	UC	UA	UU	AU	UA	CU	UU	U-	UA	UA	GC	AC	GC	GC	GC	GC	AU	CU	UA	GC	UU	UU	GC	UG	CG	UA	GC	GC	CA	UG	CG	GC	AU	GU	GC	AU	CG	UU	CG	UA
BTL		Csativus		A-	A-	A-	G-	A-	A-	G-	A-	x-	U-	U-	U-	U-	U-	UA	UA	GC	AC	GC	GC	GC	GC	AU	AU	UA	GC	UU	UU	GC	UG	CG	UA	GC	GC	CA	UG	CG	GC	AU	GG	GC	AU	CG	AU	CG	UA
BTL		Bstricta		GC	AU	GC	GC	GC	AU	UC	UA	UU	CU	UA	CU	UU	U-	UA	UA	GC	AC	GC	GC	GC	GC	AU	CU	UA	GC	UU	UU	GC	UG	CG	UA	GC	GC	CA	UG	CG	GC	AU	GG	GC	AU	CG	UC	CG	UA
BTL		Stuberosum		GC	AU	GC	Ax	GC	AU	GC	CG	UU	xA	UA	G-	UG	AU	UA	UA	GC	CA	GC	GC	GC	GC	AU	AU	UA	GC	UU	UU	GC	UG	CG	UA	GC	GC	CA	UG	CG	GC	AU	GG	GC	AU	AG	UC	CG	AU
BTL		Athaliana		GC	AU	GC	GC	GC	AU	UC	UA	UC	UU	UA	CU	UU	U-	UA	UA	GC	AC	GC	GC	GC	GC	AU	CU	UA	GC	UU	UU	GC	UG	CG	UA	GC	GC	CA	UG	CG	GC	AU	GG	GC	AU	CG	UU	CG	UA
BTL		Alyrata		GC	AU	GC	GC	GC	AU	UC	UA	UU	UU	UA	CU	UU	U-	UA	UA	GC	AC	GC	GC	GC	GC	AU	CU	UA	GC	UU	UU	GC	UG	CG	UA	GC	GC	CA	UG	CG	GC	AU	GC	GU	UA	CG	UA	CU	UU
BTL		Mguttatus		A-	U-	GC	GG	GC	AU	GC	xG	AA	UU	U-	UA	AU	GU	UA	UA	GC	AC	GC	GC	GC	GC	AU	AU	UA	GC	UU	UU	GC	UA	CG	CG	G-	G-	A-	U-	C-	G-	A-	G-	G-	A-	C-	U-	A-	U-
BTL		Vvinifera		x-	U-	GC	GC	AC	AU	GC	CG	xU	CC	UA	GC	CU	U-	UA	UA	GC	AU	GC	GC	GC	GC	AU	UU	UA	GC	UU	UU	GC	UG	CG	UA	GC	GC	CA	UG	CG	GC	AU	GC	GC	CC	CG	AU	CG	CA
BTL		Crubella		GC	AU	GC	GC	GC	AU	UC	C-	UG	AU	UA	CA	UU	UA	UA	UA	GC	CC	GC	GC	GC	GC	AU	CU	UA	GC	UU	UU	GC	UG	CG	UA	GC	GC	CA	UG	CG	GC	AU	GG	GC	AU	CG	UC	CG	UA
BTL		Spurpurea		A-	G-	GC	GC	GU	AU	GC	CG	CG	UU	UA	UU	UU	U-	UA	UA	GC	AC	GC	GC	GC	GC	AU	AU	UA	GC	UU	UU	GC	UG	CG	UA	GC	CC	UA	UG	CG	GC	AU	GG	GC	AU	CG	UG	CG	UA
BTL		Cgrandiflora		GC	AU	GC	GC	GC	AU	UC	C-	UG	AU	UA	CA	UU	UA	UA	UA	GC	CC	GC	GC	GC	GC	AU	CU	UA	GC	UU	UU	GC	UG	CG	UA	GC	GC	CA	UG	CG	GC	AU	GG	GC	AU	CG	UC	CG	UA
BTL		Cpapaya		x-	AU	GC	GC	AU	AU	GC	CG	CU	xC	UU	UU	UU	U-	UA	UA	GC	AC	GC	GC	GC	GC	AU	AU	UA	GC	UU	UU	GC	UG	CG	UA	GC	GC	CA	UG	CG	GC	AU	GG	GC	AU	CG	AU	UG	UA
BTL		Rcommunis		x-	x-	x-	x-	x-	AU	GC	Cx	UU	AU	UC	CG	UU	UU	UA	UA	GC	AC	GC	GC	GC	GC	AU	AU	UA	GC	UU	UU	GC	UG	CG	UA	GC	GC	CA	UG	CG	GC	AU	GG	GC	UA	CG	AU	CG	UA
BTL		Mtruncatula		G-	G-	GC	GC	AU	AU	GC	CG	UU	AU	UA	UU	UU	U-	UA	UA	GC	AC	GC	GC	GC	GC	AU	AU	UA	GC	UU	UU	GC	UG	CG	UA	GC	GC	CA	UG	CG	GC	AU	GC	GU	AU	CA	GU	CG	UA
BTL		Mesculenta		x-	G-	GC	GC	AU	AU	GC	CG	CU	xA	UA	CU	UU	U-	UA	UA	GC	AC	GC	GC	GC	GC	AU	AU	UA	GC	UU	UU	GC	UG	CG	UA	GC	GC	CA	UG	CG	GC	AU	GG	GC	AU	CG	UU	CG	UA
BTL		Gmax		G-	A-	G-	G-	A-	AU	GC	CG	UU	GU	UA	GU	UU	U-	UA	UA	GC	AC	GC	GC	GC	GC	AU	AU	UA	GC	UU	UU	GC	UG	CG	UA	GC	GC	CA	UG	CG	GC	AU	GU	GU	AU	CG	CU	CG	UA
BTL		Lusitatissimum		x-	x-	x-	x-	x-	U-	A-	A-	U-	A-	C-	C-	U-	U-	UA	UA	GC	AC	GC	GC	GC	GC	AU	AU	UA	GC	UU	UU	GC	UG	CG	UA	GC	GC	CA	UG	CG	GC	AU	GG	GC	CA	CG	AU	CG	UA
BTL		Acoerulea		x-	GC	GC	GC	AU	AU	GC	CG	x-	UA	UC	UA	CC	UU	UA	UA	GC	AC	GC	GC	GC	GC	AU	AU	UA	GC	UU	UU	GC	UG	CG	UA	GC	GC	CA	UG	CG	GC	AU	GU	GC	CA	CG	AU	UA	CG
BTL	miR166c_0	Gmax		GC	UA	UU	GC	CG	AU	AU	AU	UA	UC	UA	AA	GC	GC	UG	UA	GC	AC	GC	AC	GC	GC	AU	AU	UA	GC	UU	UU	GC	UG	CG	UA	GC	GC	CA	UG	CG	GC	AU	GC	GU	UA	CG	AU	UA	GA
BTL		Esalsugineum		G-	U-	U-	GC	CG	GC	GU	UA	UU	UU	AU	GU	GC	GC	UA	UA	AC	AU	GC	AC	GC	GC	AU	AU	UA	GC	UU	UU	GC	UG	AG	UA	GC	GC	CA	UG	CG	GC	AU	GC	GC	UA	CG	AU	UA	GC
BTL		Mtruncatula		C-	A-	U-	A-	C-	G-	A-	x-	x-	x-	A-	G-	G-	G-	U-	U-	C-	A-	GC	GC	GC	GC	AU	AU	UA	GC	GU	UU	GC	UG	CG	UA	GC	AC	UA	UG	CG	GC	AU	GC	AU	CA	CG	AU	UA	x-
BTL		BrapaFPsc		GC	GC	UG	GC	CG	GC	GU	UA	UU	UU	AU	GG	GC	GC	CG	UA	GC	AC	GC	AC	GC	GC	AU	CU	UA	GC	UU	UU	GC	UG	CG	UA	GC	GC	CA	UG	CG	GC	AU	GC	GU	UA	CG	AU	UA	GA
BTL		Alyrata		GC	GC	U-	GC	CG	GU	AU	UU	UU	UU	AC	GA	GC	GC	UA	UA	GU	AC	GC	AC	GC	GC	AU	AU	UA	GC	UU	UU	GC	UG	CG	UA	GC	GC	CA	UG	CG	GC	AU	GC	GU	UA	CG	AU	UA	GA
BTL		Athaliana		U-	G-	U-	GC	CG	GC	AU	UA	UU	UA	AU	GC	U-	GC	UA	UA	GU	AC	GC	AC	GC	GC	AU	UU	UA	GC	UU	UU	GC	UG	CG	UA	GC	GC	CA	UG	CG	GC	AU	GC	GU	UA	CG	AU	UA	GG
BTL		Crubella		GC	GC	UG	GC	UG	GC	AU	UA	CU	UU	AC	GC	GC	GC	UA	UA	AU	AC	GC	AC	GC	GC	AU	AU	UA	GC	UU	UU	GC	UG	CG	UA	GC	GC	CA	UG	CG	AC	AU	GC	GU	UA	CG	AU	UA	GA
BTL		Cgrandiflora		GC	GC	UG	GC	CG	GC	AU	UA	CU	UU	AC	GC	GC	GC	UA	UA	AU	AC	GC	AC	GC	GC	AU	GU	UA	GC	UU	UU	GC	UG	CG	UA	GC	GC	CA	UG	CG	GC	AU	GC	GU	UA	CG	AU	UA	GA
BTL		Bstricta		GC	GC	UG	GC	UG	GC	AU	UA	CU	UU	AC	GC	GC	GC	UA	UA	UU	AC	GC	AC	GC	GC	AU	AU	UA	GC	UU	UU	GC	UG	CG	UA	GC	GC	CA	UG	CG	GC	AU	GC	GU	UA	CG	AU	UA	GA
BTL		Ptrichocarpa		C-	G-	U-	G-	A-	G-	G-	GC	UA	UA	AA	G-	GC	x-	UA	UA	GC	AC	GU	AU	GC	GC	AU	AU	UA	GC	UU	UU	GC	UG	CG	UA	GC	GC	CA	UG	CG	GC	AU	GC	GU	UA	CG	AU	UA	UG
BTL	miR166d_0	Acoerulea		x-	x-	x-	x-	x-	x-	GU	GC	UU	UU	AU	xx	GC	GC	UG	UA	GC	AU	GC	GU	GC	GC	GU	AU	UA	GC	UU	UU	GC	UG	CG	UA	GC	UC	UA	UG	CG	GC	AU	GC	GC	UA	CG	AU	UA	UA
BTL		Spurpurea		U-	x-	x-	x-	x-	x-	G-	G-	U-	U-	A-	x-	GC	GC	UA	UA	GC	AC	GU	AU	GC	GC	AU	AU	UA	GC	UU	UU	GC	UG	CG	UA	GC	GC	CA	UG	CG	GC	AU	GC	GU	UA	CG	AU	UA	UA
BTL		Athaliana		G-	C-	U-	U-	U-	G-	G-	U-	U-	U-	A-	G-	GC	GC	UA	UA	GC	AC	GC	AC	GC	GC	AU	AU	UA	AC	UU	UU	GC	UG	CG	UA	GC	GC	CA	UG	CG	GC	AU	GC	GU	UA	CG	AU	UA	GA
BTL		Cgrandiflora		C-	C-	U-	U-	UA	GC	GU	UA	UU	UA	AC	GC	GC	GC	UA	UA	GC	AC	GC	AC	GC	GC	AU	AU	UA	GC	UU	UU	GC	GG	CG	UA	GC	GC	CA	UG	CG	GC	AU	GC	GU	UA	CG	AU	UA	GA
BTL		Bstricta		C-	C-	U-	U-	U-	A-	G-	U-	U-	UA	AU	GC	GU	GU	UA	UA	GU	AU	GC	AU	GU	GC	AU	AU	UA	GC	UA	UC	AU	UA	CU	UA	GU	GC	CG	UG	CA	A-	A-	GC	GC	UA	CG	AG	A-	GC
BTL		Alyrata		C-	C-	U-	U-	U-	G-	G-	U-	U-	U-	A-	G-	GC	GC	UA	UA	GC	AC	GC	AC	GC	GC	AU	AU	UA	GC	UU	UU	GC	UG	CG	UA	GC	GC	CA	UG	CG	GC	AU	GC	GU	UA	CG	AU	UA	GA
BTL		Tcacao		A-	U-	U-	U-	U-	G-	GC	GC	AU	AU	AA	CG	GC	GC	UA	UA	GC	AU	UG	GC	GC	GC	AU	AU	UA	GC	UU	UU	GC	UG	UG	UA	GC	GC	CA	UG	CG	GC	AU	GC	GU	UA	CG	AU	UA	CU
BTL		Cpapaya		GU	AU	UG	UA	UA	GC	GC	GC	UA	UC	AC	x-	GC	GC	U-	U-	G-	A-	G-	A-	GC	GC	AU	AU	UA	GC	UU	UU	GC	UG	CG	UA	GC	GC	CA	UG	CG	GC	AU	GC	GU	UA	CG	AU	UA	GA
BTL		Graimondii		C-	x-	U-	x-	G-	U-	A-	C-	GU	AU	AU	CG	UG	GC	UA	UA	GC	CC	GC	GC	GC	GC	AU	AU	UA	GC	UU	UU	GC	UG	CG	UA	GC	GC	UA	UG	CG	GC	AU	AU	GU	UA	CG	AU	UA	UA
BTL		Crubella		C-	C-	U-	U-	U-	G-	G-	U-	U-	U-	A-	GC	GC	GC	UA	UA	GC	AC	GC	AC	GC	GC	AU	AU	UA	GC	UU	UU	GC	GG	CG	UA	GC	GC	CA	UG	CG	GC	AU	GC	GU	UA	CG	AU	UA	GA
BTL		Csinensis		U-	C-	U-	U-	U-	C-	U-	C-	U-	C-	A-	U-	A-	GC	UA	UA	GC	AC	GC	GC	GC	GC	AU	AU	UA	GC	CU	UU	GC	UG	CG	UA	GC	GC	UA	UG	CG	GC	AU	GC	AU	C-	C-	U-	U-	UA
BTL		Mesculenta		C-	x-	U-	UA	GC	Ux	AU	UU	Ux	AU	AU	CG	AA	GC	UA	UA	GC	AC	GC	GC	GC	GC	AU	AU	UA	GC	UU	UU	GC	UG	CG	UA	GC	GC	UA	UG	CG	GC	AU	UU	GU	UA	CG	AU	UA	UA
BTL		Pvulgaris		C-	U-	x-	x-	x-	x-	G-	GC	UA	UA	A-	x-	GC	GC	UG	UA	GC	AC	GC	AC	GC	GC	AU	AU	UA	GC	UU	UU	GC	UG	CG	UA	GC	GC	CA	UG	CG	GC	AU	GC	GU	UA	CG	AU	UA	UA
BTL		Mdomestica		x-	C-	G-	G-	U-	G-	G-	A-	U-	C-	A-	G-	A-	GC	UA	UA	GC	UC	GC	GC	GC	GC	AU	AU	UA	GC	CU	UU	GC	UG	CG	UA	GC	GC	UA	UG	CG	GC	AU	GC	AU	CA	CG	AU	UA	UA
BTL		Esalsugineum		C-	C-	U-	U-	U-	G-	G-	U-	C-	U-	A-	G-	GC	GC	UA	UA	GC	AC	GC	AC	GC	GC	AU	AU	UA	GC	UU	UU	GC	UG	CG	UA	GC	GC	AA	UG	CG	GC	AU	GC	AU	UA	CG	AU	UA	GA
BTL		Mtruncatula		C-	A-	A-	U-	U-	A-	G-	GC	UA	UA	A-	x-	GC	GC	CU	UA	GC	AC	GC	AU	GC	GC	AU	AU	CA	GC	CU	AU	GC	UG	CG	UA	GC	GC	CA	UG	CG	GC	AU	GC	GU	AU	xA	A-	UA	GU
BTL		Vvinifera		C-	C-	C-	GC	CG	GU	GU	GC	UA	UA	GU	xC	GC	GC	UA	UA	GC	AU	GC	AC	GC	GC	AU	AU	UA	GC	UU	UU	GC	UG	CG	UA	GC	GC	CA	UG	CG	GC	AU	GC	GU	UA	CG	AU	UG	UA
BTL		Ptrichocarpa		x-	x-	x-	x-	x-	x-	C-	GC	UA	AU	AU	xU	GC	GC	UA	UA	GC	AC	GU	AU	GC	GC	AU	AU	CA	GC	CC	UU	GC	UG	CG	UA	GC	GC	GA	UG	CG	GC	AU	GC	GU	UA	CG	AU	UA	GA
BTL		Rcommunis		x-	C-	U-	C-	U-	A-	G-	UA	UA	UA	AU	U-	GC	GC	UA	UA	GC	AC	GC	GC	GC	GC	AU	AU	UA	GC	CU	UU	GC	UG	CG	UA	GC	GC	UA	UG	CG	GC	AU	GC	AU	CA	CG	AU	UA	UA
BTL		Cclementina		x-	x-	x-	x-	A-	C-	A-	U-	GU	AU	AU	CG	GU	GC	UA	UA	GC	AC	GC	GC	GC	GC	AU	AU	UA	GC	UU	UU	GC	UG	CG	UA	GC	GC	UA	UG	CG	GC	AU	GU	AU	UA	CG	AU	CA	UA
BTL		Fvesca		x-	x-	x-	x-	x-	x-	G-	U-	UA	x-	x-	x-	x-	GU	UA	UA	GC	AC	GC	GC	GC	GC	AU	AU	UA	GC	CU	UU	GC	GG	CG	UA	GC	GC	UA	UG	CG	GC	AU	GC	AU	CU	CA	AG	AU	UA
BTL		Gmax		C-	C-	x-	x-	x-	x-	GU	GC	UA	UA	AU	x-	UA	GC	UG	UA	GC	AC	GC	AC	GC	GC	AU	AU	UA	GC	UU	UU	GC	UG	CG	UA	GC	GC	CA	UG	CG	GC	AU	GC	GU	UA	CG	AU	UA	GA
BTL	miR166e_0	Mtruncatula		GC	GC	AU	AU	GC	CG	UA	Cx	Ux	GC	UA	AU	UU	U-	UA	UA	GC	UU	GC	GC	GC	GC	AU	AU	UA	GC	CU	UU	GC	CG	CG	UA	GC	GC	UA	CG	CG	A-	A-	GC	GU	AU	GC	AU	U-	CG
BTL		Mguttatus		C-	A-	A-	A-	A-	U-	A-	A-	UA	GU	UA	GU	UU	GC	CG	UA	GC	AU	GC	GC	GC	GC	AU	AU	CA	GC	UU	UU	GC	UG	CG	UA	GC	GC	UA	UG	CG	GC	AU	GC	AA	CA	CG	AU	AA	UA
BTL		Cgrandiflora		U-	GU	AU	AU	GC	CG	UC	UU	UA	UC	UA	CU	UU	U-	UA	UA	GC	AU	GC	GC	GC	GC	AU	AU	UA	GC	UU	UU	GC	UG	CG	UA	GC	GC	CA	AG	CG	GC	AU	GG	GC	CA	CG	UU	UA	UA
BTL		Cclementina		GU	GC	AU	AU	GC	CG	UU	Ux	Ux	UU	U-	C-	UA	UA	UA	UA	GC	AC	GC	GC	GC	GC	AU	AU	UA	GC	UU	UU	GC	UG	CG	UA	GC	GC	CA	UG	CG	GC	AU	GG	GC	CA	CG	AU	CG	UA
BTL		Fvesca		UA	GC	GC	AU	GU	GC	UG	UU	Ux	Gx	UU	UA	UC	UU	UA	UA	GC	CC	GC	GC	GC	GC	AU	AU	UA	GC	UU	UU	GC	UG	CG	UA	GC	GC	CA	UG	CG	GC	AU	GG	GC	AU	CG	CU	CG	UA
BTL		Stuberosum		GC	GC	AU	AU	GC	CG	AC	Ux	Ux	UU	UA	UU	U-	UA	UA	UA	GC	AU	GC	GC	GC	GC	AU	AU	UA	GC	UU	UU	GC	UG	UG	UA	GC	GC	CA	UG	CG	GC	AU	GG	GC	CU	CG	AU	CG	CA
BTL		Csinensis		GU	GC	AU	AU	GC	CG	UU	Ax	Ux	UU	UA	CA	UU	U-	UA	UA	GC	AC	GC	GC	GC	GC	AU	AU	UA	GC	UU	UU	GC	UG	CG	UA	GC	GC	CA	UG	CG	GC	AU	GG	GC	CA	CG	AU	CG	UA
BTL		Vvinifera		UA	GC	GC	AU	GC	CG	UC	Ux	Cx	xU	AA	xU	UU	U-	UA	UA	GC	AC	GC	GC	GC	GC	AU	AU	UA	GC	UU	UU	GC	UG	CG	UA	GC	GC	CA	UG	CG	GC	AU	GG	GC	AU	CG	AU	CG	UG
BTL		Egrandis		GC	GC	AU	AU	GC	x-	UG	UU	Cx	xx	GU	GC	UU	UU	UA	UA	GC	UU	GC	GC	GC	GC	AU	AU	UA	GC	UU	UU	GC	UG	CG	UA	GC	GC	UA	UG	CG	AC	AU	GC	GC	CG	xG	xU	xA	UA
BTL		Graimondii		GC	GC	AU	AU	GC	CG	CU	AU	Ux	UU	UA	CU	UU	U-	UA	UA	GC	AC	GC	GC	GC	GC	AU	AU	UA	GC	UU	UU	GC	UG	CG	UA	GC	GC	CA	UG	CG	GC	AU	GG	GC	CA	CG	AU	UA	CA
BTL		Pvulgaris		GC	GC	AU	AU	GC	CG	UA	Ux	Ux	xU	UA	CU	UU	U-	UA	UA	GC	AC	GC	GC	GC	GC	AU	AU	UA	GC	UU	UU	GC	UG	CG	UA	GC	GC	CA	UG	CG	GC	AU	GG	GU	AU	CG	CU	CG	UA
BTL		Crubella		U-	GU	AU	AU	GC	CG	UC	UU	UA	UC	UA	CU	UU	U-	UA	UA	GC	AU	GC	GC	GC	GC	AU	AU	UA	GC	UU	UU	GC	UG	CG	UA	GC	GC	CA	AG	CG	GC	AU	GG	GC	CA	CG	UU	UA	UA
BTL		Esalsugineum		UG	GC	AU	AU	GC	CG	UU	UU	UA	UC	CA	CU	UU	U-	UA	UA	GC	AU	GC	GC	GC	GC	AU	AU	UA	GC	UU	UU	GC	UG	CG	UA	GC	GC	CA	AG	CG	GC	AU	GG	GC	CA	CG	CU	UA	UA
BTL		Bstricta		U-	GU	AU	AU	GC	CG	UC	UU	UA	UC	UA	CU	UU	U-	UA	UA	GC	AU	GC	GC	GC	GC	AU	AU	UA	GC	UU	UU	GC	UG	CG	UA	GC	GC	CA	AG	CG	GC	AU	GG	GC	CA	CG	CU	UA	UA
BTL		Mesculenta		x-	GC	AU	AU	GC	CG	UU	Gx	Ux	AU	U-	CG	UU	UU	UA	UA	GC	AC	GC	GC	GC	GC	AU	AU	UA	GC	UU	UU	GC	UG	CG	UA	GC	GC	CA	UG	CG	GC	AU	GG	GC	CA	CG	AU	CG	UA
BTL		Slycopersicum		GC	GC	AU	AU	AC	CG	AC	Ux	Ux	UU	UC	UU	U-	UA	UA	UA	GC	AU	GC	GC	GC	GC	AU	AU	UA	GC	UU	UU	GC	UG	UG	UA	GC	GC	CA	UG	CG	GC	AU	GG	GC	CU	CG	AU	CG	CA
BTL		Mdomestica		GC	GC	AU	AU	GC	CG	AC	Ux	Ux	UC	UA	UU	UU	U-	UA	UA	GC	AC	GC	GC	GC	GC	AU	AU	UA	GC	UU	UU	GC	UG	CG	UA	GC	GC	CA	UG	CG	GC	AU	GG	GC	CA	CG	CU	CG	UA
BTL		Tcacao		GC	GC	AU	AU	GC	CG	UU	GU	UA	UU	UU	C-	C-	U-	UA	UA	GC	AC	GC	GC	GC	GC	AU	AU	UA	GC	UU	UU	GC	UG	CG	UA	GC	GC	CA	UG	CG	GC	AU	GG	GC	CA	CG	AU	CG	CA
BTL		BrapaFPsc		UG	GC	AU	AU	GC	UG	UC	UU	UA	UC	UA	CU	UU	U-	UA	UA	GC	AU	GC	GC	GC	GC	AU	AU	UA	GC	UU	UU	GC	UG	CG	UA	GC	GC	CA	AG	CG	GC	AU	GG	GC	CA	CG	CU	UA	UG
BTL		Alyrata		U-	GC	AU	AU	GC	CG	UC	UU	UA	UU	UA	CU	UU	U-	UA	UA	GC	AU	GC	GC	GC	GC	AU	AU	UA	GC	UU	UU	GC	UG	CG	UA	GC	GC	CA	AG	CG	GC	AU	GG	GC	CA	CG	CU	UA	UA
BTL		Athaliana		UG	GC	AU	AU	GC	CG	UC	UU	UA	UU	CA	CU	UU	U-	UA	UA	GC	AU	GC	GC	GC	GC	AU	AU	UA	GC	UU	UU	GC	UG	CG	UA	GC	GC	CA	AG	CG	GC	AU	GG	GC	CA	CG	CU	UA	UA
BTL	miR166f_0	Athaliana		UA	UC	CU	UA	GC	AU	GC	CU	CG	AU	AU	AU	AU	GC	UA	UA	CC	AU	GC	GC	UC	GC	AU	AU	UA	GC	AU	UU	GC	CG	CG	UA	GC	GC	CA	UG	CG	GC	AU	GG	AU	CA	CG	AU	UA	UG
BTL		Tcacao		x-	x-	x-	U-	G-	AU	GU	UA	CG	UU	AC	AU	AU	GC	UA	UA	GC	AC	GC	GC	GC	GC	AU	AU	UA	GC	CU	UU	GC	UG	CG	UA	GC	GC	UA	UG	CG	GC	AU	GC	AU	CA	CG	GU	UA	UA
BTL		Cclementina		x-	x-	x-	x-	x-	x-	x-	U-	C-	x-	x-	A-	A-	GC	UA	UA	GC	AC	GC	GC	GC	GC	AU	AU	UA	GC	CU	UU	GC	UG	CG	UA	GC	GC	UA	UG	CG	GC	AU	GC	AU	CA	CG	AU	UA	UA
BTL		Mdomestica		x-	x-	x-	U-	x-	A-	A-	x-	G-	x-	A-	AU	AU	GC	UA	UA	GC	UU	GC	GC	GC	GC	AU	AU	UA	GC	UU	UU	GC	UG	CG	UA	GC	GC	UA	UG	CG	GC	AU	GC	AU	UA	CG	UU	UA	UA
BTL		Egrandis		x-	UA	x-	UA	CG	x-	x-	x-	x-	x-	x-	AU	AU	GC	UA	UA	GC	AU	GC	GC	GC	GC	GU	AU	UA	GC	CU	UU	GC	UG	CG	UA	GC	GC	UA	UG	CG	GC	AU	GC	AU	CA	CG	GC	CA	UA
BTL		Crubella		x-	x-	x-	U-	GU	AU	GC	CG	CU	AU	AU	AU	AU	GC	UA	UA	CC	AU	GC	GC	UC	GC	GU	AU	UA	GC	AU	UU	GC	CG	UG	UA	GC	GC	CA	UG	CG	GC	AU	GG	AU	CA	CG	AU	UA	U-
BTL		Alyrata		U-	U-	UA	UA	GU	AU	GC	CU	CG	AU	AU	AU	AU	GC	UA	UA	CC	AU	GC	GC	UC	GC	AU	AU	UA	GC	AU	UU	GC	CG	CG	UA	GC	GC	CA	UG	CG	GC	AU	GG	AU	CA	CG	AU	UA	U-
BTL		Bstricta		x-	x-	x-	U-	G-	A-	G-	C-	C-	A-	A-	AU	AU	GC	UA	UA	CC	UU	GC	GC	UC	GC	GU	AU	UA	GC	AU	UU	GC	CG	CG	UA	GC	GC	CA	UG	CG	GC	AU	GG	AU	CA	CG	AU	UA	U-
BTL		Mtruncatula		U-	A-	U-	U-	x-	A-	x-	x-	C-	A-	A-	A-	A-	G-	U-	UA	GC	AU	GC	GC	GC	GC	AU	AU	CG	GC	UU	UU	GC	UG	CG	UA	GC	GC	UA	UG	CG	GC	AU	GU	AU	UA	CG	AU	UA	UA
BTL		Fvesca		x-	x-	x-	x-	x-	x-	x-	x-	x-	x-	AU	AA	A-	G-	UA	UA	GC	AU	GC	GC	GC	GC	AU	AU	UA	GC	UU	CU	GC	UG	CG	UA	GC	GC	UA	UG	CG	GC	AU	AU	AU	UA	CG	GU	UA	UG
BTL		Acoerulea		x-	x-	x-	UA	GA	AA	GC	CA	UA	x-	x-	x-	x-	GC	UA	UA	GC	AU	GC	GU	GC	GC	GU	AU	UA	GC	UU	UU	GC	GG	CG	UA	GC	GC	CA	UG	CG	GC	AU	GG	GC	CG	UG	UA	UA	UA
BTL		BrapaFPsc		x-	x-	x-	U-	G-	A-	G-	C-	C-	A-	A-	AU	AU	GC	UA	UA	CC	AU	GC	GC	UC	GC	GU	AU	UA	GC	AU	UU	GC	CG	UG	UA	GC	GC	CA	UG	CG	GC	AU	GA	AU	CA	CG	AU	UA	UA
BTL		Slycopersicum		x-	x-	x-	x-	G-	x-	x-	A-	C-	A-	U-	AU	x-	GC	UA	UA	GC	AU	GC	GC	AC	GC	AU	AU	UA	GC	UU	CU	GC	UG	CG	UA	GC	GC	UA	Ux	CG	GC	AU	GU	AU	UA	CG	UU	UA	UA
BTL		Gmax		x-	x-	x-	U-	G-	A-	x-	x-	x-	x-	A-	GC	AU	GC	UG	UA	GU	AC	GC	GC	GC	GC	AU	AU	UA	GC	GU	UU	GC	UG	CG	UA	GC	GC	UA	UG	CG	GC	AU	GC	AU	CA	CG	AU	UA	UA
BTL		Cpapaya		x-	x-	x-	G-	x-	AU	AU	UG	CG	xC	AG	AU	AU	GC	UA	UA	GC	AC	GC	GC	GC	GC	AU	AU	UA	GC	UU	CU	GC	UG	CG	UA	GC	GC	UA	UG	CG	GC	AU	GU	AU	UA	CG	AU	UA	UG
BTL		Ptrichocarpa		x-	x-	x-	U-	G-	C-	x-	x-	U-	A-	C-	A-	AU	GC	UA	UA	GC	AC	GC	GC	GC	GC	AU	AU	UA	GC	CU	UU	GC	UG	CG	UA	GC	AC	UA	UG	CG	GC	AU	GC	AU	CA	CG	AU	UA	UA
BTL		Vvinifera		x-	x-	x-	UA	x-	x-	x-	x-	GC	xC	A-	A-	A-	GC	UA	UA	GC	AU	GC	GC	GC	GC	AU	AU	UA	GC	UU	UU	GC	UG	CG	UA	GC	GC	UA	UG	CG	GC	AU	GU	AU	UA	CG	CU	UA	UA
BTL		Stuberosum		x-	x-	x-	U-	G-	x-	x-	x-	x-	U-	U-	A-	x-	U-	U-	U-	U-	A-	A-	x-	x-	x-	A-	A-	U-	x-	x-	x-	G-	U-	C-	UA	AU	AU	UA	UA	UA	CG	UA	GC	A-	A-	C-	G-	U-	x-
BTL		Mesculenta		UA	GC	UG	UG	GG	UA	x-	x-	x-	x-	x-	A-	A-	GC	UA	UA	GC	AC	GC	GC	GC	GC	AU	AU	UA	GC	UU	UU	GC	UG	CG	UA	GC	GC	CA	UG	CG	GC	AU	UU	GU	UA	CG	AU	UA	UA
BTL		Cgrandiflora		x-	x-	x-	U-	GU	AU	GC	CG	CU	AU	AU	AU	AU	GC	UA	UA	CC	AU	GC	GC	UC	GC	GU	AU	UA	GC	AU	UU	GC	CG	UG	UA	GC	GC	CA	UG	CG	GC	AU	GG	AU	CA	CG	AU	UA	U-
BTL		Ppersica		A-	AU	xx	UA	GC	AU	GC	UG	CA	AA	AA	AA	AU	GC	UA	UA	GC	AC	GC	GC	GC	GC	AU	AU	UA	GC	CU	UU	GC	UG	CG	UA	GC	GC	UA	UG	CG	GC	AU	GC	AU	CA	CG	AU	UA	UA
BTL		Pvulgaris		x-	x-	x-	U-	GC	AU	xx	x-	x-	x-	AU	CG	AU	GC	UG	UA	GU	AC	GC	GC	GC	GC	AU	AU	UA	GC	GU	UU	GC	UG	CG	UA	GC	GC	UA	UG	CG	GC	AU	GC	AU	CA	CG	AU	UA	UA
BTL		Csativus		x-	x-	x-	U-	GC	AU	x-	x-	x-	x-	AU	AU	UG	GC	UA	UA	GC	AC	GC	GC	GC	GC	AU	AU	UA	GC	CU	UU	GC	UG	CG	UA	GC	GC	UA	UG	CA	GC	AU	GC	AU	CA	CG	GC	UA	UA
BTL		Spurpurea		AU	GC	UG	UU	GC	CU	xC	xC	Ux	Ax	Cx	Ax	AU	GC	UA	UA	GC	AC	GC	GC	GC	GC	AU	AU	UA	GC	CU	UU	GC	UG	CG	UA	GC	GC	UA	UG	CG	GC	AU	GC	AU	CA	CG	AU	UG	UA
BTL		Mguttatus		x-	x-	x-	UA	GG	xG	xU	xC	x-	A-	A-	A-	U-	GC	UA	UA	GC	AU	GC	GC	GC	GC	AU	AU	UA	GC	UU	UU	GC	UG	CG	UA	GC	GC	UA	Gx	UG	GC	AU	AU	AU	UA	CG	UU	UA	UG
BTL		Lusitatissimum		AU	GC	UA	GC	GC	U-	x-	x-	x-	x-	U-	AU	AU	GC	UA	UA	GC	AC	GC	GC	GC	GC	AU	AU	UA	GC	CU	UU	GC	UG	CG	UA	GC	GC	UA	UG	CG	GC	AU	GC	AC	CA	CG	AC	UA	UA
BTL		Esalsugineum		x-	G-	C-	U-	GC	AU	GU	GC	CG	AU	UA	AU	AU	GC	UG	UA	CA	AU	GC	GC	U-	GC	GU	AU	UA	GC	AU	UU	GC	CG	CG	UA	GC	GU	CA	UG	CG	GC	AU	GG	AU	CU	CG	AU	U-	U-
BTL		Graimondii		x-	A-	UA	x-	x-	AU	x-	x-	CG	GG	AU	AU	U-	GC	UA	UA	GC	CU	GC	GC	GC	GC	AU	AU	UA	GC	CU	UU	GC	AG	CG	UA	GC	GC	UA	UG	CG	GC	AU	GU	AU	CA	CG	AU	UA	UA
BTL	miR166g_0	Egrandis		GC	AU	AU	GC	CU	GC	AU	CC	AU	AU	GC	GC	GC	GC	GC	UC	GC	AU	GC	GC	GC	GC	AU	AU	UA	GC	UU	CU	GC	UG	CG	UA	GC	GC	x-	UA	CG	AG	AU	GC	AU	AU	AA	UG	UA	UA
BTL		Mesculenta		x-	x-	x-	GU	AU	GC	GC	UA	UA	A-	A-	GC	GC	x-	UA	UA	GC	AU	UG	GC	GC	GC	AU	AU	UA	GC	UU	UU	GC	UG	UG	UA	GC	GC	x-	UA	CG	GC	AU	GC	GU	UA	GA	AU	UA	AU
BTL		Csativus		A-	A-	A-	GU	AU	GC	GC	UA	UA	GA	A-	GC	GC	x-	UA	UA	GC	AU	UG	GC	GC	GC	AU	AU	UA	GC	UU	UU	GC	UG	UG	UA	GC	GC	CA	UG	CG	GC	AU	GC	GU	UA	UA	AU	UA	AU
BTL		BrapaFPsc		A-	A-	A-	GC	CG	GC	AU	UA	Ux	UC	AU	GU	GC	GC	UA	UA	UC	AU	GC	AC	GC	GC	AC	AU	UA	GC	UU	UU	GC	UG	CG	UA	GC	GC	CA	UG	CG	GC	AU	GC	GU	UA	CG	AU	UA	GU
BTL		Tcacao		AU	UA	AU	AU	CU	x-	A-	U-	CG	AU	AU	C-	U-	GC	UA	UA	GC	AC	GC	GC	GC	GC	AU	AU	UA	GC	UU	UU	GC	UG	CG	UA	GC	GC	x-	UA	CG	GC	AU	AU	GU	UA	CG	AU	UA	UA
BTL		Slycopersicum		x-	A-	A-	A-	C-	AU	AU	GC	AU	UA	CC	AU	U-	GC	UA	UA	AC	AU	GC	GC	AC	GC	AU	AU	UA	GC	UU	UU	GC	UG	CG	UA	GC	GC	UA	UG	CG	GC	UU	GC	AU	CA	CG	AU	UA	xA
BTL		Fvesca		G-	A-	AU	UA	GC	GA	AC	xA	xA	x-	A-	x-	GC	GC	UA	UA	GC	AC	GC	AU	GC	GC	UU	AU	CG	GC	UU	UU	GC	UG	CG	UA	GC	GC	CA	UG	CG	GC	AU	GC	GU	UA	CG	AU	UA	UC
BTL		Esalsugineum		G-	A-	A-	GC	CG	GC	AU	UA	Cx	UU	AU	GU	GC	GC	UA	UA	UC	AU	GC	AC	GC	GC	AU	AU	UA	GC	UU	UU	GC	UG	UG	UA	GC	GC	CA	UG	CG	GC	AU	GC	GU	UA	CG	AU	UA	GA
BTL		Cpapaya		x-	x-	x-	GC	AU	GC	GU	UU	GC	GU	AU	GC	GC	x-	UA	UA	AG	AU	UG	GC	GC	GC	AU	AU	UA	GC	UU	UU	GC	UG	UG	UA	GC	GC	CA	UG	CG	GC	AU	GC	GU	UA	CG	AU	UU	CG
BTL		Athaliana		GC	AU	AU	GC	CG	GC	AU	UA	UU	UU	AU	GU	GC	GC	UA	UA	UC	AU	GC	AC	GC	GC	AU	AU	UA	GC	UU	UU	GC	UG	UG	UA	GC	GC	CA	UG	CG	GC	AU	GC	GU	UA	CG	AU	UA	GA
BTL		Cgrandiflora		GC	AU	AU	GC	CG	GC	AU	UA	UU	UU	AU	GU	GC	GC	UA	UA	UC	AU	GC	AC	GC	GC	AU	AU	UA	GC	UU	UU	GC	UG	UG	UA	GC	GC	CA	UG	CG	GC	AU	GC	GU	UA	CG	AU	UA	CG
BTL		Alyrata		G-	A-	A-	GC	CG	GC	AU	UA	UU	UU	AU	GU	GC	GC	UA	UA	UC	AU	GC	AC	GC	GC	AU	AU	UA	GC	UU	UU	GC	UG	UG	UA	GC	GC	CA	UG	CG	GC	AU	GC	GU	UA	CG	AU	UA	GA
BTL		Bstricta		G-	A-	A-	GC	CG	GC	AU	UA	UU	UU	AU	GU	GC	GC	UA	UA	UC	AU	GC	AC	GC	GC	AU	AU	UA	GC	UU	UU	GC	UG	UG	UA	GC	GC	CA	UG	CG	GC	AU	GC	GU	UA	CG	AU	UA	CA
BTL		Cclementina		x-	x-	AU	GC	AU	GC	GC	GC	UA	UA	A-	GC	GC	UA	UA	U-	GC	AU	GC	AA	GC	GC	AU	AU	UA	GC	UU	UU	GC	UG	CG	UA	GC	GC	x-	UA	CG	AU	AU	GC	AU	UA	CG	AU	UA	GA
BTL		Graimondii		GC	AU	AU	GC	Cx	GC	AA	xA	xA	A-	A-	G-	GC	GC	UA	UA	GC	AU	UA	GC	GC	GC	AU	AU	UA	GC	UU	UU	GC	UG	UG	UA	GC	GC	CA	UG	CG	GC	AU	GG	GU	UA	CG	AU	UA	UU
BTL		Ppersica		GC	AU	AU	GC	x-	x-	GU	x-	UA	UU	AU	GU	GC	GG	UG	UA	GC	AU	UA	GG	GC	GC	AU	AC	Ux	GU	UA	UG	GU	UA	UA	UA	GC	AU	CG	UA	CG	AU	AU	GC	CG	AU	UG	A-	U-	G-
BTL		Csinensis		x-	x-	AU	GC	AU	GC	GC	GC	UA	UA	A-	GC	GC	UA	UA	U-	GC	AU	GC	AA	GC	GC	AU	AU	UA	GC	UU	UU	GC	UG	CG	UA	GC	GC	x-	UA	CG	AU	AU	GC	AU	UA	CG	AU	UA	GA
BTL		Ptrichocarpa		G-	A-	A-	AU	GU	GC	AU	UU	AG	UA	GC	GU	AU	GC	UA	UA	GC	AU	GC	GC	GC	GC	AU	AU	UA	GC	UU	UU	GC	GG	CG	UA	GC	GC	CA	UG	CG	GC	AU	AU	GC	UG	UG	AA	AU	GU
BTL		Crubella		GC	AU	AU	GC	CG	GC	AU	UA	UU	UU	AU	GU	GC	GC	UA	UA	UC	AU	GC	AC	GC	GC	AU	AU	UA	GC	UU	UU	GC	UG	UG	UA	GC	GC	CA	UG	CG	GC	AU	GC	GU	UA	CG	AU	UA	CG
BTL		Mtruncatula		GC	AG	Ax	GU	CU	GU	AU	GC	UA	UA	AA	x-	GC	x-	UG	UA	GC	AC	GC	AC	GC	GC	AU	AU	CA	GC	UU	UU	GC	UG	CG	UA	GC	GC	CA	UG	CG	GC	AU	GC	GC	UA	GC	AU	UA	GC
BTL		Pvulgaris		x-	x-	A-	U-	A-	C-	A-	U-	A-	A-	A-	A-	A-	GC	UG	UA	GC	AU	GC	GC	GC	GC	AU	AU	UA	GC	UU	CU	GC	UG	CG	UA	GC	GC	x-	UA	CG	GC	AU	GU	AU	UA	CG	AU	UA	UA
BTL	miR167a_1	Crubella		U-	U-	U-	GC	GC	UA	GC	CG	AC	CU	CG	GU	GC	CG	AU	UU	CG	UC	GC	AC	UA	GC	AU	AU	GU	CG	UA	GC	CG	CC	AU	GU	CG	AU	UA	GC	AU	UA	CG	UA	AU	AU	UU	UG	AC	GU
BTL		Esalsugineum		UG	AU	UG	AU	GC	UA	G-	CG	AU	CU	CG	GC	GC	C-	A-	U-	C-	U-	GC	A-	UA	GC	AU	AU	GU	CG	UA	GC	CG	CC	AU	GU	CG	AU	UA	GC	AU	UA	CG	UA	AU	AU	AA	UA	AA	AU
BTL		Gmax		UA	GU	UA	C-	GC	UG	GA	CA	AG	CU	CA	UA	G-	CG	AU	GU	CG	AU	GC	UC	UA	GC	AU	AU	GC	CG	UU	GC	CG	CG	AU	G-	CG	AU	UA	GC	AU	UA	CG	UA	GC	AA	xA	xx	xx	Gx
BTL		Cpapaya		G-	A-	U-	GC	GC	UA	GC	CG	UA	C-	C-	GC	CG	CU	AC	UA	CG	AU	GU	AG	UA	GC	AU	AU	GU	CG	UA	GC	CG	CG	AU	GA	C-	AU	UA	GC	AU	UA	CG	UA	UC	AU	xA	x-	x-	A-
BTL		Tcacao		UA	AU	UC	GC	GC	UA	GC	CG	UU	CU	CG	AU	Cx	CG	AU	UU	CG	AU	GC	UC	UA	GC	AU	AU	GU	CG	UA	GC	CG	CG	AU	GA	C-	AU	UA	GC	AU	UA	CG	UA	UC	AU	xA	x-	x-	A-
BTL		Cclementina		UG	AA	UA	CG	GC	GA	GC	CG	AU	CU	CG	AU	CU	UC	AU	UU	CG	AU	GC	AC	UA	GC	AU	AU	GU	CG	UA	GC	CG	CG	A-	GC	CG	AU	UA	GC	AU	UA	CG	UA	UC	AU	xA	xx	xx	Ax
BTL		Egrandis		U-	A-	U-	U-	GC	AU	GC	AU	AA	CC	CG	AU	GC	CG	AU	UU	CG	GU	GC	UC	UA	GC	AU	AU	GC	CU	UA	GC	CG	CG	AU	G-	CG	AU	UA	GC	AU	UA	CG	UA	CC	AU	xA	xx	xx	Ax
BTL		Rcommunis		U-	A-	UA	CG	GC	UA	GC	CG	AU	CG	Cx	AU	CG	UU	AU	UG	CC	AC	GC	UA	U-	GC	AU	AU	GU	CG	UA	GC	CG	CG	AU	G-	CG	AU	UA	GC	AU	UA	CG	UA	AC	A-	x-	x-	x-	AU
BTL		Lusitatissimum		U-	A-	x-	CG	GC	UU	GC	GC	A-	GC	CG	AU	Cx	CG	AU	GU	CG	AU	GC	UC	UA	GC	AU	AU	GU	CG	UA	GC	Cx	CA	AG	GU	CG	AU	UA	GC	AU	UA	CG	UA	AA	AU	xA	xG	xC	CG
BTL		Ptrichocarpa		U-	A-	UA	CG	GC	UA	GC	CU	AA	CU	CG	Ux	CU	UU	AG	UU	CG	AU	GC	UC	UA	GC	AU	AU	GU	CG	UA	GC	CG	CG	AU	G-	CG	AU	UA	GC	AU	UA	CG	UA	UC	AA	xA	xx	xx	Gx
BTL		Mguttatus		A-	AU	UA	CG	GC	UC	GC	CG	AU	AU	UC	GC	GC	Ux	AU	UA	CG	UU	GC	CU	UA	AC	AU	AU	GC	CG	UA	GU	CG	CG	AU	G-	CG	AU	UA	GC	AU	UA	CG	UA	AU	AU	xA	xx	xx	Ax
BTL		Alyrata		U-	A-	U-	GC	GC	UA	GC	CG	AC	CU	CG	GU	GC	CG	AU	UU	CG	UC	GC	AC	UA	GC	AU	AU	GU	CG	UA	GC	CG	CC	AU	GU	CG	AU	UA	GC	AU	UA	CG	UA	AU	AU	UA	UG	AU	GC
BTL		Spurpurea		U-	A-	UA	CG	GC	UA	GC	CC	AU	CG	Cx	GU	CG	UA	A-	UA	CG	AU	GC	UC	UA	GC	AU	AU	GU	CG	UA	GC	CG	CG	AU	G-	CG	AU	UA	GC	AU	UA	CG	UA	UA	AA	xA	xx	xx	Ax
BTL		Bstricta		U-	A-	U-	GC	GC	UA	GC	CG	AC	CU	CG	GU	GC	CG	AU	UU	CG	UC	GC	AC	UA	GC	AU	AU	GU	CG	UA	GC	CG	CC	AU	GU	CG	AU	UA	GC	AU	UA	CG	UA	AU	AU	UA	UG	AC	GU
BTL		Cgrandiflora		U-	U-	U-	GC	GC	UA	GC	CG	AC	CU	CG	GU	GC	CG	AU	UU	CG	UC	GC	AC	UA	GC	AU	AU	GU	CG	UA	GC	CG	CC	AU	GU	CG	AU	UA	GC	AU	UA	CG	UA	AU	AU	UU	UG	AC	GU
BTL		Mdomestica		U-	A-	U-	CG	GC	UA	GC	CG	AA	CA	CU	Ux	CA	CA	AU	AU	CG	AU	GC	UC	UA	GC	AU	AU	GC	CG	UA	GU	CG	CG	AU	G-	CG	AU	UA	GC	AU	UA	CG	UA	AU	A-	x-	x-	x-	GC
BTL		Graimondii		U-	A-	U-	GC	GC	UA	GC	CG	UU	CU	CG	AU	Ux	CG	AU	UU	CG	AU	GC	AC	UA	GC	AU	AU	GU	CG	UA	GC	CG	CG	AU	G-	CG	AU	UA	GC	AU	UA	CG	UA	UC	AU	xA	x-	x-	A-
BTL		Athaliana		U-	A-	U-	GC	GC	UA	GC	CG	AC	CU	CG	GU	GC	CG	AU	UU	CG	UC	GC	AC	UA	GC	AU	AU	GU	CG	UA	GC	CG	CC	AU	GU	CG	AU	UA	GC	AU	UA	CG	UA	AU	AU	UA	UG	AU	GC
BTL		Vvinifera		A-	A-	U-	G-	GC	UA	GC	CG	AU	CG	Cx	AU	CG	UU	AU	U-	CG	AU	GC	UC	UA	GC	AU	AU	GU	CG	UA	GC	CG	CG	AU	G-	CG	AU	UA	GC	AU	UA	CG	UA	AC	AU	xA	xx	xx	Ax
BTL		Csinensis		UG	AA	UA	CG	GC	GA	GC	CG	AU	CU	CG	AU	CU	UC	AU	UU	CG	AU	GC	AC	UA	GC	AU	AU	GU	CG	UA	GC	CG	CG	A-	GC	CG	AU	UA	GC	AU	UA	CG	UA	UC	AU	xA	xx	xx	Ax
BTL		Pvulgaris		U-	A-	U-	C-	GU	UA	GC	CG	AA	CA	CG	UU	GA	CG	AU	GU	CG	AU	GC	UC	UA	GC	AU	AU	GC	CG	UU	GC	CG	CG	AU	G-	CG	AU	UA	GC	AU	UA	CG	UA	GC	AA	xA	xx	xx	Gx
BTL		BrapaFPsc		A-	A-	C-	GC	GC	UA	GC	UG	AU	CG	AU	GC	GA	CG	AU	UU	CA	UC	GC	AC	UA	GC	AU	AU	GU	CG	UA	GC	CG	CC	AU	GU	CG	AU	UA	GC	AU	UA	CG	UA	AU	AU	UA	UG	AC	AU
BTL		Ppersica		CG	GU	Ux	CG	GU	UA	GC	CG	AA	CG	UU	Ux	CC	CA	AU	AU	CG	UU	GC	UU	UA	GC	AU	AU	GC	CG	UA	GU	CG	CG	AU	G-	CG	AU	UA	GC	AU	UA	CG	UA	GU	AC	xG	xx	xx	Gx
BTL		Fvesca		UA	AU	Ux	GC	GC	UA	GC	CG	AA	CA	CG	Ux	CU	CA	AU	AU	UG	AU	GC	UC	UA	GC	AU	AU	GC	CG	UA	GU	CG	CG	AU	G-	CG	AU	UA	GC	AU	UA	CG	UG	AU	AC	xA	xx	xx	Ax
BTL	miR167b_1	Cgrandiflora		CG	AA	AC	GA	UA	CG	CG	AU	CG	AG	A-	GU	GC	GC	AU	AU	CC	AC	AU	GC	UA	GC	AU	AC	GC	CG	UA	GC	CG	CU	AU	GC	CG	AU	UA	GC	AU	UG	CG	UA	AU	UC	CG	UA	UA	UC
BTL		Slycopersicum		A-	A-	G-	GC	UA	CA	UG	AU	GC	AU	GU	UU	GC	GC	AU	AU	CC	AC	AU	GC	UA	GC	AU	AC	GC	CG	UA	GC	CG	CG	AU	GC	CG	AU	UA	GC	AU	UG	CG	UA	AU	AU	AG	CG	UA	UA
BTL		Cpapaya		CG	AU	AU	GC	UG	C-	U-	G-	C-	A-	AU	x-	GC	GC	AU	AU	AC	AC	AU	GC	UA	GC	AU	AC	GC	CG	UA	GC	CG	CU	AU	GC	CG	AU	UA	GC	AU	UG	CG	UA	AU	GU	CG	UA	AU	GC
BTL		Athaliana		C-	A-	A-	GC	UA	CG	CG	AU	CG	AG	A-	GU	GC	GC	AU	AU	CC	AC	AU	GC	UA	GC	AU	AC	GC	CG	UA	GC	CG	CU	AU	GC	CG	AU	UA	GC	AU	UG	CG	UA	AU	UC	CG	UA	UA	UC
BTL		Fvesca		A-	U-	C-	G-	A-	U-	C-	A-	C-	A-	A-	GU	GC	GC	AU	AU	AC	AC	AU	GC	UA	GC	AU	AC	GC	CG	UA	GC	CG	CU	AU	GC	CG	AU	UA	GC	AU	UG	CG	UA	AU	GC	CG	UA	UU	UC
BTL		Egrandis		C-	A-	C-	GC	UA	CG	CG	AG	CC	AU	AU	GC	GC	GC	AU	AU	CC	GU	AU	GC	UA	GC	AU	AC	GC	CG	UA	GC	CG	CG	AU	GC	CG	AU	UA	GC	AU	UG	CG	UA	AU	GC	CG	UA	CU	CC
BTL		Spurpurea		x-	C-	U-	GC	UA	UG	CG	AG	CG	AU	AU	GU	GC	GC	AU	AU	AC	AC	AU	GC	UA	GC	AU	AC	GC	CG	UA	GC	CG	CG	AU	GC	CG	AU	UA	GC	AU	UG	CG	UA	AU	UC	CG	UA	CU	UC
BTL		Crubella		CG	AA	AC	GA	UA	CG	CG	AU	CG	AG	A-	GU	GC	GC	AU	AU	CC	AC	AU	GC	UA	GC	AU	AC	GC	CG	UA	GC	CG	CU	AU	GC	CG	AU	UA	GC	AU	UG	CG	UA	AU	UC	CG	UA	UA	UC
BTL		Csinensis		C-	A-	A-	GC	UA	CG	UG	AC	CG	AU	AU	GC	GC	GC	AU	AU	AC	AC	AU	GC	UA	GC	AU	AC	GC	CG	UA	GC	CG	CU	AU	GC	CG	AU	UA	GC	AU	UG	CG	UA	AU	UC	CG	UA	UU	UC
BTL		Graimondii		GC	AU	AU	GU	UA	CG	UA	AU	CG	AA	AU	GU	GC	GC	AU	AU	AC	AC	AU	GC	UA	GC	AU	AC	GC	CG	UA	GC	CG	CG	AU	GC	CG	AU	UA	GC	AU	UG	CG	UA	AU	UA	CG	UA	UA	CG
BTL		Mdomestica		U-	A-	A-	GC	UA	UG	CG	AG	CG	AU	AU	GU	GC	GC	AU	AU	AC	AC	AU	GC	UA	GC	AU	AU	GC	CG	UA	GC	CG	CU	AU	GC	CG	AU	UA	GC	AU	UG	CG	UA	AU	GC	CG	UG	UU	UC
BTL		Gmax		GC	A-	A-	GC	UA	CG	UG	AG	CG	AU	AU	AU	GC	GC	AU	AU	AC	AC	AU	GC	UA	GC	AU	AC	GC	CG	UA	GC	CA	CG	AU	GC	CG	AU	UA	GC	AU	UG	CG	UA	AU	GC	CA	UU	UU	UC
BTL		Csativus		x-	x-	x-	GC	UA	UA	CG	GC	CC	GC	AU	x-	GC	GC	AU	AU	AC	AC	GU	GC	UA	GC	AU	AC	GC	CG	UA	GC	CG	CU	AU	GC	CG	AU	UA	GC	AU	UG	CG	UA	AU	CU	CG	UA	CU	UC
BTL		Cclementina		C-	A-	A-	GC	UA	CG	UG	AC	CG	AU	AU	GC	GC	GC	AU	AU	AC	AC	AU	GC	UA	GC	AU	AC	GC	CG	UA	GC	CG	CU	AU	GC	CG	AU	UA	GC	AU	UG	CG	UA	AU	UC	CG	UA	UU	UC
BTL		Lusitatissimum		C-	A-	A-	GU	UA	CG	CG	AU	CG	AU	AU	GC	GC	GC	AU	AU	AU	GC	AU	GU	UA	GC	AU	AC	GC	CG	UA	GC	CG	CG	AU	GC	CG	AU	UA	GC	AU	UG	CG	UA	AU	CC	CG	UA	UA	U-
BTL		Alyrata		C-	A-	A-	GC	UA	CG	CG	AU	CG	AG	A-	GU	GC	GC	AU	AU	CC	AC	AU	GC	UA	GC	AU	AC	GC	CG	UA	GC	CG	CU	AU	GC	CG	AU	UA	GC	AU	UG	CG	UA	AU	UC	CG	UA	UA	UC
BTL		Esalsugineum		C-	A-	A-	C-	U-	C-	C-	A-	C-	A-	A-	GU	GC	GC	AU	AU	UC	AC	AU	GC	UA	GC	AU	AC	GC	CG	UA	GC	CG	CU	AU	GC	CG	AU	UA	GC	AU	UG	CG	UA	AU	UC	CG	UA	UA	UC
BTL		Vvinifera		C-	x-	A-	GC	UG	CG	UA	CG	CU	AU	AU	GU	GC	GC	AU	AU	UC	AC	AU	GC	UA	GC	AU	AC	GC	CG	UA	GC	CA	CG	AU	GC	CG	AU	UA	GC	AU	UG	CG	UA	AU	GC	CG	UA	UU	UC
BTL		Rcommunis		x-	U-	A-	GC	UA	UG	CG	AG	CG	AU	AU	GU	GC	GC	AU	AU	AC	AC	GU	GC	UA	GC	AU	AC	GC	CG	UA	GC	CG	CU	AU	GC	CG	AU	UA	GC	AU	UG	CG	UA	AU	GC	CG	UA	UU	UC
BTL		Acoerulea		UA	x-	UA	CG	UG	UG	CU	AU	x-	AU	AU	UA	GC	GC	AU	AU	UC	AC	AU	GC	UA	GC	AU	AA	GC	CG	UA	GC	CA	CG	AU	GC	CG	AU	UA	GC	AU	UG	CG	UA	AU	GC	CC	UA	UU	UU
BTL		Bstricta		CG	AA	AC	GA	UA	CG	CG	AU	CG	AG	A-	GU	GC	GC	AU	AU	CC	AC	AU	GC	UA	GC	AU	AC	GC	CG	UA	GC	CG	CU	AU	GC	CG	AU	UA	GC	AU	UG	CG	UA	AU	UC	CG	UA	UA	UC
BTL		Tcacao		G-	A-	A-	U-	UA	CG	UG	GG	CG	AU	GC	UA	GU	GC	AU	AU	AC	AC	AU	GC	UA	GC	AU	AC	GC	CG	UA	GC	CG	CU	AU	GC	CG	AU	UA	GC	AU	UG	CG	UA	AU	UC	CG	UA	UU	UC
BTL		Ppersica		A-	A-	A-	GC	UA	CG	xG	A-	CG	AU	AU	GC	GC	GC	AU	AU	AC	AC	AU	GC	UA	GC	AU	AC	GC	CG	UA	GC	CG	CU	AU	GC	CG	AU	UA	GC	AU	UG	CG	UA	AU	GC	CG	UA	UU	UC
BTL		Ptrichocarpa		x-	A-	A-	GC	UA	UG	CG	AG	CG	AU	AU	GU	GC	GC	AU	AU	AC	AC	GU	GC	UA	GC	AU	AC	GC	CG	UA	GC	CG	CU	AU	GC	CG	AU	UA	GC	AU	UG	CG	UA	AU	UC	CG	UA	UU	UC
BTL		Stuberosum		A-	A-	G-	GU	UA	CG	U-	AU	GC	AU	GU	UU	GC	GC	AU	AU	CC	AC	AU	GC	UA	GC	AU	AC	GC	CG	UA	GC	CG	CG	AU	GC	CG	AU	UA	GC	AU	UG	CG	UA	AU	AU	AG	CG	UA	UA
BTL		Mguttatus		C-	C-	x-	G-	A-	C-	U-	A-	C-	A-	AU	x-	GC	GC	AU	AU	CC	AC	AU	GC	UA	GC	AU	AA	GC	CG	UA	GC	CG	CU	AU	GC	CG	AU	UA	GC	AU	UG	CG	UA	AU	UC	CG	UG	UU	CC
BTL		Pvulgaris		G-	A-	A-	GC	UA	UG	CG	GG	CG	AU	AU	AU	GC	GC	AU	AU	AC	AC	AU	GC	UA	GC	AU	AC	GC	CG	UA	GC	CG	CG	AU	GC	CG	AU	UA	GC	AU	UG	CG	UA	AU	GC	CA	UG	UU	UC
BTL		Mtruncatula		x-	A-	A-	G-	U-	U-	C-	A-	C-	A-	A-	AU	GC	GC	AU	AU	AU	AC	AU	GC	UA	GC	AU	AC	GC	CG	UA	GC	CG	CG	AU	GC	CG	AU	UA	GC	AU	UG	CG	UA	AU	AC	CA	UG	UU	UU
BTL	miR167c_1	BrapaFPsc		U-	C-	C-	CG	AU	UA	GC	CG	Ax	Cx	CG	AU	GA	UA	AU	GC	CG	AU	GC	UC	UA	AU	AU	GC	CG	UA	GU	CG	CG	AU	GC	CG	AU	UA	GC	AU	UG	CG	UA	UU	GC	UA	CG	UA	UG	CA
BTL		Alyrata		U-	A-	C-	CG	AU	UA	GC	UG	AA	CU	CG	AU	GU	UA	AU	GC	CG	AU	GC	UC	UA	AU	AU	GU	CG	UA	GU	CG	CG	AU	GC	CG	AU	UA	GC	AU	UG	CG	UA	UU	GC	UA	CG	UA	UG	CA
BTL		Bstricta		U-	A-	C-	CG	AU	UA	GC	UG	AA	CU	CG	AU	GU	UA	AU	GC	CG	AU	GC	UC	UA	AU	AU	GU	CG	UA	GU	CG	CG	AU	GC	CG	AU	UA	GC	AU	UG	CG	UA	UU	GC	UA	CG	UA	UG	UA
BTL		Esalsugineum		U-	A-	C-	CG	GU	UA	GC	CG	AU	CG	UU	AU	GA	UA	AU	GC	CG	AU	GC	UC	UA	AU	AU	GU	CG	UA	GU	CG	CG	AU	GC	CG	AU	UA	GC	AU	UG	CG	UA	UU	GC	UA	CG	UA	UG	CA
BTL		Cgrandiflora		U-	A-	C-	CG	AU	UA	GC	UG	AA	CU	CG	AU	GU	UA	AU	GC	CG	AU	GC	UC	UA	AU	AU	GC	CG	UA	GU	CG	CG	AU	GC	CG	AU	UA	GC	AU	UG	CG	UA	UU	GC	UA	CG	UA	UG	UA
BTL		Crubella		U-	A-	C-	CG	AU	UA	GC	UG	AA	CU	CG	AU	GU	UA	AU	GC	CG	AU	GC	UC	UA	AU	AU	GC	CG	UA	GU	CG	CG	AU	GC	CG	AU	UA	GC	AU	UG	CG	UA	UU	GC	UA	CG	UA	UG	UA
BTL		Athaliana		U-	A-	C-	C-	A-	U-	G-	U-	A-	C-	CG	AU	GA	UA	AU	GC	CG	AU	GC	UC	UA	AU	AU	GU	CG	UA	GU	CG	CG	AU	GC	CG	AU	UA	GC	AU	UG	CG	UA	UU	GC	UA	CG	UA	UA	CG
BTL	miR167d_1	Mesculenta		UA	AU	AA	UA	GC	UA	UA	GC	GC	UA	UA	UA	x-	GC	AU	GC	AA	GC	GU	UA	UA	GC	AU	AU	GC	CG	UA	GC	CG	CU	AU	GC	C-	AU	UA	GC	AU	UG	CG	UA	GC	GU	UA	A-	A-	U-
BTL		Bstricta		CG	UG	AU	UA	GC	UA	UA	GC	GC	UA	UC	UU	UA	GA	AU	GC	AA	GC	GU	CG	UA	GC	AU	AU	GC	CG	UA	GC	CG	C-	AU	GC	CC	AU	UA	GC	AU	UG	CG	UA	GU	GC	UA	A-	A-	U-
BTL		Pvulgaris		x-	CG	AA	UA	GC	UA	UA	GC	GC	UA	UA	UA	x-	GC	AU	GC	AA	GC	GU	UA	UA	GC	AU	AU	GC	CG	UA	GC	CG	CU	AU	GC	C-	AU	UA	GC	AU	UG	CG	UA	GC	GU	UA	A-	A-	U-
BTL		Graimondii		GC	CG	AU	UA	GC	UA	UA	GC	GC	UC	UC	UA	x-	GC	AU	GC	AA	GC	GU	UA	UA	GC	AU	AU	GC	CG	UA	GC	CG	CU	AU	GC	C-	AU	UA	GC	AU	UG	CG	UA	GC	GU	UA	AC	AG	UG
BTL		Csinensis		A-	U-	AU	UA	GC	UA	UA	GC	GC	UA	UC	UA	x-	GC	AU	GC	AA	GU	AU	UA	UA	GC	AU	AU	GC	CG	UA	GC	CG	CU	AU	GC	C-	AU	UA	GC	AU	UG	CG	UA	GC	GU	UA	AU	AU	UA
BTL		Spurpurea		A-	U-	A-	UA	GC	UA	UA	GA	GC	UA	UC	UA	x-	GC	AU	GC	AA	GC	GU	UA	UA	GC	AU	AU	GC	CG	UA	GC	CG	CU	AU	GC	C-	AU	UA	GC	AU	UG	CG	UA	GC	GU	UA	AU	AU	UA
BTL		Tcacao		A-	U-	A-	UA	GC	UA	UA	GC	GC	UA	UC	UA	x-	GC	AU	GC	AA	GC	GU	UA	UA	GC	AU	AU	GC	CG	UA	GC	CG	CU	AU	GC	C-	AU	UA	GC	AU	UG	CG	UA	GC	GU	UA	A-	A-	U-
BTL		Cgrandiflora		GC	UG	CG	AU	GC	UA	UA	GC	GC	UA	UC	UU	UA	GA	AU	GC	AA	GC	GU	CG	UA	GC	AU	AU	GC	CG	UA	GC	CG	C-	AU	GC	CC	AU	UA	GC	AU	UG	CG	UA	GU	GC	UA	AU	AG	UA
BTL		Gmax		x-	CG	AA	UA	GC	UA	UA	GC	GC	UA	UA	UA	x-	GC	AU	GC	AA	GC	GU	UA	UA	GC	AU	AU	GC	CG	UA	GC	CG	CU	AU	GC	C-	AU	UA	GC	AU	UG	CG	UA	GC	GU	UA	A-	A-	A-
BTL		Ptrichocarpa		A-	U-	A-	UA	GC	UA	UA	GA	GC	UA	UC	UA	x-	GC	AU	GC	AA	GC	GU	UA	UA	GC	AU	AU	GC	CG	UA	GC	CG	CU	AU	GC	C-	AU	UA	GC	AU	UG	CG	UA	GC	GU	UA	AU	AU	UA
BTL		Rcommunis		x-	U-	A-	UA	GC	UA	UA	GC	GC	UA	UA	UA	x-	GC	AU	GC	AC	GC	AU	UA	UA	GC	AU	AU	GC	CG	UA	GC	CG	CU	AU	GC	C-	AU	UA	GC	AU	UG	CG	UA	GC	GU	UA	AC	Ax	Ux
BTL		Athaliana		C-	U-	A-	UA	GC	UA	UA	GC	GC	UA	UC	UA	UA	UA	AU	GC	AA	AC	GU	CG	UA	GC	AU	AU	GC	CG	UA	GC	CG	C-	AU	GC	CC	AU	UA	GC	AU	UG	CG	UA	GU	GC	UA	AU	AG	UA
BTL		Stuberosum		x-	U-	A-	UA	GC	UU	UA	GC	GC	UA	Ux	UA	UA	GC	AU	GC	AU	GC	GC	UU	UA	AA	AA	AA	GC	CG	UA	GU	CG	CG	AU	GC	C-	A-	U-	G-	A-	U-	C-	U-	G-	G-	U-	A-	A-	G-
BTL		Mdomestica		GU	UA	UA	U-	GC	UA	UA	GC	GU	UA	UC	UA	x-	GC	AU	GC	AA	GC	CU	UA	UA	GC	AU	AU	GC	CG	UA	GC	CG	CG	AU	GC	C-	AU	UA	GC	AU	UG	CG	UA	GC	GC	UA	AA	Ux	A-
BTL		Vvinifera		C-	U-	A-	UA	GC	UA	UG	GC	GC	UA	UC	UA	x-	GC	AU	GC	AA	GC	GU	UA	UA	GC	AU	AU	GC	CG	UA	GC	CG	CU	AU	GC	C-	AU	UA	GC	AU	UG	CG	UA	GC	GU	UA	GG	AU	AU
BTL		BrapaFPsc		C-	U-	A-	UA	GC	UA	UA	GC	GC	UA	UC	UA	UA	GC	GU	GC	AA	GC	GU	CU	UA	GC	AU	AU	GC	CG	UG	GC	CG	C-	AU	GC	CC	AU	UA	GC	AU	UA	CG	UA	GC	GC	UA	AU	A-	UG
BTL		Alyrata		C-	U-	A-	UA	GC	CA	UA	GC	GC	UA	UC	UA	UA	UA	AU	GC	AA	GC	GU	CG	UA	GC	AU	AU	GC	CG	UA	GC	CG	C-	AU	GC	CC	AU	UA	GC	AU	UG	CG	UA	GU	GC	UA	AU	A-	UG
BTL		Crubella		GC	UG	CG	AU	GC	UA	UA	GC	GC	UA	UC	UU	UA	GA	AU	GC	AA	GC	GU	CG	UA	GC	AU	AU	GC	CG	UA	GC	CG	C-	AU	GC	CC	AU	UA	GC	AU	UG	CG	UA	GU	GC	UA	A-	A-	U-
BTL	miR168a_1	Vvinifera		x-	CG	UA	UG	AU	CG	GG	GC	UG	x-	GC	G-	UA	CG	UA	CG	UG	AC	AU	UA	UA	CG	GU	CC	UA	UA	GC	GU	UA	GC	CG	AU	GU	GC	UC	CG	GC	GC	GC	AU	AA	C-	CG	GC	AU	CG
BTL		Slycopersicum		UG	GC	UA	UG	GU	CG	GG	GC	Ux	xx	GU	GC	UA	UG	UA	CG	UG	CA	AU	UA	UA	CG	GU	CC	UA	UA	GC	GU	UA	GC	CG	AU	GU	GC	UC	CG	GC	GC	GC	AU	CG	CG	CG	AU	AU	UU
BTL		Cgrandiflora		U-	C-	UA	CG	AU	CG	GC	G-	UA	CG	GC	GC	GC	CC	UA	CG	GG	GC	AU	UA	UA	CG	GU	CC	UA	UA	GC	GU	UA	GC	CG	AU	GU	GC	UC	CG	GC	GC	GC	AU	AA	CG	CG	AU	AU	UA
BTL		Cpapaya		U-	UA	UA	CG	UU	AG	AG	GC	CG	CG	UA	CG	A-	x-	U-	C-	G-	G-	A-	G-	A-	G-	G-	A-	U-	U-	G-	A-	N-	N-	N-	N-	N-	N-	N-	N-	N-	N-	N-	N-	N-	N-	N-	N-	N-	N-
BTL		Bstricta		UA	CU	UA	CG	AU	CG	UG	GA	UG	CC	GC	GC	GC	CG	UA	CG	GG	GC	AU	UA	UA	CG	GU	CC	UA	UA	GC	GU	UA	GC	CG	AU	GU	GC	UC	CG	GC	GC	GC	AU	AA	CG	CG	AU	AU	UA
BTL		Esalsugineum		A-	G-	UA	CG	AU	CG	CG	GC	UG	CC	GU	GC	GC	CG	UA	CG	GG	GC	AU	UA	UA	CG	GU	CC	UA	UA	GC	GU	UA	GC	CG	AU	GU	GC	UC	CG	GC	GC	GC	AU	AA	CG	UG	AU	AU	UA
BTL		Athaliana		U-	C-	U-	CG	AU	CG	CG	A-	UA	CG	GC	GC	GC	CU	UA	CG	GG	GC	AU	UA	UA	CG	GU	CC	UA	UA	GC	GU	UA	GC	CG	AU	GU	GC	UC	CG	GC	GC	GC	AU	AA	CG	CG	AU	AU	UA
BTL		Pvulgaris		x-	A-	UA	CG	AU	CG	UA	GC	Ux	Cx	GC	GC	UG	CG	UA	CG	UG	AC	AU	UA	UA	CG	GU	CC	UA	UA	GC	GU	UA	GC	CG	AU	GU	GC	UC	CG	GC	GC	GC	AU	AA	CG	CG	UU	GU	UA
BTL		Acoerulea		UA	UA	UG	x-	AU	CG	UA	AU	Ux	xx	UU	AU	UG	CG	UA	CG	UG	GC	AU	UA	UA	CG	GU	CC	UA	UA	GC	GU	UA	GC	CG	AU	GU	GC	UC	CG	GC	GC	GC	AU	AA	UA	AG	UU	AU	UA
BTL		Alyrata		UA	CG	UA	CG	AU	CG	CG	G-	UA	CG	GC	GC	GC	CC	UA	CG	GG	GC	AU	UA	UA	CG	GU	CC	UA	UA	GC	GU	UA	GC	CG	AU	GU	GC	UC	CG	GC	GC	GC	AU	AA	CG	CG	AU	AU	UA
BTL		BrapaFPsc		A-	G-	UA	CG	AU	CG	CG	GA	C-	CG	GC	GC	GC	CG	UA	CG	GG	GC	AU	UA	UA	CG	GU	CC	UA	UA	GC	GU	UA	GC	CG	AU	GU	GC	UC	CG	GC	GC	GC	AU	CG	x-	UG	AU	AU	UA
BTL		Mtruncatula		x-	C-	UA	CG	AU	CG	UG	UC	Cx	Cx	GC	GC	UG	CG	UA	CG	UG	AC	AU	UA	UA	CG	GU	CC	UA	UA	GC	GU	UA	GC	CG	AU	GU	GC	UC	CG	GC	GC	GC	AU	AA	CG	CG	AU	CU	UA
BTL		Crubella		U-	C-	UA	CG	AU	CG	GC	G-	UA	CG	GC	GC	GC	CG	UA	CG	GG	GC	AU	UA	UA	CG	GU	CC	UA	UA	GC	GU	UA	GC	CG	AU	GU	GC	UC	CG	GC	GC	GC	AU	AA	CG	CG	AU	AU	UA
BTL		Gmax		C-	C-	UA	CG	AU	CG	UG	GC	Ux	Cx	GC	GC	UG	CG	UA	CG	UG	AC	AU	UA	UA	CG	GU	CC	UA	UA	GC	GU	UA	GC	CG	AU	GU	GC	UC	CG	GC	GC	GC	AU	AA	CG	CG	GU	GU	UA
BTL	miR168b_1	Alyrata		A-	G-	UA	UG	AU	CG	CG	GA	G-	CG	GC	GC	UU	CG	UA	CG	GG	GC	AU	UA	UA	CG	GU	CC	UA	UA	GC	GU	UA	GU	CG	AU	GU	GC	UU	CG	GC	GC	GC	AU	AU	CG	UU	GU	AU	UG
BTL		Crubella		A-	G-	UA	UG	AU	CG	CG	GA	G-	CG	GC	GC	UU	UG	UA	CG	GG	GC	AU	UA	UA	CG	GU	CC	UA	UA	GC	GU	UA	GC	CG	AU	GU	GC	UC	CG	GU	GC	GC	AU	AC	CG	UA	GG	AU	UG
BTL		Rcommunis		U-	G-	U-	UG	AU	CG	CG	GG	G-	CG	GC	GC	UA	CG	UA	CA	UG	AC	AU	UA	UA	CG	GU	CC	UA	UA	GC	GU	UA	GC	CG	AU	GU	GC	UC	CG	GC	GC	GC	AU	AA	CG	UA	GC	AU	UG
BTL		Graimondii		AU	GA	UA	UG	AU	CG	CG	GC	G-	CG	GC	GC	UA	CG	UA	CG	UG	AC	AU	UA	UA	CG	GU	CC	UA	UA	GC	GU	UA	GC	CG	AU	GU	GC	UC	CG	GC	GC	GC	AU	AC	CG	UA	Gx	Ax	UA
BTL		Athaliana		A-	G-	UA	UG	AU	CG	CG	GA	G-	CG	GC	GC	UU	CG	UA	CG	GG	GC	AU	UA	UA	CG	GU	CC	UA	UA	GC	GU	UA	GU	CG	AU	GU	GC	UU	CG	GC	GC	GC	AU	A-	C-	U-	G-	A-	U-
BTL		Tcacao		A-	G-	UA	UG	AU	CG	CG	GC	G-	CG	GC	GC	UA	CG	UA	CG	UG	AC	AU	UA	UA	CG	GU	CC	UA	UA	GC	GU	UA	GC	CG	AU	GU	GC	UC	CG	GC	GC	GC	AU	A-	C-	U-	G-	A-	U-
BTL		Egrandis		G-	G-	UA	UG	AU	CG	CG	GA	G-	CG	GC	GC	UG	CG	UA	CG	UG	GC	AU	UA	UA	CG	GU	CC	UA	UA	GC	GU	UA	GC	CG	AU	GU	GC	UC	CG	GC	GC	GC	AU	CG	CG	UG	GC	GC	UG
BTL		Csinensis		A-	G-	UA	UG	AU	CG	CG	GA	G-	CG	GC	GC	UA	CG	UA	CG	UG	AC	AU	UA	UA	CG	GU	CC	UA	UA	GC	GU	UA	GC	CG	AU	GU	GC	UC	CG	GC	GC	GC	AU	AU	CG	UG	GC	AU	UG
BTL		Mguttatus		x-	G-	UA	UG	GU	CG	x-	GC	GC	CA	GC	GC	UA	UC	UA	CG	UG	GC	AU	UA	UA	CG	GU	CC	UA	UA	GC	GU	UA	GC	CG	AU	GU	GU	UC	CG	GC	GC	GC	AU	Ax	Cx	UG	Ux	Ux	Ux
BTL		Lusitatissimum		UA	GU	UA	UA	x-	CG	UG	UA	GC	CG	GU	UC	UA	CG	UC	CG	UG	GC	AU	UA	UA	CG	GU	CC	UA	UA	GC	GU	UG	GC	CG	AU	GU	GC	UC	CG	GU	GC	GC	AU	A-	C-	U-	G-	A-	U-
BTL		Esalsugineum		A-	G-	UA	UG	AU	CG	CG	GA	G-	CG	GC	GU	UC	CG	UA	CG	GG	GC	AU	UA	UA	CG	GU	CC	UA	UA	GC	GU	UA	GC	CG	AU	GU	GC	UC	CG	GC	GC	GC	AU	A-	C-	U-	G-	A-	U-
BTL		Ptrichocarpa		A-	C-	UA	UG	AU	CG	CG	GC	G-	CG	GC	GC	UG	CG	UA	CG	UG	GC	AU	UA	UA	CG	GU	CC	UA	UA	GC	GU	UA	GC	CG	AU	GU	GC	UC	CG	GC	GC	GC	AU	AA	C-	UA	GC	AA	UA
BTL		Slycopersicum		AU	UA	UA	UA	UG	GU	CG	GU	GC	CG	CC	GC	CA	CG	UA	CG	UG	UU	AU	UA	UA	CG	GU	CC	UA	UA	GC	GU	UA	GC	CG	AU	GU	GC	UC	CG	GU	GC	GC	AU	CU	CA	UG	CG	AU	UA
BTL		BrapaFPsc		G-	G-	UA	UG	AU	UG	CG	GA	G-	CG	GC	GC	UC	CG	UA	CG	GG	GC	AU	UA	UA	CG	GU	CC	UA	UA	GC	GU	UA	GC	CC	AU	GC	GC	U-	CG	GU	GC	GC	AU	A-	C-	U-	G-	A-	U-
BTL		Spurpurea		A-	G-	UA	UG	AU	CG	CG	GC	G-	CG	GG	GC	UA	CG	UA	CG	UG	GC	AU	UA	UA	CG	GU	CC	UA	UA	GC	GU	UA	GC	CG	AU	GU	GC	UC	CG	GC	GC	GC	AU	AU	CG	UG	AU	AU	UG
BTL		Bstricta		A-	CG	UA	UG	AU	CG	CG	GA	G-	CG	GC	GC	UU	CG	UA	CG	GG	GC	AU	UA	UA	CG	GU	CC	UA	UA	GC	GU	UA	GC	CG	AU	GU	GC	UC	CG	GC	GC	GC	AU	AC	CG	UA	GG	AU	UG
BTL		Mdomestica		A-	G-	UA	UG	AU	CG	UG	GC	G-	CG	GC	GC	UA	CG	UA	CG	UG	AC	AU	UA	UA	CG	GU	CC	UA	UA	GC	GU	UA	GC	CG	AU	GU	GC	UC	CG	GC	GC	GC	AU	Ax	CG	Cx	GC	CG	UG
BTL		Mesculenta		UG	Gx	UA	UG	AU	CG	CG	GC	G-	CG	GC	GC	UA	CG	UA	CG	UG	AC	AU	UA	UA	CG	GU	CC	UA	UA	GC	GU	UA	GC	CG	AU	GU	GC	UC	CG	GC	GC	GC	AU	AA	CG	UG	GG	Ax	UA
BTL		Fvesca		AU	GA	UA	UG	AU	CG	UG	GC	G-	CG	GC	GC	UA	CG	UA	CG	UG	AC	AU	UA	UA	CG	GU	CC	UA	UA	GC	GU	UA	GC	CG	AU	GU	GC	UC	CG	GC	GC	GC	AU	AU	CG	UG	GC	C-	U-
BTL		Cclementina		A-	G-	UA	UG	AU	CG	CG	GA	G-	CG	GC	GC	UA	CG	UA	CG	UG	AC	AU	UA	UA	CG	GU	CC	UA	UA	GC	GU	UA	GC	CG	AU	GU	GC	UC	CG	GC	GC	GC	AU	AU	CG	UG	GC	AU	UG
BTL		Ppersica		A-	G-	UA	UG	AU	CG	UG	GC	G-	CG	GC	GC	UA	CG	UA	CG	UG	AC	AU	UA	UA	CG	GU	CC	UA	UA	GC	GU	UA	GC	CG	AU	GU	GC	UC	CG	GC	GC	GC	AU	Ax	CG	UG	GU	CG	UG
BTL		Cgrandiflora		A-	G-	UA	UG	AU	CG	CG	GA	G-	CG	GC	GC	UU	UG	UA	CG	GG	GC	AU	UA	UA	CG	GU	CC	UA	UA	GC	GU	UA	GC	CG	AU	GU	GC	UC	CG	GU	GC	GC	AU	AC	CG	UA	GG	AU	UG
BTL		Csativus		G-	G-	UA	UG	AU	CG	CG	GU	G-	CG	GC	GC	UA	CA	UA	CG	UG	AC	AU	UA	UA	CG	GU	CC	UA	UA	GC	GU	UA	GC	CG	AU	GU	GC	UC	CG	GC	GC	GC	AU	AA	CG	CG	GC	CG	UA
BTL		Stuberosum		UA	GU	UA	UG	GU	CG	xG	G-	GC	CG	GU	GC	CA	CG	UA	CG	UG	CA	AU	UA	UA	CG	GU	CC	UA	UA	GC	GU	UA	GC	CG	AU	GU	GC	UC	CG	GC	GC	GC	AU	CC	CU	UA	AU	CG	CG
BTL	miR169a_1	Bstricta		UA	AC	UG	GC	UG	GC	AU	CG	GU	AU	AU	AU	GC	UC	AU	GU	UG	GC	UA	GC	CA	AU	GC	CG	CG	AU	AU	GC	GC	AU	UG	GU	AU	CG	UA	UA	GC	CG	CG	GC	AU	UA	UG	UU	AA	AC
BTL		Slycopersicum		U-	U-	GC	GC	UG	GU	AU	AU	GC	AU	AU	AU	GC	x-	AU	G-	U-	x-	UA	GC	CA	AU	GC	CG	CG	AU	AU	GC	G-	AU	UG	GG	AU	CG	UA	UA	GC	CG	CG	GU	AU	CG	UA	UG	GC	UA
BTL		Cgrandiflora		UA	AC	UG	GC	UG	GC	AU	CG	GU	AU	AU	AU	GC	UA	AU	GU	UG	GC	UA	GC	CA	AU	GC	CG	CG	AU	AU	GC	GC	AU	UG	GU	AU	CG	UA	UA	GC	CG	CG	GC	AU	UA	UG	UU	AA	AC
BTL		Athaliana		A-	A-	UG	GC	UG	GC	AU	CG	GU	AU	AU	AU	GC	UA	AU	GU	UG	GC	UA	GC	CA	AU	GC	CG	CG	AU	AU	GC	GC	AU	UG	GU	AU	CG	UA	UA	GC	CG	CG	GC	AU	UA	UG	UA	AU	AU
BTL		Stuberosum		U-	U-	GC	GC	UG	GU	AU	AU	GC	AU	AU	AU	GC	x-	AU	G-	U-	x-	UA	GC	CA	AU	GC	CG	CG	AU	AU	GC	G-	AU	UG	GG	AU	CG	UA	UA	GC	CG	CG	GU	AU	CA	UA	UA	GU	UA
BTL		BrapaFPsc		UA	AU	UA	GC	UG	GC	AU	CG	CG	AU	AU	AU	GC	UU	AU	GC	UG	GC	UA	GU	CA	AU	GC	CG	CG	AU	AU	GC	GC	AC	UG	GU	AU	CG	UA	UA	GC	CG	CG	GC	AU	UA	UG	UU	AA	UC
BTL		Csinensis		U-	U-	GU	GC	C-	U-	UA	AU	GC	AU	AU	AU	GC	UG	AU	UG	UG	GU	UA	GC	CA	AU	GC	CG	CG	AU	AU	GU	G-	AU	UG	GC	AC	CG	UA	UA	GC	CG	CG	GU	AU	Cx	Gx	CG	CU	AA
BTL		Alyrata		UA	AU	UA	GC	UG	GC	A-	CG	GC	AU	AU	AU	GC	UA	AU	GU	UG	GC	UA	GC	CA	AU	GC	CG	CG	AU	AU	GC	GC	AU	UG	GU	AU	CG	UA	UA	GC	CG	CG	GC	AU	UA	UG	UU	AA	AC
BTL		Esalsugineum		U-	A-	U-	GC	UG	GC	AU	CG	CG	AU	AU	AU	GC	UU	AU	GU	UA	GU	UA	GC	CA	AU	GC	CG	CG	AU	AU	GC	GC	AU	UG	GU	AU	CG	UA	UA	GC	CG	CG	GC	AU	UA	UG	U-	A-	A-
BTL		Ptrichocarpa		UG	AU	AU	GU	AU	x-	x-	x-	C-	A-	A-	AU	GC	UG	GU	GC	UG	AU	UA	GC	CA	AU	GC	CG	CG	AU	AA	Gx	GC	AU	UG	GU	AU	CG	UA	UA	GC	CG	CG	GU	AU	CA	UU	Ux	Ax	AU
BTL		Crubella		UA	AC	UG	GC	UG	GC	AU	CG	GU	AU	AU	AU	GC	UA	AU	GU	UG	GC	UA	GC	CA	AU	GC	CG	CG	AU	AU	GC	GC	AU	UG	GU	AU	CG	UA	UA	GC	CG	CG	GC	AU	UA	UG	UU	AA	AC
BTL		Cclementina		U-	U-	GU	GC	C-	U-	UA	AU	GC	AU	AU	AU	GC	UG	AU	UG	UG	GU	UA	GC	CA	AU	GC	CG	CG	AU	AU	GU	G-	AU	UG	GC	AC	CG	UA	UA	GC	CG	CG	GU	AU	Cx	Gx	CG	CU	AA
BTL	miR169b_1	Csativus		AU	GC	GU	AU	GC	xU	U-	AU	GC	GU	GC	AU	GU	UG	UA	GG	AU	AU	UC	GC	CA	AU	GC	CG	CG	AU	AU	GC	GC	AU	UG	GC	AU	CG	UA	UA	GC	CG	CG	GC	GG	CG	x-	x-	GC	A-
BTL		Cpapaya		AU	AC	GC	AU	GC	GU	U-	GU	GC	AU	GC	AU	GC	UG	AU	UG	AC	AU	UA	GC	CA	AU	GC	CG	CG	AU	AU	GC	GU	AU	UG	GU	AU	CG	UA	UA	GC	CG	CG	GC	GC	CG	UU	x-	x-	x-
BTL		Bstricta		AU	AC	GU	UU	GC	GU	AU	GC	U-	AU	GC	AU	GC	UG	AU	UU	AU	AU	UA	GC	CA	AU	GC	CG	CG	AU	AU	GC	GC	AU	UG	GU	AU	CG	UA	UA	GC	CG	CG	GU	GC	AU	AU	CU	GA	UU
BTL		Cclementina		AU	A-	GC	AU	GC	GC	UU	AU	GC	AU	GC	AU	GC	UG	GG	UG	GU	GU	UA	GC	CA	AU	GC	CG	CG	AU	AU	GC	GC	AU	U-	GU	AU	CG	UA	UA	GC	CG	CG	GC	GC	CU	GC	x-	x-	GC
BTL		Alyrata		AU	AC	GU	UU	GC	GU	AU	GC	U-	AU	GC	AU	GC	UG	AU	UU	AU	AU	UA	GC	CA	AU	GC	CG	CG	AU	AU	GC	GC	AU	UG	GU	AU	CG	UA	UA	GC	CG	CG	GU	GC	AU	AU	CU	GA	UU
BTL		Fvesca		GU	GU	AU	AG	A-	GC	AU	AU	GU	AU	GC	AU	GC	GC	AG	UG	AU	AU	UG	GU	AA	AC	GC	CG	CG	AU	AU	GC	GU	AU	UA	GC	AC	AU	UA	UA	GC	CG	CG	GC	GC	CG	x-	x-	AU	UU
BTL		Cgrandiflora		AU	AC	GU	UU	GC	GU	AU	GC	U-	AU	GC	AU	GC	UA	AU	UU	AU	AU	UA	GC	CA	AU	GC	CG	CG	AU	AU	GC	GC	AU	UG	GU	AU	CG	UA	UA	GC	CG	CG	GU	GC	AU	AU	CG	GU	UA
BTL		Egrandis		AU	A-	GC	AU	GU	GC	CU	GU	GC	AU	GC	AU	GC	UG	UA	UG	AU	GU	UA	GC	CA	AU	GC	CG	CG	AU	AU	GC	GC	AU	UG	Gx	AU	CG	UA	UA	GC	CG	CG	GC	GU	AU	AU	x-	x-	U-
BTL		Ppersica		AU	AC	GU	CU	AC	CU	U-	AU	GC	AU	GC	AU	UC	UG	GU	GU	AU	UU	UA	GC	CA	AU	GC	CG	CG	AU	AU	GU	GC	AU	UG	Gx	AU	CG	UA	UA	GC	CG	CG	GC	GC	CG	AU	x-	x-	U-
BTL		Crubella		AU	AC	GU	UU	GC	GU	AU	GC	U-	AU	GC	AU	GC	UA	AU	UU	AU	AU	UA	GC	CA	AU	GC	CG	CG	AU	AU	GC	GC	AU	UG	GU	AU	CG	UA	UA	GC	CG	CG	GU	GC	AU	AU	CG	GU	UA
BTL		Stuberosum		AU	A-	GC	AU	UU	GC	UU	AU	GC	AU	GC	AU	GC	UG	GU	AU	AU	GG	UA	GU	CA	AU	GC	CG	CG	AU	AU	GC	GU	AU	UG	GU	AU	CG	UA	UA	GC	CG	CG	GC	GC	AU	C-	x-	x-	x-
BTL		Gmax		AU	A-	GC	AU	GU	GC	AU	AU	GC	AU	GC	AU	GC	AG	GU	UU	GU	AU	UG	GU	CA	AU	GC	CG	CG	AU	AU	GU	GG	AU	UG	Gx	AU	CG	UA	UA	GC	CG	CG	GC	GC	CG	GC	x-	x-	UG
BTL		Vvinifera		AU	A-	GC	AU	GU	GC	UU	GU	GC	AU	GC	AU	GC	UG	GC	GU	AU	GU	UC	GC	CA	AU	GC	CG	CG	AU	AU	GC	GC	AU	UG	Gx	AU	CG	UG	UA	GC	CG	CG	GU	GC	A-	A-	x-	x-	U-
BTL		Spurpurea		AU	A-	GC	AU	GU	GC	UU	AU	GC	AU	GC	AU	GU	UG	AG	GU	AU	AU	UA	GU	CA	AU	GC	CG	CG	AU	AU	GC	GC	AU	UG	Gx	AU	CG	UG	UG	GC	CG	CG	GC	GC	CG	CG	C-	A-	U-
BTL		Athaliana		AU	AC	GU	UU	GC	GU	AU	GC	U-	AU	GC	AU	GC	UG	AU	UU	AU	AU	UA	GC	CA	AU	GC	CG	CG	AU	AU	GC	GC	AU	UG	GU	AU	CG	UA	UA	GC	CG	CG	GU	GC	AU	AU	CU	GA	UU
BTL		Ptrichocarpa		AU	A-	GC	AU	GU	GC	UU	AU	GC	AU	GC	AU	GC	UA	GU	UG	AU	AU	UA	UC	CA	AU	GC	CG	CG	AU	AU	GC	GC	AC	UG	Gx	AU	CG	UA	UA	GC	CG	CG	GC	GC	CU	AU	x-	x-	GU
BTL		Mesculenta		AU	A-	GC	AU	GU	GC	UU	AU	AU	AU	GC	AU	GU	UG	AA	AC	AC	AU	UA	GC	CA	AU	GC	CG	CG	AU	AU	GC	GU	AU	UG	GU	AC	CG	UA	UA	GC	CG	CG	GC	GC	CG	GA	xA	xC	UU
BTL		Acoerulea		A-	AU	GC	AU	GU	GC	UU	AU	GC	AU	GC	AU	GU	UG	GG	CG	AU	AU	UA	GC	CA	AU	GC	CG	CG	AU	AU	GC	GC	AU	UG	Gx	AU	CG	UA	UA	GC	CG	CC	GC	GC	AU	A-	x-	x-	U-
BTL		Tcacao		GC	AU	GC	AU	GU	GC	UU	AU	GC	AU	GC	AU	AU	UU	UG	UG	AU	GU	UA	GC	CA	AU	GC	CG	CG	AU	AU	GC	GC	AU	UG	GC	AU	CG	UA	UA	GC	CG	CG	GC	GC	CU	GU	x-	x-	UA
BTL		Mguttatus		AU	A-	GC	AU	GU	GC	UU	AU	GC	AU	GC	AU	GC	UG	GU	GU	UU	UG	UA	GC	CA	AU	GC	CG	CG	AU	AU	GC	GU	AU	UG	GU	AU	CG	UA	UA	GC	CG	CG	GC	AU	UG	UU	xC	x-	x-
BTL		Rcommunis		AU	A-	GC	AU	GU	GC	UU	AU	GU	AU	GC	AU	GC	UA	GU	UG	AU	AU	UA	UC	CA	AU	GC	CG	CG	AU	AU	GC	GU	AU	UG	Gx	AU	CG	UA	UA	GC	CG	CG	GC	GC	C-	A-	x-	x-	C-
BTL		Esalsugineum		AU	A-	GC	UA	UU	GC	AU	GU	UC	AU	GC	AU	GC	UG	AU	UU	AU	AU	UA	GC	CA	AU	GC	CG	CG	AU	AU	GC	GC	AU	UG	GU	AU	CG	UA	UA	GC	CG	CG	GU	GC	AU	AU	CU	GA	UU
BTL		Mtruncatula		AU	A-	GC	AU	GU	GC	CU	AA	GC	AU	GC	AU	GC	AU	GG	UA	AU	AU	UG	GU	CA	AU	GC	CG	CG	AU	AU	GC	GC	AU	UG	Gx	AU	CG	UA	UA	GC	CG	CG	GC	AC	CG	AU	CG	AU	U-
BTL		Csinensis		AU	A-	GC	AU	GC	GC	UU	AU	GC	AU	GC	AU	GC	UG	GG	UG	GU	GU	UA	GC	CA	AU	GC	CG	CG	AU	AU	GC	GC	AU	U-	GU	AU	CG	UA	UA	GC	CG	CG	GC	GC	CU	GC	x-	x-	GC
BTL		BrapaFPsc		AU	A-	GC	UA	GU	GC	AU	GU	UC	AU	GC	AU	GC	UG	AU	UU	AU	AU	UA	GC	CA	AU	GC	CG	CG	AU	AU	GC	GC	AU	UG	GU	AU	CG	UA	UA	GC	CG	CG	GU	GC	AU	GU	UA	GA	UU
BTL		Pvulgaris		AU	A-	GC	UU	GU	GC	CU	AU	GC	AU	GC	AU	GC	UA	GG	CA	AU	GU	UA	GU	CA	AU	GC	CG	CG	AU	AU	GC	GC	A-	UG	GG	AU	CG	UA	UA	GC	CG	CG	GC	GC	CG	AU	x-	x-	U-
BTL		Slycopersicum		AU	A-	GC	AU	UU	GC	UU	AU	GC	AU	GC	AU	GC	UG	GU	AU	AU	GG	UA	GU	CA	AU	GC	CG	CG	AU	AU	GC	GU	AU	UG	GU	AU	CG	UA	UA	GC	CG	CG	GC	GU	AU	CG	xA	x-	x-
BTL	miR169c_1	Mesculenta		AU	CC	GC	AU	GC	GC	AU	GC	GU	UU	CU	AC	UA	x-	G-	UA	GC	GC	U-	GC	CA	AU	GC	CG	CG	AU	AC	GU	GC	AU	UA	GC	AU	CG	UA	UA	GC	CG	CG	GC	Gx	Cx	UA	AU	GC	Cx
BTL		Tcacao		GU	AU	AU	AU	UA	GC	AU	GU	GU	CG	UU	A-	U-	x-	GC	UA	GC	CU	UA	GU	CA	AU	GC	CG	CG	AU	AC	GU	GC	AU	UG	GC	AU	CG	UA	UA	GC	CG	CG	GC	GU	AU	AU	AU	GU	CG
BTL		Athaliana		GC	GC	AU	AU	AC	A-	AU	GC	GU	CG	CU	A-	U-	U-	GC	UA	UA	GC	UG	UU	CA	AU	GC	CG	CG	AU	AA	GU	GC	AU	UA	GC	AU	CG	UA	UA	GC	CG	CG	GC	GC	UA	AU	GC	CG	UA
BTL		Vvinifera		GU	GU	GC	AU	UA	GC	AU	GC	GC	UG	UU	A-	U-	x-	GC	UU	GU	GU	UA	GC	CA	AU	GC	CG	CA	AU	AU	GC	GU	AU	UA	GC	AU	CG	UA	UG	GC	CG	CG	GC	Gx	CG	AU	A-	x-	C-
BTL		Cgrandiflora		AU	GC	AU	AU	AU	AC	AU	AU	GC	CG	CU	A-	U-	U-	GC	UA	UA	GC	UA	UC	CA	AU	GC	CG	CG	AU	AC	GU	GC	AU	UA	GU	AU	CG	UA	UA	GC	CG	CG	GC	GC	CG	AU	GG	CG	UA
BTL		Mtruncatula		GU	GU	AU	AU	UC	GC	AU	GC	GC	UG	CG	AA	UA	x-	A-	UA	AU	x-	UG	GC	CA	AU	GC	CG	CG	AU	AC	GU	GC	AU	UG	GC	AU	CG	UA	UA	GC	CG	CG	GC	GC	CG	GA	Ax	xx	CU
BTL		Fvesca		GU	GU	AU	AU	UC	GC	AU	GC	GC	UG	GU	xU	UA	xU	GC	UA	GC	UA	U-	G-	C-	AU	GC	CG	CG	AU	AC	GU	GC	AU	UG	GC	AU	CG	UA	UA	GC	CG	CG	GC	GC	CG	AU	UA	GC	GA
BTL		Bstricta		GU	GC	AU	AU	AU	AC	AU	AC	GC	CG	CU	A-	U-	U-	GC	UA	UA	GU	UG	UU	CA	AU	GC	CG	CG	AU	AC	GU	GC	AU	UA	GU	AU	CG	UA	UA	GC	CG	CG	GC	GC	CG	AA	GC	CG	UA
BTL		Alyrata		GC	GC	AU	AU	AC	A-	AU	GC	GC	CG	CU	A-	U-	U-	GC	UA	UA	GC	UG	UU	CA	AU	GC	CG	CG	AU	AC	GU	GC	AU	UA	GC	AU	CG	UA	UA	GC	CG	CG	GC	GC	U-	A-	GC	CG	UA
BTL		Gmax		GU	GC	AU	AU	UC	GC	AU	GC	GC	UG	CG	AA	UA	xA	G-	U-	A-	AU	UA	GC	CA	AU	GC	CG	CG	AU	AC	GU	GC	AU	UG	GC	AU	CG	UA	UA	GC	CG	CG	GC	Gx	CG	AU	AU	xx	Cx
BTL		Esalsugineum		GU	GC	AU	AU	AU	UC	AU	GC	GC	CG	CU	A-	U-	U-	GC	UA	UA	GC	UG	UU	UA	AU	GC	CG	CG	AU	AC	GU	GC	AU	UA	GC	AU	CG	UA	UA	GC	CG	CG	GC	GC	C-	A-	GC	CG	UA
BTL		Csativus		GU	GC	AU	AU	GC	GC	AU	GC	GC	U-	C-	AU	AU	x-	GC	UA	GA	AU	UA	UU	CA	AU	GC	CG	CG	AU	AU	GU	GC	AU	UG	GC	AG	CG	UA	UA	GC	CG	CG	GC	GU	CG	A-	A-	A-	A-
BTL		Crubella		AU	GC	AU	AU	AU	AC	AU	AU	GC	CG	CU	A-	U-	U-	GC	UA	UA	GC	UA	UC	CA	AU	GC	CG	CG	AU	AC	GU	GC	AU	UA	GU	AU	CG	UA	UA	GC	CG	CG	GC	GC	C-	A-	GC	CG	UA
BTL		Egrandis		GU	GU	AU	AU	UC	GC	AU	GC	UU	UA	CC	U-	U-	x-	GC	CG	AU	UU	UA	GC	CA	AU	GC	CG	CG	AU	AC	GC	GC	AU	UG	GC	AU	CG	UA	UA	GC	CG	CG	GC	GU	CU	AU	CA	GU	CA
BTL		Mdomestica		GU	GU	AU	AU	UC	GC	AU	GC	GC	UG	AU	xU	UU	x-	G-	C-	AU	GU	UA	GC	CA	AU	GC	CG	CG	AU	AC	GU	GC	AU	UG	GC	AU	CG	UA	UA	GC	CG	CG	GC	GU	CA	AA	GU	CG	AU
BTL		Cclementina		GU	GC	AU	AU	UC	GC	AU	GC	GC	GG	UU	A-	U-	x-	GC	UA	GU	GA	UA	GC	CA	AU	GC	CG	CG	AU	AC	GU	GC	AU	UG	GC	AU	CG	UA	UA	GC	CG	CG	GC	GC	CU	A-	A-	C-	AU
BTL		Ppersica		GU	AU	AU	AU	UC	GC	AU	GC	GC	CG	GU	x-	U-	x-	GU	UA	GU	GU	UA	GC	CA	AU	GC	CG	CG	AU	AC	GU	GC	AU	UG	GC	AU	CG	UA	UA	GC	CG	CG	GC	Gx	Cx	AG	AU	UA	CG
BTL		Slycopersicum		GU	GU	AU	AU	CA	AC	AU	GC	GC	U-	CG	AU	U-	U-	GC	AU	AA	UU	UA	GC	CA	AU	GC	CG	CG	AU	AU	GU	GU	AU	UA	GC	AU	CG	UA	UA	GC	CG	CG	GU	GC	CG	AU	AA	xx	Cx
BTL		Pvulgaris		GU	GC	AU	AU	UC	GC	AU	GC	GC	UU	CG	UA	UA	xA	G-	U-	A-	GC	UG	GC	CA	AU	GC	CG	CG	AU	AA	GU	GC	AA	UA	GC	AU	CG	UA	UA	GC	CG	CG	GC	UA	U-	A-	A-	x-	C-
BTL		Graimondii		AU	AU	AU	AU	UA	CC	AU	GC	GU	CG	AU	AU	UA	x-	GC	UU	xA	xU	UA	U-	C-	AU	GC	CG	CG	AU	AU	GA	GC	AU	UA	GC	AU	CG	UA	UA	GC	CG	CG	GC	AU	CU	xU	x-	x-	C-
BTL		Csinensis		GU	GC	AU	AU	UC	GC	AU	GC	GC	GG	UU	A-	U-	x-	GC	UA	GU	GA	UA	GC	CA	AU	GC	CG	CG	AU	AC	GU	GC	AU	UG	GC	AU	CG	UA	UA	GC	CG	CG	GC	GC	CU	A-	A-	C-	AU
BTL	miR169d_1	Crubella		GC	GU	AU	AU	AU	UC	AU	x-	AU	GC	AU	GC	AU	AU	UC	GC	AU	GU	GU	AG	UU	GC	AU	GC	CG	CG	AU	AU	GC	GC	AA	UG	GU	AU	CG	UA	UA	GC	CG	CG	GC	AU	UG	U-	U-	UG
BTL		Athaliana		GC	AU	AU	AU	AU	AC	UU	U-	AU	AU	AU	GC	AU	AU	UC	GC	AU	GU	AU	UG	UU	GC	AU	GC	CG	CG	AU	AU	GC	GC	AA	UG	GU	AU	CG	UA	UA	GC	CG	CG	GC	AC	UU	G-	U-	UG
BTL		Bstricta		GC	AU	AU	AU	AU	GC	UU	x-	AU	GC	AU	GC	AU	AU	UC	GC	AU	GU	GU	UG	UU	GC	AU	GC	CG	CG	AU	AU	GU	GC	AA	UG	GU	AU	CG	UA	UA	GC	CG	CG	GC	AC	UU	U-	U-	UG
BTL		Fvesca		U-	U-	AU	AU	AU	AU	UG	x-	UA	GC	UA	GC	U-	AU	UA	AU	x-	GC	Gx	UA	UC	UU	UA	CA	C-	GC	AU	AU	GA	GG	A-	UA	GC	CG	U-	U-	A-	G-	C-	A-	G-	A-	U-	U-	C-	A-
BTL		Mguttatus		GC	AU	xU	xC	x-	x-	U-	x-	A-	AU	GC	C-	x-	x-	x-	x-	AU	GC	AU	UA	x-	x-	AU	GC	CG	CG	AU	AU	GA	GC	AU	UG	GU	AU	CG	UA	UA	GC	CG	CG	GC	AU	UU	AU	AU	UA
BTL		BrapaFPsc		GC	GU	AU	AU	AU	AC	UU	x-	AU	GC	AU	GC	GU	AU	UC	GC	AU	UU	AU	UG	UU	GC	AU	GC	CG	CG	AU	AU	AU	GC	AA	UG	GA	AU	CG	UA	UA	GC	CG	CG	GC	AU	UG	U-	U-	UA
BTL		Cgrandiflora		GC	AU	AU	AU	AU	AC	UU	x-	AU	GC	AU	GC	AU	AU	UC	GC	AU	GU	GU	AG	UU	GC	AU	GC	CG	CG	AU	AU	GC	GC	AA	UG	GU	AU	CG	UA	UA	GC	CG	CG	GC	AU	A-	x-	x-	x-
BTL		Spurpurea		GC	AU	AU	AU	GU	AC	U-	x-	A-	AU	AU	GC	AU	GC	UG	GU	AU	GU	AC	UA	CG	GC	AU	GC	CG	CG	AU	AU	GC	AU	AU	UG	GU	AU	CG	UG	UG	GC	CG	CG	GC	A-	GC	GC	CG	U-
BTL		Alyrata		GC	AU	AU	AU	AU	AC	UU	x-	AU	GC	AU	GC	AU	AU	UC	GC	AU	GU	AU	UG	UU	GC	AU	GC	CG	CG	AU	AU	GC	GC	AA	UG	GU	AU	CG	UA	UA	GC	CG	CG	GC	AC	AC	U-	U-	UG
BTL	miR169e_1	Esalsugineum		G-	GC	AU	AU	AU	AU	GC	CU	AU	GC	AA	GC	AU	AU	UC	GC	AU	GU	AU	UG	UU	GC	AU	GC	CG	CG	AU	AU	AU	GC	AA	UG	GU	AU	CG	UA	UA	GC	CG	CG	GC	A-	A-	U-	A-	GC
BTL		Pvulgaris		GC	G-	AU	GC	AU	GC	GC	UU	UU	GU	AU	AU	AU	GC	UG	GC	GU	AU	AU	UA	GU	AA	AU	GC	CG	CG	AU	AU	GU	GC	AU	UA	GU	AU	CG	UG	UA	GC	CG	CG	GC	GC	Cx	AU	UU	UU
BTL		Vvinifera		GC	AU	AU	GU	AU	A-	GC	UU	AU	GC	AU	AC	AU	GC	UG	GU	GC	AU	UU	UA	GC	CA	AU	GC	CG	CG	AU	AC	GC	GU	AU	UG	GU	AU	CG	UA	UA	GC	CG	CG	GC	GC	Cx	AC	CU	UG
BTL		Gmax		GC	G-	AU	GC	AU	GC	GC	UU	UU	GC	AU	AU	AU	GC	UG	GG	GU	GU	AU	UA	GU	AA	AU	GC	CG	CG	AU	AU	GC	GC	AU	UA	GC	AU	CG	UG	UA	GC	CG	CG	GC	AU	CG	AU	UG	UA
BTL		Ppersica		GC	AU	AU	GC	AU	GU	AU	U-	GU	GC	AU	GC	AU	GC	UG	AU	GU	AU	AG	UA	x-	GC	AU	GU	CG	CG	AU	AU	GC	GC	AU	UG	GU	AC	CG	UA	UA	GC	CG	CG	AU	AU	x-	AU	GC	C-
BTL		Mdomestica		GC	GC	AU	AU	AG	A-	GC	AU	AC	GC	AU	GC	AU	GU	UG	GG	CG	AU	AU	UG	GU	GA	AU	GC	CG	CG	AU	AU	GC	GU	AU	UG	GU	AU	AU	UA	UA	GC	CG	CG	GC	GC	CG	GC	CG	UU
BTL		Crubella		G-	GC	AU	AU	AU	AU	AU	UG	AU	GA	A-	GC	AU	AU	UC	GC	AU	GU	GU	AG	UU	GC	AU	GC	CG	CG	AU	AU	GU	GC	AA	UG	GU	AU	CG	UA	UA	GC	CG	CG	GC	AU	UU	UU	U-	U-
BTL		BrapaFPsc		G-	GC	GU	AU	AU	AU	AC	UU	AU	GC	AU	GC	AU	AU	UC	GC	AU	UU	AU	AG	UU	GC	AU	GC	CG	CG	AU	AU	AU	GC	AA	UG	GC	AU	CG	UA	UA	GC	CG	CG	GU	AC	U-	U-	UA	UG
BTL		Athaliana		G-	GC	AU	AU	AU	AU	AC	UU	AU	GC	AC	AC	AU	AU	UC	GC	AU	GU	AU	UG	UU	GC	AU	GC	CG	CG	AU	AU	GU	GC	AA	UG	GU	AU	CG	UA	UA	GC	CG	CG	GC	AC	UU	UA	UU	U-
BTL	miR169f_1	Fvesca		GC	AU	AU	GU	GC	GU	G-	UA	AU	GC	GU	GC	AU	AU	UG	GG	GU	AU	GU	UA	UU	GC	AU	GC	CU	CG	AU	AU	GC	AU	AU	UG	GU	AU	CG	UA	UA	GC	CG	UG	G-	C-	A-	A-	G-	A-
BTL		Ptrichocarpa		GC	AU	AC	GC	UU	GU	AU	UA	AU	GG	AU	GC	AU	GC	UG	GC	GU	AU	UC	UC	UU	GC	AU	GU	CG	CG	AU	AU	GC	GC	AU	UA	GC	A-	CG	UA	UA	GC	CG	CG	GU	x-	CG	AG	xG	x-
BTL		Crubella		GC	AC	AU	GU	GC	AU	AU	UA	AU	AC	AU	GC	AU	AU	UG	GC	GU	AU	AC	UC	UU	GC	AU	GC	CG	CG	AU	AU	GC	GC	AA	UG	GU	AU	CG	UA	UA	GC	CG	CG	GU	GC	UU	UG	UA	AU
BTL		Alyrata		GC	AC	AU	GU	GC	AU	AU	UA	AU	AC	AU	GC	AU	AU	UG	GC	GU	AU	AC	UG	UU	GC	AU	GC	CG	CG	AU	AU	GC	GC	AA	UG	GU	AU	CG	UA	UA	GC	CG	CG	GU	GC	UU	UG	UU	AG
BTL		BrapaFPsc		GC	AC	AU	GC	GU	GU	AU	UA	AU	GC	AU	GC	AU	GU	UG	GC	GU	AU	AU	UG	UU	GC	AU	GC	CG	CG	AU	AU	GC	GC	AA	UG	GU	AU	CG	UA	UA	GC	CG	CG	GU	GC	UU	U-	UG	AU
BTL		Pvulgaris		GC	AU	AU	GC	AU	AU	A-	GU	AU	GC	AU	GC	AU	GC	UG	GU	GC	AU	UU	UU	UA	GC	AU	GU	CG	C-	AU	AU	GC	GU	AU	UA	GU	GA	CG	UA	UA	GC	CG	CG	GC	GC	CG	AU	Ux	GC
BTL		Bstricta		GC	AC	AU	GU	GC	AU	AU	UA	AU	AC	AU	GC	AU	AU	UG	GC	GU	AU	AC	UG	UU	GC	AU	GC	CG	CG	AU	AU	GC	GC	AU	UG	GU	AU	CG	UA	UA	GC	CG	CG	GU	GA	UU	UG	UU	AU
BTL		Rcommunis		GC	AU	AC	GU	AU	GU	AU	UA	AU	CG	AU	AC	AU	GC	UA	GC	GU	AU	CC	CA	UU	GC	AU	GC	CG	CG	AU	AU	GC	GU	AU	UA	GC	AA	CG	UA	UA	GC	CG	CG	GU	CG	C-	A-	U-	A-
BTL		Vvinifera		GC	AU	AU	GC	AU	AU	UC	A-	A-	A-	AU	GC	UC	GC	UA	GC	GU	AU	AU	UG	UU	GC	AU	GC	CG	CG	AA	AG	GC	GC	AU	UA	GC	A-	CG	UA	UA	GC	CG	CG	GU	GC	CA	AU	x-	x-
BTL		Athaliana		GC	AC	AU	GU	GC	AU	AU	UA	AU	AC	CU	GC	AU	AU	UG	GC	GU	AU	AC	UG	UU	GC	AU	GC	CG	CG	AU	AU	GC	GC	AA	UG	GU	AU	CG	UA	UA	GC	CG	CG	GU	GC	UU	UG	UA	AU
BTL		Gmax		GC	AC	AA	GC	AU	GC	xx	UA	AU	GU	AU	UA	AU	GC	UA	GU	GU	AU	UA	GU	UU	GC	AU	GU	CG	CG	AU	AU	GC	GU	AU	Ux	GC	AU	CG	UA	UA	GU	CG	CG	GC	GC	UC	UA	GC	A-
BTL		Mesculenta		GC	AU	AU	GU	UU	GU	GC	UA	GU	AC	AU	GC	AU	GC	UG	GU	GU	AU	GC	UU	UU	GC	AU	GC	CG	CA	A-	AU	GC	AU	AU	UG	GC	AU	CG	UA	UA	GC	CG	CG	GC	AU	CG	UG	UC	xx
BTL		Esalsugineum		GC	AC	AU	GC	GC	AU	AU	UU	AU	GC	AU	GC	AU	AU	UG	GC	GU	GU	GU	UG	UU	GC	AU	GC	CG	CG	AU	AU	GC	GC	AA	UG	GU	AU	CG	UA	UA	GC	CG	CG	GU	GC	GU	UG	UG	AU
BTL		Cgrandiflora		GC	AC	AU	GU	GC	AU	AU	UA	AU	AC	AU	GC	AU	AU	UG	GC	GU	AU	AC	UC	UU	GC	AU	GC	CG	CG	AU	AU	GC	GC	AA	UG	GU	AU	CG	UA	UA	GC	CG	CG	GU	GC	UU	UG	UA	AU
BTL		Egrandis		GC	AU	A-	GU	AU	GC	GU	Cx	AU	GU	AU	GC	CC	AU	UG	GC	GU	AU	GU	UG	UA	CA	AU	GC	CG	CG	AU	AU	GU	GC	AU	UG	GU	AU	CG	UA	UA	GC	CG	CG	GC	GC	CU	AC	x-	x-
BTL		Mdomestica		GC	AU	AU	GC	AU	U-	AU	GU	AU	GC	AU	GC	AU	GC	UG	AU	GU	AU	UC	AC	UA	GC	AU	GA	CG	CG	AU	AU	GC	GC	AU	UA	GC	AU	CG	UA	UA	GC	CA	CG	AU	C-	A-	A-	x-	x-
BTL	miR169g_1	Csinensis		G-	U-	G-	A-	G-	A-	x-	G-	A-	A-	A-	U-	G-	A-	U-	G-	C-	G-	G-	UA	GC	CG	AU	GU	CG	CG	AG	AU	GC	GC	AU	UU	Gx	AU	CG	UA	UA	GC	C-	C-	G-	G-	C-	A-	A-	G-
BTL		Esalsugineum		G-	GC	AU	AU	GC	AU	AC	UU	AU	GC	AU	GC	AU	AU	UC	GC	AU	GU	GU	UG	UU	GC	AU	GC	CG	CG	AU	AU	GC	GC	AA	UG	GU	AU	CG	UA	UA	GC	CG	CG	GC	AU	UU	Ux	U-	x-
BTL		Alyrata		G-	GC	AU	AU	GU	AU	GC	UU	AU	GC	AU	GC	AU	AU	UC	GC	AU	GU	GU	UG	UU	GC	AU	GC	CG	CG	AU	AU	GC	GC	AA	UG	GU	AU	CG	UA	UA	GC	CG	CG	GC	GC	GU	U-	U-	U-
BTL		Crubella		G-	GC	AU	AU	GU	AU	AC	UU	AU	GC	AU	GC	AU	AU	UC	GC	AU	GU	GU	UG	UU	GC	AU	GC	CG	CG	AU	AU	GC	GC	AA	UG	GU	AU	CG	UA	UA	GC	CG	CG	GC	AC	UU	U-	x-	x-
BTL		Athaliana		GU	GU	AU	AU	GC	AU	A-	U-	AU	GC	AU	GC	AU	AU	UC	GC	AU	GU	GU	UG	UU	GC	AU	GC	CG	CG	AU	AU	GC	GC	AA	UG	GU	AU	CG	UA	UA	GC	CG	CG	GC	GC	GU	U-	U-	U-
BTL		BrapaFPsc		G-	GC	AU	AU	GU	AU	AC	UU	AU	GC	AU	GC	AU	AU	UC	GC	AU	AU	GU	UG	UU	GC	AU	GC	CG	CG	AU	AU	GU	GC	AA	UG	GU	AU	CG	UA	UA	GC	CG	CG	GU	AU	UU	Ux	xU	x-
BTL		Cgrandiflora		G-	GC	AU	AU	GU	AU	AC	UU	AU	GC	AU	GC	AU	AU	UC	GC	AU	GU	GU	UG	UU	GC	AU	GC	CG	CG	AU	AU	GC	GC	AA	UG	GU	AU	CG	UA	UA	GC	CG	CG	GC	AC	UU	U-	x-	x-
BTL		Bstricta		G-	GC	AU	AU	GU	AU	CC	UU	AU	GC	AU	GC	AU	AU	UC	GC	AU	GU	GU	UG	UU	GC	AU	GC	CG	CG	AU	AU	GC	GC	AA	UG	GU	AU	CG	UA	UA	GC	CG	CG	GC	AC	UU	U-	x-	x-
BTL		Cclementina		G-	U-	G-	A-	G-	A-	x-	G-	A-	A-	A-	U-	G-	A-	U-	G-	C-	G-	G-	UA	GC	CG	AU	GU	CG	CG	AG	AU	GC	GC	AU	UU	Gx	AU	CG	UA	UA	GC	C-	C-	G-	G-	C-	A-	A-	G-
BTL		Rcommunis		GC	AU	AU	GU	GA	AC	A-	U-	A-	GU	AU	GC	AU	GC	UG	GU	GU	UU	UG	UA	AU	GC	AU	GC	CG	C-	AU	AU	GC	AU	AU	UA	GC	AU	CG	UG	UG	GG	CG	CG	GC	GC	CG	CC	GC	x-
BTL	miR169h_1	Athaliana		AU	AU	GC	AU	AU	UA	GC	AU	GC	AU	AU	C-	UA	UA	GC	UA	GA	UA	GC	GU	UA	AU	GC	CG	CG	AU	AU	GC	GC	AU	U-	GC	AU	CG	UA	U-	GC	CG	CG	UA	GC	CU	GG	U-	U-	U-
BTL		Graimondii		AU	AU	GC	AU	AA	AU	GU	UA	AU	GA	Cx	CG	UA	UA	GC	UA	UA	UA	GC	AU	UU	AA	GC	CG	CG	AU	AU	GC	GU	AU	UA	GC	AU	CU	Ux	UA	GC	CG	C-	U-	A-	C-	GC	GC	A-	U-
BTL		Csativus		AU	x-	GC	AU	AC	UU	GA	AU	GC	AU	GC	GC	GC	UA	GA	UA	GU	UA	Ux	GU	UA	AU	GC	CG	CG	AU	AU	GC	GC	AU	U-	GC	AU	CG	UA	U-	GC	CG	CG	UA	GU	CU	AU	Ux	AU	UG
BTL		Alyrata		AU	AU	GC	AU	AU	UG	GU	AU	GC	AU	AU	C-	UA	UA	GC	UA	GA	UA	GC	GU	UA	AU	GC	CG	CG	AU	AU	GC	GC	AU	U-	GC	AU	CG	UA	U-	GC	CG	CG	UA	GC	CG	GC	UU	U-	UG
BTL		BrapaFPsc		AU	AU	GC	AU	AU	UU	GC	AU	GC	AU	AU	G-	UA	UA	GC	UA	GG	UA	GC	GU	UA	AU	GC	CG	CG	AC	AU	GC	GC	AU	U-	GC	AU	CG	UA	U-	GC	CG	CG	UA	GU	CU	G-	U-	CG	UA
BTL		Bstricta		A-	A-	G-	A-	A-	U-	G-	AU	GU	AU	AU	CG	U-	U-	G-	U-	U-	U-	G-	GC	UG	AU	GC	CC	CG	AU	AU	GC	G-	A-	U-	G-	A-	C-	U-	U-	G-	C-	C-	U-	G-	C-	G-	U-	U-	U-
BTL		Esalsugineum		x-	A-	G-	A-	U-	U-	A-	A-	U-	C-	A-	C-	U-	U-	A-	G-	A-	U-	C-	G-	U-	A-	U-	CG	CG	AU	AU	AC	GC	AU	U-	GC	AU	CG	Ux	U-	GC	CG	CG	UA	GU	CG	GC	UU	CG	UA
BTL		Spurpurea		AU	AU	GC	GC	C-	U-	GC	AU	GC	AU	GC	CG	UG	UA	GC	UA	UG	UU	GU	GC	UA	AU	GC	CG	CG	AU	AU	GC	GC	AU	U-	GC	AU	CG	UG	U-	GC	CG	CG	UA	GC	CU	UU	CG	CG	CG
BTL		Csinensis		AU	AU	GU	AC	U-	GU	AU	AU	GC	AU	AC	CG	UG	Ux	Ux	UG	UA	UG	GU	CA	UA	AU	GC	CG	CG	AU	AU	GC	GC	AU	UG	G-	AU	CG	UA	U-	GC	CG	CG	UU	AU	CG	GU	UA	CU	CU
BTL		Ptrichocarpa		AU	AA	Gx	AA	xC	UU	AU	AU	GC	AU	GC	Cx	UA	UA	GC	UA	UG	UU	GC	GG	UA	AU	GC	CG	CG	AU	AU	GC	GC	AA	C-	GC	A-	CG	UA	UA	GC	CG	CG	CG	AU	CU	CU	AU	CG	x-
BTL		Cgrandiflora		AU	AU	GC	AU	AC	UU	GC	AU	GC	AU	AU	C-	UA	UA	GC	UA	GG	UA	GC	GU	UA	AU	GC	CG	CG	AC	AU	GC	GC	AU	U-	GC	AU	CG	UA	U-	GC	CG	CG	UA	GC	CG	GC	UU	UG	UA
BTL		Cclementina		AU	AU	GU	AC	U-	GU	AU	AU	GC	AU	AC	CG	UG	Ux	Ux	UG	UA	UG	GU	CA	UA	AU	GC	CG	CG	AU	AU	GC	GC	AU	UG	G-	AU	CG	UA	U-	GC	CG	CG	UU	AU	CG	GU	UA	CU	CU
BTL		Crubella		AU	AU	GC	AU	AC	UU	GC	AU	GC	AU	AU	C-	UA	UA	GC	UA	GG	UA	GC	GU	UA	AU	GC	CG	CG	AC	AU	GC	GC	AU	U-	GC	AU	CG	UA	U-	GC	CG	CG	UA	GC	CG	GC	UU	UG	UA
BTL	miR169i_1	Cclementina		AU	AU	GC	AU	UC	AU	AU	GC	AU	AC	UC	AG	CA	UC	AA	UG	UU	UC	GG	GA	UA	AU	GC	CG	CG	AU	GU	GC	GC	AU	U-	GC	AU	CG	UA	U-	GC	CG	CG	UA	GC	CG	GC	GC	C-	U-
BTL		Mguttatus		AU	AC	AU	AU	UA	AU	AU	GC	AU	GC	UG	CG	U-	U-	AU	UA	UG	UU	GC	UG	UA	AU	GU	CG	CG	AU	AU	GC	G-	A-	UA	GC	AU	CG	UG	UA	GC	CG	CG	UU	AU	UU	AU	U-	CG	CG
BTL		Crubella		GU	CU	AA	GC	AU	AU	AU	GU	AU	GU	UC	CG	AU	UA	GC	UA	UG	UU	AU	GC	UA	AU	GC	CG	CG	AU	AU	GC	GC	AU	U-	GC	AU	CG	UA	U-	GC	CG	CG	UA	AU	AU	AU	UU	CG	UG
BTL		Slycopersicum		AU	AU	GC	GU	GC	AU	AC	GC	UU	GU	CG	CG	UA	AU	AA	UA	UU	U-	GC	AU	UA	AU	GC	CG	CG	AU	AU	GC	GC	AU	U-	GC	AU	CG	UA	U-	GC	CG	CG	UA	GC	CG	A-	U-	CG	AU
BTL		Athaliana		AU	AU	UU	AU	GC	AU	AU	GC	AU	AU	U-	CG	AU	UA	AU	UA	UU	UU	GC	GC	UA	AU	GC	CG	CG	AU	AU	GC	GC	AU	U-	GC	AU	CG	UA	U-	GC	CG	CG	UA	GC	AU	CA	UA	CG	UA
BTL		Bstricta		AU	AU	UU	UC	GC	GU	AU	GC	AU	AU	U-	CG	AU	UA	AU	UA	UU	UU	GC	GC	UA	AU	GC	CG	CG	AU	AU	GC	GC	AU	U-	GU	AU	CG	UA	U-	GC	CG	CG	UA	GC	CU	UA	UA	CG	UA
BTL		Ppersica		AU	AU	AU	AU	AU	x-	AU	GU	GC	AU	GU	CG	UA	UA	GC	UA	UG	UC	GU	GC	UA	AU	GC	CG	CG	AU	AU	GC	GC	A-	UA	GC	A-	CG	UA	UA	GC	CG	CG	UA	GC	CC	AC	GU	CG	CG
BTL		Spurpurea		AU	AU	GC	AU	UC	AU	AU	GC	AU	AC	UA	CG	G-	UA	GC	UA	UG	UU	GC	GU	UA	AU	GC	CG	CG	AU	AU	GC	GC	A-	UA	GC	AU	CG	UA	U-	GC	CG	CG	CG	AC	Cx	Ux	CG	CG	AC
BTL		Cgrandiflora		GU	CU	GC	GU	AU	AU	AU	GU	AU	GC	U-	CG	AU	UA	GC	UA	UG	UU	AU	GC	UA	AU	GC	CG	CG	AU	AU	GC	GC	AU	U-	GC	AU	CG	UA	U-	GC	CG	CG	UA	AU	AU	AU	UU	CG	UG
BTL		Alyrata		AU	GU	UU	AU	GC	GU	AU	GC	AU	AU	U-	CG	AU	UA	AU	UA	UU	UU	GC	GC	UU	AA	GU	CG	CG	AU	AU	GC	GC	AU	U-	GC	AU	CG	UA	U-	GC	CG	CG	UA	GC	AU	UG	UU	CA	CG
BTL		Stuberosum		AU	AU	GC	GU	GC	UU	AC	GC	UU	GU	x-	CG	CG	UA	AU	UA	UA	UU	GC	AU	UA	AU	GC	CG	CG	AU	AU	GC	GC	AU	U-	GC	AU	CG	UA	U-	GC	CG	CG	UA	GC	CG	A-	U-	CG	AU
BTL	miR169j_1	Gmax		UA	AU	GC	AU	CG	AG	AU	GC	AU	GC	UC	CG	AU	xA	GC	UG	CU	U-	GU	GU	UA	AU	GC	CG	CG	AC	AU	GC	GC	AU	U-	GC	A-	CG	UA	UA	GC	CG	CG	U-	AU	GU	x-	UA	UA	AU
BTL		Tcacao		AU	AU	GC	AU	UU	AU	AU	GC	AU	GC	UG	UG	CU	x-	GC	UA	UG	UU	GU	GC	UA	AU	GC	CG	CG	AU	AU	GC	GC	A-	UA	GC	AU	GU	UA	U-	GC	CG	CG	UA	GC	CG	UU	CU	C-	U-
BTL		Pvulgaris		U-	AU	GC	AU	CG	AU	AU	GC	AU	GC	CC	UC	AU	x-	GU	UA	CG	UU	GU	GC	UA	AU	GC	CG	CG	AA	AC	GC	GC	AU	UA	GU	AU	CG	UA	U-	G-	C-	C-	U-	A-	G-	x-	U-	U-	A-
BTL		Cclementina		AU	AU	GC	AU	AU	AC	AU	GC	AU	GC	U-	GC	CG	UA	GC	UA	UG	UU	GU	GC	UA	AU	GC	CG	CG	AU	AU	GC	GC	AU	U-	GC	AU	CG	UA	U-	GC	CG	CG	UA	GC	AC	UA	CG	UG	CG
BTL		Cgrandiflora		GC	CU	GC	AU	AU	AU	AU	GU	AU	G-	UG	CG	AU	UA	GC	UA	UG	UU	AU	GC	UA	AU	GC	CG	CG	AU	AU	GC	GC	AU	U-	GC	AU	CG	UG	U-	GC	CG	CG	UA	GC	AU	UU	CU	U-	U-
BTL		BrapaFPsc		GC	CU	GC	AU	AU	AU	AU	GU	AU	GC	UA	C-	GU	UA	GC	UA	UG	UU	AU	GU	UA	AG	GC	CG	CG	AU	AU	GC	GC	AU	U-	GC	AU	CG	UA	U-	GC	CG	CG	UA	GC	CU	UU	CG	UG	UA
BTL		Graimondii		AU	UC	GC	AU	AG	AU	AU	GC	AU	GU	U-	CG	GG	UA	GC	UA	UA	UU	GC	GU	UA	AU	GC	CG	CG	AU	AU	GC	GC	A-	UA	GC	AU	CG	UA	U-	GC	CG	CG	UA	GC	CG	xU	CG	UG	xx
BTL		Egrandis		AU	CG	GC	AU	GC	AU	AU	GC	AU	GC	UU	CG	UA	U-	GC	UA	UG	UU	AU	GG	UA	AU	GC	CG	CG	AU	AU	GC	AA	A-	UA	GC	AU	CG	UA	U-	GC	CG	CG	UA	GU	AU	AU	AU	UA	CG
BTL		Cpapaya		AU	AU	GC	AU	UU	AU	AU	GC	AU	GC	UG	CG	UA	x-	GC	UA	UG	UU	GU	GC	UA	AU	GC	CG	CG	AU	AU	GC	AU	A-	UA	GC	AU	CG	UA	U-	GC	CG	CG	UA	GC	CC	AC	GU	CA	CG
BTL		Ppersica		AU	AU	GU	AU	UC	AU	AU	GC	AU	GC	UU	CG	UA	x-	GC	UA	UG	UU	GU	GC	UA	AU	GC	CG	CG	AU	AU	GC	GC	AU	U-	GC	AU	CG	UA	U-	GC	CG	CG	UA	GC	CU	C-	x-	U-	GC
BTL		Mesculenta		AU	AU	GC	AU	UU	AU	AU	GC	AU	AU	UA	GA	UA	x-	GC	UA	UG	UU	GC	GU	UA	AU	GC	CG	CG	AU	AU	GC	GC	AU	U-	GC	AU	CG	UA	U-	GC	CG	CG	CG	GC	AU	UC	CG	CG	AU
BTL		Stuberosum		AU	UU	GC	AU	AC	AU	AU	GC	AU	GC	U-	CG	UA	UA	AC	UA	UG	UU	GU	GC	UA	AU	GC	CG	CA	AU	AU	GU	GC	A-	UA	GC	AU	CG	UA	U-	GC	CG	CA	UA	GC	Cx	AU	CG	x-	x-
BTL		Athaliana		GU	CU	GC	AU	AU	AU	AU	GU	AU	GC	U-	CG	AU	UA	GC	UA	UG	UU	AU	GC	UA	AU	GC	CG	CG	AU	AU	GC	GC	AU	U-	GC	AU	CG	UA	U-	GC	CG	CG	UA	GC	AU	UU	CU	U-	U-
BTL		Rcommunis		AU	AU	GC	AU	AC	AU	AU	GC	AU	GC	UA	GG	UA	x-	GC	UA	UG	UU	GC	GU	UA	AU	GC	CG	CG	AU	AU	GC	GC	AU	U-	GC	AU	CG	UA	U-	GC	CG	CG	CG	GC	Cx	UU	CU	C-	A-
BTL		Vvinifera		AU	AU	GC	AU	UC	AU	AU	GC	AU	GC	UG	CG	UA	x-	GC	UA	CU	UU	GU	AU	UA	AU	GC	CG	CG	AU	AU	GC	GC	A-	UA	GC	AU	CG	UA	U-	GC	CG	CG	UA	GC	CC	CG	CG	UG	AU
BTL		Mdomestica		AU	AC	GU	AU	GC	AU	AU	GC	AU	GC	UC	GR	UA	x-	GC	UA	UG	UU	GU	GC	UA	AU	GC	CG	CG	AU	AU	GC	GC	AU	U-	GC	AU	CG	UA	U-	GC	CG	CG	UA	GC	CC	UA	GC	UA	GC
BTL		Csinensis		AU	AU	GC	AU	AU	AC	AU	GC	AU	GC	U-	GC	CG	UA	GC	UA	UG	UU	GU	GC	UA	AU	GC	CG	CG	AU	AU	GC	GC	AU	U-	GC	AU	CG	UA	U-	GC	CG	CG	UA	GC	AC	UA	CG	UG	CG
BTL		Slycopersicum		AU	AU	GC	AU	GC	GC	AU	GC	AU	GC	UG	U-	AU	UA	GC	UA	UG	UU	AU	GC	UA	AU	GC	CG	CG	AU	AU	GC	GC	AU	U-	GC	AU	CG	UA	U-	GC	CG	CG	UA	GC	CU	UU	CG	x-	x-
BTL		Esalsugineum		GC	CU	GA	AC	AU	AU	AU	GU	AU	GC	UG	AU	x-	UA	GC	UA	UG	UU	AU	GU	UA	AU	GC	CG	CG	AU	AU	GC	GC	AU	U-	GC	AU	CG	UA	U-	GC	CG	CG	UA	GC	CU	UU	CU	U-	U-
BTL		Mtruncatula		UA	GU	GC	AU	CG	AU	AU	GC	AU	UU	UU	CG	AU	x-	GU	UA	CG	UU	GU	GU	UA	AU	GC	CG	CG	AU	AC	GC	GC	AU	U-	G-	A-	C-	U-	U-	G-	C-	C-	U-	AU	GC	x-	CG	UG	AC
BTL		Crubella		GC	CU	GC	AU	AU	AU	AU	GU	AU	G-	UG	CG	AU	UA	GC	UA	UG	UU	AU	GC	UA	AU	GC	CG	CG	AU	AU	GC	GC	AU	U-	GC	AU	CG	UG	U-	GC	CG	CG	UA	GC	AU	UU	CU	U-	U-
BTL		Bstricta		GC	CU	GA	AC	AU	AU	AU	GU	AU	GC	U-	CG	AU	UA	GC	UA	UG	UU	AU	GC	UA	AU	GC	CG	CG	AU	AU	GC	GC	AU	U-	GC	AU	CG	UA	U-	GC	CG	CG	UA	GC	AU	UU	CG	UG	UA
BTL		Alyrata		GC	CU	GC	AU	AU	AU	AU	GU	AU	GC	U-	CG	AU	UA	GC	UA	UG	UU	AU	AU	UA	AU	GC	CG	CG	AU	AU	GC	GC	AU	U-	GC	AU	CG	UA	U-	GC	CG	CG	UA	GC	AU	UU	CU	U-	U-
BTL		Ptrichocarpa		A-	AU	GC	GC	UU	AU	AU	GC	AU	GC	UG	CG	UU	x-	GC	UA	UG	UU	GU	GC	UA	AU	GC	CG	CG	AU	AU	GC	GC	AU	U-	GC	AU	CG	UA	U-	GC	CG	CG	UA	GC	C-	U-	C-	C-	A-
BTL		Acoerulea		AU	AC	AU	GU	UA	AU	GC	GC	AU	GC	GC	CG	GU	x-	GC	UA	UG	UU	AU	GC	UA	AA	GC	CG	CG	AU	AU	GC	GC	AU	U-	GC	AU	CG	UA	U-	GC	CG	CG	UA	AU	CG	xx	x-	CG	x-
BTL		Lusitatissimum		AU	AU	GC	UU	UC	AU	AU	GC	AU	GC	UG	CG	UU	x-	GC	UA	UG	UU	GC	GU	UA	AU	GC	CG	CG	AU	AU	GC	AU	AU	U-	GC	AU	CG	UA	U-	GC	CG	CG	UA	GC	CG	GU	CU	CG	AU
BTL		Mguttatus		AU	AU	GC	AU	UA	AU	AU	GC	AU	GU	U-	CG	UG	UA	GC	UA	UA	UA	GC	GC	UA	AU	GC	CG	CG	AU	AU	GC	GC	AU	UA	GC	AU	C-	U-	UA	GC	CG	CG	UA	AU	AU	xU	CU	AA	CG
BTL		Fvesca		GC	GU	AU	AU	CG	AU	AU	GC	AU	GC	UG	CG	UA	x-	GC	UA	UG	UU	GU	GU	UA	AU	GC	CG	CG	AU	A-	GC	GC	AU	UA	GC	A-	CG	UA	UA	GC	CG	CG	UA	GC	CC	Ux	Cx	x-	C-
BTL		Csativus		AU	AA	GC	AU	UC	AU	AU	GC	AU	GC	UA	CG	UA	U-	GC	UA	UG	UU	GU	GU	UA	AU	GC	CG	CG	AA	A-	AU	GC	AU	UG	GU	AU	CG	UA	U-	GC	CG	CG	UA	GC	UA	AU	C-	G-	U-
BTL	miR169k_1	Csinensis		AU	AU	UU	AU	UA	AU	AU	UC	A-	U-	C-	A-	U-	U-	G-	U-	U-	U-	GC	UA	UA	AU	GC	CG	CG	AU	AU	GC	GC	AU	U-	GC	AU	CG	UA	U-	GC	CG	CG	UA	GC	CG	AU	CG	CG	UU
BTL		Cclementina		AU	AU	UU	AU	UA	AU	AU	UC	A-	U-	C-	A-	U-	U-	G-	U-	U-	U-	GC	UA	UA	AU	GC	CG	CG	AU	AU	GC	GC	AU	U-	GC	AU	CG	UA	U-	GC	CG	CG	UA	GC	CG	AU	CG	CG	UU
BTL		Alyrata		AU	AC	UU	AU	AU	GC	AU	GC	AU	AU	CG	CU	AA	CU	AA	UU	UU	UC	GC	GU	UA	AU	GC	CG	CG	AU	AU	GC	GC	AU	U-	GC	AU	CG	UA	U-	GC	CG	CG	UA	GC	UU	UA	UA	CG	UA
BTL		Athaliana		AU	AC	UU	AU	GC	GU	AU	GC	AU	AU	CG	AU	A-	UA	AU	UA	UU	UU	GC	GC	UA	AU	GC	CG	CG	AU	AU	GC	GC	AU	U-	GC	AU	CG	UA	U-	GC	CG	CG	UA	GC	CU	UA	UA	CG	UA
BTL	miR169l_1	Gmax		UA	AU	GC	AU	UG	AU	AU	GC	AU	GC	UU	CG	AU	U-	GC	UA	CG	GU	GU	AG	UG	AU	GC	CG	CG	AU	AU	GC	GC	AU	UA	GC	A-	CG	UA	U-	GC	CG	CG	Ux	xx	AU	GU	Cx	UA	x-
BTL		Acoerulea		AU	Ax	GU	AU	UG	AU	AU	GC	Ax	GC	UA	CG	UU	UA	GA	UG	UU	UC	GU	AG	UA	AU	GC	CG	CG	AU	AU	GC	GC	A-	UA	GC	AU	C-	U-	UA	GC	CG	CG	UA	AU	x-	C-	A-	U-	x-
BTL		Mtruncatula		UA	AU	GC	AU	UG	AU	AU	GC	AU	GC	UU	CG	AU	U-	GC	UA	UG	UU	Gx	AU	UG	AU	GC	CG	CG	AU	AC	GU	GC	AU	UA	GU	A-	CG	UA	U-	GC	CG	CG	UA	xx	AU	GG	CG	UU	xU
BTL		Rcommunis		AU	AU	GU	AU	UC	AU	AU	GC	AU	GC	x-	CG	UA	UA	GC	UA	UG	UU	GC	AU	UA	AU	GC	CG	CG	AU	AU	GC	Gx	AA	UA	GC	AU	C-	U-	UA	GC	CG	CG	UA	GC	xx	CA	UU	xU	x-
BTL		Mesculenta		AU	AU	GU	AU	UG	AU	AU	GC	AU	GC	x-	CG	UA	UA	GC	UA	UG	UU	GU	AU	UA	AU	GC	CG	CG	AU	AU	GC	GC	AU	U-	GC	AU	C-	U-	UA	GC	CG	CG	UA	GC	xx	AC	UU	xU	x-
BTL		Csinensis		GU	AU	GC	AU	UA	AU	AU	GC	AU	GC	x-	x-	UG	AA	GC	UA	UG	UU	UC	CA	UA	AU	GC	CG	C-	AU	AU	GC	GC	AU	UA	GC	A-	CG	UA	U-	GC	CG	CG	UG	AU	xx	UG	AU	x-	x-
BTL		Cclementina		GU	AU	GC	AU	UA	AU	AU	GC	AU	GC	x-	x-	UG	AA	GC	UA	UG	UU	UC	CA	UA	AU	GC	CG	C-	AU	AU	GC	GC	AU	UA	GC	A-	CG	UA	U-	GC	CG	CG	UG	AU	xx	UG	AU	x-	x-
BTL		Graimondii		GU	GC	GC	AU	AU	CU	AU	GC	AU	GC	x-	CG	UG	UA	GC	UA	UG	UU	CU	AC	UA	AU	GC	CG	CG	AU	AU	GC	AU	A-	UA	GC	AC	CG	UA	UA	GC	CG	Cx	Ux	Ax	xx	CG	CG	CG	xU
BTL		Mguttatus		AU	AU	AU	GU	CG	AU	AU	AU	Ax	GC	UG	CG	AU	U-	GC	UA	UG	UU	GC	AA	UA	AU	GC	CG	CG	AU	AU	GC	GC	AU	Ux	GU	AU	C-	U-	UA	GC	CG	CG	UA	GC	xC	AU	AU	GU	x-
BTL		Tcacao		AU	GC	GU	AU	UU	x-	AU	GC	AC	GC	x-	CG	UG	UA	GC	UA	CG	UU	CU	AC	UA	AU	GC	CG	CG	AU	CU	GC	AU	AA	UC	GC	AG	CA	UA	UG	GU	CG	CG	U-	A-	x-	C-	U-	C-	U-
BTL		Athaliana		GC	CU	GC	AU	AU	AC	AU	GU	AU	GC	U-	CG	AU	UA	GC	UA	UG	UU	AU	AU	UA	AU	GC	CG	CG	AU	AU	GU	GC	AU	U-	GC	AU	CG	UA	U-	GC	CG	CG	UA	GC	AU	UU	CU	U-	U-
BTL		Ptrichocarpa		AU	AU	GC	AU	UC	AU	AU	GC	AU	GC	xG	G-	CG	UA	GC	UA	UG	UU	Ux	CA	UA	AU	GC	CG	CG	AU	AU	GC	GC	AU	UA	GC	A-	CG	UG	UA	GC	CU	UA	GC	UG	x-	U-	AU	x-	x-
BTL		Slycopersicum		AU	AU	GC	UU	GC	AU	AU	GG	AU	GC	x-	CG	UG	UA	GC	UA	UG	UU	GU	UC	UA	AU	GC	CG	CG	AU	A-	GC	GC	AU	UA	GU	AU	C-	U-	UA	GC	CG	CG	UA	AU	xC	CG	AU	x-	x-
BTL		Stuberosum		AU	AU	GC	AU	UA	AU	AU	GC	Ux	GC	CG	CG	UA	G-	CG	UA	CG	UU	GC	AU	UA	AU	GC	CG	CG	AA	AG	GU	GC	AU	UG	GU	A-	C-	U-	UG	GC	CG	CG	UA	AU	x-	AU	AU	AU	xA
BTL	miR169m_1	Egrandis		AU	CG	AC	UA	GC	AU	UU	AC	AU	GC	UG	UU	UG	GC	GC	UA	UU	UC	GU	UA	UU	AU	GC	CG	CG	AU	AG	G-	GC	AU	UA	GC	AU	CG	UA	U-	GC	CG	CG	UA	GC	UG	UG	UA	CG	A-
BTL		Stuberosum		AU	UU	GU	AU	GC	AU	AU	GC	AU	GC	U-	CG	UA	UA	AC	UA	UG	UU	GU	GC	UA	AU	GC	CG	CA	AU	AU	GU	GC	AU	U-	GC	AU	CG	UA	U-	GC	CG	Cx	UA	GC	CG	AG	CG	CG	AU
BTL		BrapaFPsc		AU	AC	UU	AU	GC	AU	AU	GC	AU	AU	U-	CG	AU	UA	AU	UA	UU	UU	GC	GC	UA	AU	GC	CG	CG	AU	AU	GC	GC	AU	U-	GC	AU	CG	UA	U-	GC	CG	CG	UA	AU	UU	UA	UA	CG	UU
BTL		Bstricta		AU	AC	UU	AU	GC	GU	AU	GC	AU	AU	U-	CG	AU	UA	AU	UA	UU	UU	GC	GC	UA	AU	GC	CG	CG	AU	AU	GC	GC	AU	U-	GC	AU	CG	UA	U-	GC	CG	CG	UA	GC	UU	UA	UA	CG	UA
BTL		Cgrandiflora		AU	AC	UU	AU	GC	AU	AU	GC	AU	AU	U-	CG	AU	UA	AU	CA	UU	UU	GC	GC	UA	AU	GC	CG	CG	AU	AU	GC	GC	AU	U-	GC	AU	CG	UA	U-	GC	CG	CG	UA	GC	UU	UA	UA	CG	UA
BTL		Rcommunis		AU	AU	GC	AU	AC	AU	AU	GC	AU	GC	UA	G-	UG	UA	GC	UA	UG	UU	GC	GU	UA	AU	GC	CG	CG	AU	AU	GC	AC	AU	U-	GC	AU	CG	UA	U-	GC	CG	CG	CG	GC	CU	Ux	Cx	Cx	Ax
BTL		Alyrata		AU	AU	UG	AU	GC	GU	AU	GC	AU	AU	U-	CG	AU	UA	AU	UA	UU	UU	GC	GC	UA	AU	GC	CG	CG	AU	AU	GC	GU	AU	U-	GC	AU	CG	UA	U-	GC	CG	CG	UA	GG	UU	UA	UA	CG	UA
BTL		Esalsugineum		AU	UC	UU	AU	GC	GU	AU	GC	AU	AU	U-	CG	AU	UA	AU	UA	UU	UU	GC	GU	UA	AU	GC	CG	CG	AU	AU	GC	GC	AU	U-	GC	AU	CG	UA	U-	GC	CG	CG	UA	AU	CG	UA	UA	CG	UA
BTL		Athaliana		AU	AC	UU	AU	GC	AU	AU	GC	AU	AU	U-	CG	AU	UA	AU	UA	UU	UU	GC	GC	UA	AU	GC	CG	CG	AU	AU	GC	GC	AU	U-	GC	AU	CG	UA	U-	GC	CG	CG	UA	GC	UU	UA	UA	CG	UA
BTL		Acoerulea		AU	AC	AU	AU	UA	AU	AU	GC	AU	GC	UC	CG	UU	U-	GC	UA	UG	UU	GU	GC	UA	AU	GC	CG	CG	AU	AU	GC	GC	AU	UA	GU	A-	CG	UA	U-	GC	CG	CG	UA	GU	UA	AA	UU	CG	CG
BTL		Crubella		AU	AC	UU	AU	GC	AU	AU	GC	AU	AU	U-	CG	AU	UA	AU	CA	UU	UU	GC	GC	UA	AU	GC	CG	CG	AU	AU	GC	GC	AU	U-	GC	AU	CG	UA	U-	GC	CG	CG	UA	GC	UU	UA	UA	CG	UA
BTL		Slycopersicum		AU	UU	GU	AU	GC	AU	AU	GC	AU	GC	U-	CG	UA	UA	AC	UA	UG	UU	GC	GG	UA	AU	GC	CG	CA	AU	AU	GU	GC	AU	U-	GC	AU	CG	UA	U-	GC	CG	Cx	UA	GC	C-	AU	CG	CG	Gx
BTL	miR169n_1	Athaliana		GC	CU	GC	GC	AU	AU	AU	GU	CU	GC	U-	CG	AU	UA	GC	UA	UG	UU	AU	GC	UA	AU	GC	CG	CG	AU	AU	GU	GC	AU	U-	GC	AU	CG	UA	U-	GC	CG	CG	UA	GC	AU	UU	CU	U-	U-
BTL		Cgrandiflora		AU	GU	UU	UC	GC	GU	AU	GC	AU	AU	U-	CG	AU	UA	AU	UA	UU	UU	GC	GC	UA	AU	GC	CG	CG	AU	AU	GC	GC	AU	U-	GC	AU	CG	UA	U-	GC	CG	CG	UA	GC	UU	UA	xU	UA	CG
BTL		Bstricta		GC	AU	GC	GU	GU	AU	CU	GU	AU	GC	U-	CG	AU	UA	GC	UA	UG	UU	AU	GC	UA	AU	GC	CG	AG	AU	AU	GU	GC	AU	U-	GC	AU	CG	UA	U-	GC	CG	CG	UA	GC	AU	CG	CG	UA	UU
BTL		Esalsugineum		AU	UC	UU	AU	GC	GU	AU	GC	AU	AU	U-	CG	AU	UA	AU	UA	UU	UU	GC	GU	UA	AU	GC	CG	CG	AU	AU	GC	GC	AU	U-	GC	AU	CG	UA	U-	GC	CG	CG	UA	AU	CG	UA	x-	UA	CG
BTL		Alyrata		GU	CU	GC	AU	AU	AU	AU	GU	AU	GC	U-	CG	AU	UA	GC	UA	UG	UU	AU	GC	UA	AU	GC	CG	CG	AU	AU	AU	GC	AU	U-	GC	AU	CG	UA	U-	GC	CG	CG	UA	GC	AU	UU	CU	U-	U-
BTL		Acoerulea		AU	AC	AU	GU	UA	AU	AU	GC	AU	GC	UC	CG	UU	U-	GU	UA	UG	UU	AU	GC	UA	AU	GC	CG	CG	AU	AU	GC	GC	AU	U-	GC	AU	CG	UA	U-	GC	CG	CG	UA	GU	UA	x-	AU	UU	Cx
BTL		Crubella		AU	GU	UU	UC	GC	GU	AU	GC	AU	AU	U-	CG	AU	UA	AU	UA	UU	UU	GC	GC	UA	AU	GC	CG	CG	AU	AU	GC	GC	AU	U-	GC	AU	CG	UA	U-	GC	CG	CG	UA	GC	UU	UA	xU	UA	CG
BTL	miR170_0	Cclementina		A-	U-	A-	x-	GC	AU	AU	AU	GC	GU	GC	x-	AU	GU	CU	CG	GC	UU	GC	AU	UA	AU	UA	UA	GC	GC	CG	CU	UG	GC	GC	UG	UA	CG	AU	CU	UA	CG	AU	GU	AU	C-	x-	A-	A-	C-
BTL		Stuberosum		C-	U-	C-	UA	GC	AU	AU	AU	U-	AU	GC	UC	AU	AU	CG	UA	CC	UU	GC	AU	UA	AU	UA	UA	GC	GU	CG	CU	UG	GC	GC	UG	UA	CG	AU	CU	UA	CG	AU	GU	AU	CG	AU	C-	A-	C-
BTL		Slycopersicum		C-	U-	x-	x-	G-	A-	AU	AU	UA	AU	GC	UA	AU	AU	CG	UA	CC	UU	GC	AU	UA	AU	UA	UA	GC	GU	CG	CU	UG	GC	GC	UG	UA	CG	AU	CU	UA	CG	AU	GU	AU	CU	AC	CU	AU	UA
BTL		Ptrichocarpa		x-	x-	G-	x-	GC	AU	AU	AU	GC	UU	GC	x-	CG	AU	UG	UA	GU	CU	GC	AU	UA	GU	UA	UA	GC	GC	CG	CU	CG	GC	GC	UG	UA	CG	AU	CU	UA	CG	AU	GC	xU	GC	x-	AU	A-	A-
BTL		Alyrata		C-	U-	C-	CG	GC	AU	GC	AU	GC	AU	GC	UC	CU	C-	CG	UA	CC	UU	GC	AU	UA	AU	UA	UA	GC	GU	CG	CU	UG	GC	GC	UG	UA	CG	AU	CU	UA	CG	AU	GC	AU	UA	U-	C-	U-	C-
BTL		Lusitatissimum		GU	UA	x-	x-	GC	AU	AU	AU	GC	GA	GC	x-	CG	AU	CA	UA	GC	CU	GC	GU	UA	AU	UA	UA	GC	GC	CG	CU	CG	GC	GC	UG	UA	CG	AU	CU	UA	CG	AU	GU	AU	CG	x-	C-	A-	G-
BTL		Rcommunis		x-	x-	UA	x-	GC	GU	AU	AU	GC	UU	GC	x-	CG	AU	UG	UA	GU	UU	GC	AU	UA	GU	UA	UA	GC	GC	CG	CU	CG	GC	GC	UG	UA	CG	AU	CU	UA	CG	AU	GC	x-	CG	x-	A-	A-	A-
BTL		Spurpurea		x-	x-	G-	x-	GC	AU	AU	AU	GC	UU	GC	x-	CG	AU	UG	UA	GU	CU	GC	AU	UA	GU	UA	UA	GC	GC	CG	CU	CG	GC	GC	CG	UA	CG	AU	CU	UA	CG	AU	GU	xU	GC	x-	AU	A-	A-
BTL		Acoerulea		x-	x-	GU	xA	GC	AU	AU	AU	UC	GU	GC	x-	UG	AU	CG	UA	AU	UU	GC	AU	UA	GU	UA	UA	GC	GC	UG	CU	GG	GC	GC	UG	UA	CG	AU	AU	UA	CG	AU	GU	x-	AU	x-	C-	A-	A-
BTL		Ppersica		C-	U-	UA	x-	GC	AU	AU	AU	UC	AU	GC	x-	UG	AU	CG	UA	GC	CU	GC	AU	UA	GU	UA	UA	GC	GC	CG	CU	CG	GC	GC	UG	UA	CG	AU	CU	UA	CG	AU	GU	AU	G-	x-	A-	G-	x-
BTL		Csinensis		A-	U-	A-	x-	GC	AU	AU	AU	GC	GU	GC	x-	AU	GU	CU	CG	GC	UU	GC	AU	UA	AU	UA	UA	GC	GC	CG	CU	UG	GC	GC	UG	UA	CG	AU	CU	UA	CG	AU	GU	AU	C-	x-	A-	A-	C-
BTL		Mguttatus		G-	x-	x-	x-	GC	AU	AU	AU	UA	AC	GC	x-	CG	AU	CG	UA	AC	UU	GC	AU	UA	GU	UA	UA	GC	GC	CG	UU	CG	GC	GC	GG	UA	CG	AU	CU	UA	CG	AU	GC	AU	UU	GU	GU	AU	G-
BTL		Egrandis		UA	x-	x-	x-	GC	GC	AU	AU	CC	AU	GC	U-	CG	AU	CG	UA	UC	GU	GC	AU	UA	AU	UA	UA	GC	GC	CG	CU	UG	GC	GC	UG	UA	CG	AU	CU	UA	CG	AU	GC	AU	C-	x-	C-	C-	C-
BTL		Esalsugineum		C-	U-	AU	CG	GC	AU	GC	AU	GC	AU	UC	UC	UU	U-	CG	UA	CC	UU	GC	AU	UA	AU	UA	UA	GC	GC	CG	CU	UG	GC	GC	UG	UA	CG	AU	CU	UA	CG	AU	GC	AU	UA	C-	C-	U-	C-
BTL		Bstricta		C-	U-	C-	CG	GC	AU	GC	AU	GC	AU	GC	UC	CU	C-	CG	UA	CC	UU	GC	AU	UA	AU	UA	UA	GC	GU	CG	CU	UG	GC	GC	UG	UA	CG	AU	CU	UA	CG	AU	GC	AU	UA	U-	C-	U-	U-
BTL		Fvesca		C-	x-	x-	x-	GC	AU	AU	AU	UC	AU	GC	x-	UG	AU	CG	UA	GC	CU	GC	AU	UA	GU	UA	UA	GC	GC	CG	CU	CG	GC	GC	UG	UA	CG	AU	CU	UA	CG	AU	GC	AU	GU	x-	AU	AU	x-
BTL		Athaliana		U-	U-	C-	CG	GC	AU	GC	AU	GC	AU	GC	UC	CU	C-	CG	UA	CC	UU	GC	AU	UA	AU	UA	UA	GC	GU	CG	CU	UG	GC	GC	UG	UA	CG	AU	CU	UA	CG	AU	GC	AU	UA	U-	C-	U-	C-
BTL	miR171a_0	BrapaFPsc		GC	CA	AU	CG	GC	AU	AC	AU	GC	AU	GC	UG	CU	C-	CG	UA	UC	UU	GC	AU	UA	AU	UA	UA	GC	GC	CG	CC	UG	GC	GC	UG	UA	CG	AU	CU	UA	CG	AU	GC	AU	UA	CU	UU	Ux	CG
BTL		Spurpurea		x-	U-	GU	UA	GC	GU	AU	AU	GC	AU	GC	UA	GU	x-	CG	UA	AC	UU	GC	AU	UA	AU	UA	UA	GC	GC	CG	CU	UG	GC	GC	UG	UA	CG	AU	CU	UA	CG	AU	GU	AU	UA	C-	G-	AU	AU
BTL		Cpapaya		x-	C-	A-	U-	G-	A-	GC	AU	GU	AU	GC	UG	CG	AU	CG	UA	AC	UU	GC	AU	UA	AU	UA	UA	GC	GC	CG	CU	UG	GC	GC	UG	UA	CG	AU	CU	UA	CG	AU	GU	AU	C-	A-	A-	G-	U-
BTL		Athaliana		GC	C-	AU	UG	GC	AU	GC	AU	GC	AU	GC	UA	CU	C-	CG	UA	UC	UU	GC	AU	UA	AU	UA	UA	GC	GC	CG	CC	UG	GC	GC	UG	UA	CG	AU	CU	UA	CG	AU	GC	AU	UA	CU	UU	UA	A-
BTL		Alyrata		G-	C-	AU	CG	GC	AU	GC	AU	GC	AU	GC	UA	CU	C-	CG	UA	UC	UU	GC	AU	UA	AU	UA	UA	GC	GC	CG	CC	UG	GC	GC	UG	UA	CG	AU	CU	UA	CG	AU	GC	AU	UA	CU	UU	UA	CG
BTL		Vvinifera		x-	GC	UG	UA	GC	AU	AU	AU	U-	AU	GC	UC	UG	AU	CG	UA	GC	UU	GC	AU	UA	GU	UA	UA	GC	GC	CG	UU	CG	GC	GC	UG	UA	CG	AU	CU	UA	CG	AU	GU	AU	CA	AU	AU	AU	AU
BTL		Mdomestica		x-	x-	AU	UA	GC	AU	AU	AU	UC	AU	GC	UG	U-	AU	CG	UA	GC	UU	GC	AU	UA	GU	UA	UA	GC	GC	CG	CC	CG	GC	GC	UG	UA	CG	AU	CU	UA	CG	AU	GC	AU	GA	AU	GC	GC	AU
BTL		Csativus		x-	UA	Ux	Ux	GC	AU	AU	AU	UG	AU	GC	UU	UU	UA	CG	UA	UC	UU	GC	AU	UA	AU	UA	UA	GC	GC	CG	CU	CG	GC	GC	UG	UA	CG	AU	CU	UA	CG	AU	GU	AU	Ux	AU	AA	xx	xU
BTL		Bstricta		GC	CA	AU	CG	GC	AU	GC	AU	GC	AU	GC	UG	CU	C-	CG	UA	UC	UU	GC	AU	UA	AU	UA	UA	GC	GC	CG	CC	UG	GC	GC	UG	UA	CG	AU	CU	UA	CG	AU	GC	AU	UA	CU	UU	UA	CG
BTL		Ptrichocarpa		x-	UG	GU	UA	GC	GU	AU	AU	GC	AU	GC	UA	GU	x-	CG	UA	AC	UU	GC	AU	UA	AU	UA	UA	GC	GC	CG	CU	UG	GC	GC	UG	UA	CG	AU	CU	UA	CG	AU	GU	AU	UA	CU	AU	xx	x-
BTL		Graimondii		x-	C-	A-	UA	GC	AU	AU	AU	UC	AU	GC	UG	GU	x-	CG	UA	UU	UU	GC	AU	UA	AU	UA	UA	GC	GC	CG	CU	UG	GC	GC	UG	UA	CG	AU	CU	UA	CG	AU	GC	AU	CG	AU	U-	G-	A-
BTL		Rcommunis		GU	Cx	AU	UA	GC	AU	AU	AU	UG	AU	GC	UG	G-	AU	UG	UA	GC	UU	GC	AU	UA	AU	UA	UA	GC	GC	CG	CU	UG	GC	GC	UG	UA	CG	AU	CU	UA	CG	AU	GU	AU	CU	AU	UA	GU	AC
BTL		Acoerulea		x-	U-	GU	UA	GC	AU	AU	AU	UC	GU	GC	UA	U-	AU	CG	UA	GU	UU	GC	AU	UA	GU	UA	UA	GC	GC	CG	UU	CG	GC	GC	UG	UA	CG	AU	UU	UA	CG	AU	GU	AU	CG	UU	UU	Ax	UG
BTL		Crubella		G-	C-	AU	CG	GC	AU	GC	AU	GC	AU	GC	UG	CU	C-	CG	UA	UC	UC	GC	AU	UA	AU	UA	UA	GC	GC	CG	CC	UG	GC	GC	UG	UA	CG	AU	CU	UA	CG	AU	GC	AU	UA	CU	UU	UA	CG
BTL		Mguttatus		x-	G-	C-	U-	G-	A-	A-	A-	U-	AU	GC	UG	CU	x-	UA	UA	AU	UU	GC	GU	UA	GU	UA	UA	GC	GC	CG	UC	CG	GC	GC	CG	UA	CG	AU	CU	UA	CG	AU	GC	AU	GU	AU	UU	Ux	AU
BTL		Pvulgaris		AU	UG	AU	UA	GC	AU	AU	GC	UU	AU	GC	UG	U-	AU	UG	UA	GC	UU	GC	AU	UA	AU	UA	UA	GC	GC	CG	CU	UG	GC	GC	UG	UA	CG	AU	CU	UA	CG	AU	GU	AU	CG	AU	UG	CG	A-
BTL		Cgrandiflora		G-	C-	AU	CG	GC	AU	GC	AU	GC	AU	GC	UG	CU	C-	CG	UA	UC	UC	GC	AU	UA	AU	UA	UA	GC	GC	CG	CC	UG	GC	GC	UG	UA	CG	AU	CU	UA	CG	AU	GC	AU	UA	CU	UU	UA	CG
BTL		Esalsugineum		GC	C-	AU	CG	GC	AU	AC	AU	GC	AU	GC	UG	CU	C-	CG	UA	UC	UC	GC	AU	UA	AU	UA	UA	GC	GC	CG	CC	UG	GC	GC	UG	UA	CG	AU	UU	UA	CG	AU	GC	AU	UA	Cx	UU	UA	CG
BTL		Tcacao		x-	C-	AU	UA	GC	AU	AU	AU	UC	AU	GC	UA	AA	x-	CG	UA	GU	UU	GC	AU	UA	AU	UA	UA	GC	GC	CG	CU	UG	GC	GC	UG	UA	CG	AU	CU	UA	CG	AU	GC	AU	CG	AU	UU	UU	CG
BTL		Stuberosum		C-	U-	A-	U-	GC	AU	AU	A-	C-	AU	GC	Ux	AU	AU	CG	UA	UC	UU	GC	AU	UA	AU	UA	UA	GC	GC	CG	CU	UG	GC	GC	UG	UA	CG	AU	CU	UA	CG	AU	GU	AU	CG	AU	AU	CG	AU
BTL		Slycopersicum		C-	U-	A-	UA	GC	AU	AU	A-	C-	AU	GC	Ux	AU	AU	CG	UA	UC	UU	GC	AU	UA	AU	UA	UA	GC	GC	CG	CU	UG	GC	GC	UG	UA	CG	AU	CU	UA	CG	AU	GU	AU	CG	AU	AU	CG	AU
BTL		Mesculenta		x-	U-	GU	UA	GC	AU	AU	AU	UC	AU	GC	CG	G-	AU	UG	UA	GC	UU	GC	AU	UA	AU	UA	UA	GC	GC	CG	CU	UG	GC	GC	UG	UA	CG	AU	CU	UA	CG	AU	GC	AU	C-	GC	UG	GU	GU
BTL		Mtruncatula		G-	U-	U-	UA	GC	AU	AU	GU	UA	AU	GC	UA	UU	AC	A-	UA	GC	AU	GC	AU	UA	AU	UA	UA	GC	GC	CG	CU	UG	GC	GC	UG	UA	CG	AU	CU	UA	CG	AU	GU	AU	CG	C-	A-	x-	x-
LTB	miR171b_0	BrapaFPsc		G-	UA	UA	UA	GC	AU	UA	GC	UA	AA	A-	GC	GC	UA	AA	AA	CA	GC	CG	GC	AA	GC	AU	UA	AU	UA	UA	AC	GC	UG	GU	CG	GC	GC	UG	UA	CG	AU	AU	UA	CG	AC	AU	AU	UG	AU
LTB		Cgrandiflora		GU	UA	UU	UU	UG	AG	UU	Ax	UA	AA	UA	GC	GC	UG	AA	AU	CG	GC	CG	GC	AA	GC	AU	UA	AU	UA	UA	AC	GC	UG	GU	CG	GC	GC	CG	UA	CG	AU	AU	UA	CG	AC	AU	AU	UG	AU
LTB		Esalsugineum		G-	UG	UA	UA	UG	AU	UA	GG	UA	AG	A-	GC	GC	UG	AU	AU	CA	GC	CG	GC	AA	GC	AU	UA	AU	UA	UA	AC	GC	UG	GU	CG	GC	GC	UG	UA	CG	AU	AU	UA	CG	AC	AU	AU	UG	AU
LTB		Ptrichocarpa		x-	UA	UA	GC	U-	CG	AU	AU	CG	AU	UA	Ux	AU	UA	AU	A-	x-	x-	CG	GC	AA	GC	AU	UA	AU	UA	UA	GC	GC	UG	GU	CG	GC	GC	UG	UA	CG	AU	AU	UA	CG	AU	GU	AU	UG	AU
LTB		Lusitatissimum		GC	UA	x-	x-	x-	x-	x-	GC	xC	xA	xG	xU	xU	UG	AU	x-	x-	x-	CG	GC	AC	GC	AU	UA	AU	UA	UA	GC	GU	UG	GC	CG	GC	GC	UG	UA	CG	AU	AU	UA	CG	A-	GC	AU	GU	AA
LTB		Csativus		C-	U-	U-	U-	U-	AU	GU	GC	GC	UA	UG	GC	UA	UA	AC	AU	x-	x-	CG	GC	GA	GC	AU	UA	AU	UA	UA	GC	GC	UG	GU	CG	GC	GC	UG	UA	CG	AU	AU	UA	AG	AU	AU	AU	AU	GU
LTB		Spurpurea		A-	U-	U-	G-	U-	U-	U-	A-	G-	A-	G-	x-	x-	G-	A-	AU	x-	x-	CG	GC	AA	GC	AU	UA	AU	UA	UA	GC	GC	UG	AU	CG	GC	GC	UG	UA	CG	AU	AU	UA	CG	AU	GU	AU	AG	AU
LTB		Athaliana		GC	UA	UA	UU	UA	AU	UU	GA	CU	AU	AG	GC	GC	UA	AA	AA	CG	GC	CG	GC	AA	GC	AU	UA	AU	UA	UA	AC	GC	UG	GU	CG	GC	GC	UG	UA	CG	AU	AU	UA	CG	AC	AU	AU	UG	AU
LTB		Bstricta		G-	U-	U-	U-	U-	A-	U-	G-	U-	AU	AU	GC	GC	UA	AU	AU	CG	GC	CG	GC	AA	GC	AU	UA	AU	UA	UA	AC	GC	UG	GU	CG	GC	GC	UG	UA	CG	AU	AU	UA	CG	AC	AU	AU	UG	AU
LTB		Alyrata		AU	UA	UG	UA	UA	A-	UA	GC	UG	AG	AU	GC	GC	UA	AA	AA	CG	GC	CG	GC	AA	GC	AU	UA	AU	UA	UA	AC	GC	UG	GU	CG	GC	GC	UG	UA	CG	AU	AU	UA	CG	AC	AU	AU	UG	AU
LTB		Crubella		GU	UA	UU	UU	UG	AG	UU	Ax	UA	AA	UA	GC	GC	UG	AA	AU	CG	GC	CG	GC	AA	GC	AU	UA	AU	UA	UA	AC	GC	UG	GU	CG	GC	GC	CG	UA	CG	AU	AU	UA	CG	AC	AU	AU	UG	AU
LTB	miR171c_0	Mguttatus		U-	x-	U-	A-	C-	x-	C-	G-	AU	GC	GC	AU	AU	GA	GC	x-	UG	AU	UA	GU	Ax	GC	AU	UA	AU	UA	UA	GC	GC	UG	GU	CG	GC	GC	UG	UA	CG	AU	AU	UA	UG	AU	GU	AU	Ax	AU
LTB		Csativus		GU	UA	UU	UU	Ux	Ux	GA	UU	UU	UA	UA	AU	GU	x-	C-	x-	AU	AU	CG	GC	AA	GC	AU	UA	GU	UA	UA	GC	GC	UG	CU	CG	GC	GC	UG	UA	CG	AU	AU	UA	AU	AU	GU	AU	AU	AU
LTB		Csinensis		x-	x-	x-	A-	x-	UG	GC	GU	AC	UA	GC	GC	G-	U-	A-	C-	CG	AU	CG	GC	GA	GC	AU	UA	AU	UA	UA	GC	GC	UG	GC	CG	GC	GC	UG	UA	CG	AU	AU	UA	AG	AU	GU	AU	AU	AU
LTB		Crubella		G-	C-	UA	AU	UA	UA	G-	G-	UA	AU	AU	AU	CG	A-	A-	A-	G-	AU	CG	GC	AA	GC	AU	UA	AU	UA	UA	GC	GC	UG	GU	CG	GC	GC	UG	UA	CG	AU	AU	UA	CG	AU	GU	AU	AU	AU
LTB		Graimondii		A-	x-	G-	U-	A-	x-	x-	x-	A-	G-	x-	A-	U-	G-	U-	U-	A-	AU	CG	GC	AA	GC	AU	UA	AU	UA	UA	GC	GC	UG	GU	CG	GC	GC	UG	UA	CG	AU	AU	UA	UG	U-	AU	AU	GU	Ax
LTB		Cclementina		x-	x-	x-	A-	x-	U-	GU	GC	A-	UG	GC	GU	GC	UA	Ax	Cx	AC	AU	CG	GC	GA	GC	AU	UA	AU	UA	UA	GC	GC	UG	GU	CG	GC	GC	UG	UA	CG	AU	AU	UA	AG	AU	GU	AU	AU	AU
LTB		Acoerulea		GC	CC	UU	UA	UA	UG	GU	UA	UU	UC	UG	GU	GU	UA	Ax	CG	AU	AU	CG	GC	AA	GC	AU	UA	AU	UA	UA	AC	GC	UG	GU	CG	GC	GC	UG	UA	CG	AU	AU	UA	UA	AU	GU	AU	Ax	AU
LTB		Gmax		U-	C-	A-	A-	A-	x-	GU	GC	UA	AU	AC	UA	UA	AU	AU	GC	GC	UU	UA	GC	AU	GC	AU	UA	AU	UA	UA	GC	GC	UG	AU	CG	GC	GC	UG	UA	CG	AU	AU	UA	CG	AU	GU	AU	AU	GC
LTB		Vvinifera		AU	GC	UU	UA	C-	GC	AU	UA	UG	xU	xU	GU	GC	UG	AU	UU	UG	AU	CG	GC	GA	GC	AU	UA	AU	UA	UA	GC	GC	UG	GU	CG	GC	GC	UG	UA	CG	AU	AU	UA	AG	AU	GU	AU	AU	AU
LTB		Mesculenta		A-	A-	x-	A-	x-	x-	x-	x-	x-	x-	x-	x-	C-	A-	A-	A-	A-	AU	CG	GC	AA	GC	AU	UA	AU	UA	UA	GC	GC	UG	GU	CG	GC	GC	UG	UA	CG	AU	AU	UA	CG	AU	GU	AU	GG	AU
LTB		Spurpurea		A-	x-	U-	A-	U-	x-	A-	U-	A-	U-	x-	A-	U-	A-	G-	U-	A-	AU	CG	GC	AA	GC	AU	UA	AU	UA	UA	GC	GC	UG	AU	CG	GC	GC	UG	UA	CG	AU	AU	UA	CG	AU	GU	AU	Ax	AG
LTB		Bstricta		A-	C-	UA	AU	UA	UA	GA	G-	A-	A-	A-	U-	C-	AU	AU	AU	UG	AU	CG	GC	AA	GC	AU	UA	AU	UA	UA	GC	GC	UG	GU	CG	GC	GC	UG	UA	CG	AU	AU	UA	CG	AU	GU	AU	AU	AU
LTB		Mdomestica		GC	GU	AU	UG	x-	x-	x-	x-	x-	x-	x-	AU	GC	UA	Ux	Ux	AC	AU	CG	GC	GA	GC	AU	UA	AU	UA	UA	GC	GC	UG	CU	CG	GC	GC	UG	UA	CG	AU	AU	UA	AG	AU	GU	AU	AU	AU
LTB		Tcacao		A-	x-	C-	A-	C-	A-	G-	GC	AU	GC	xx	UG	UG	GC	CA	Gx	Ax	UA	CG	GC	AA	GC	AU	UA	AU	UA	UA	GC	GC	UG	GU	CG	GC	GC	UG	UA	CG	AU	AU	UA	CG	GU	GU	AU	Gx	AA
LTB		Stuberosum		AU	x-	UA	AU	UA	xx	UA	UU	AA	A-	U-	C-	U-	U-	C-	A-	A-	AU	CG	GC	AA	GC	AU	UA	AU	UA	UA	GC	GC	UG	GU	CG	GC	GC	UG	UA	CG	AU	AU	UA	UA	AU	GU	AU	Ax	AU
LTB		Rcommunis		x-	x-	x-	x-	A-	x-	C-	A-	A-	A-	A-	x-	G-	x-	C-	GC	UG	AU	CG	GC	AA	GC	AU	UA	AU	UA	UA	GC	GC	UG	GU	CG	GC	GC	UG	UA	CG	AU	AU	UA	CG	AU	GU	AU	Gx	AU
LTB		Athaliana		A-	C-	U-	A-	U-	C-	G-	G-	A-	C-	A-	U-	C-	AU	AU	AU	UG	AC	CG	GC	AA	GC	AU	UA	AU	UA	UA	GC	GC	UG	GU	CG	GC	GC	UG	UA	CG	AU	AU	UA	CG	AU	GU	AU	AU	AU
LTB		Cgrandiflora		U-	C-	UA	AU	UA	UA	GU	G-	U-	A-	A-	U-	C-	AU	AU	AU	GG	AU	CG	GC	AA	GC	AU	UA	AU	UA	UA	GC	GC	UG	GU	CG	GC	GC	UG	UA	CG	AU	AU	UA	CG	AU	GU	AU	AU	AU
LTB		Egrandis		x-	x-	x-	GC	UU	xx	GC	GC	AU	UG	x-	AU	GU	G-	UA	GC	GC	AU	CG	GC	GG	GC	AU	UA	AU	UA	UA	GC	GC	UG	GU	CG	GC	GC	UG	UA	CG	AU	AU	UA	AU	AU	GU	AU	AU	AU
LTB		Fvesca		A-	x-	U-	x-	U-	x-	GC	CG	UA	GC	Cx	Ux	UA	U-	A-	A-	C-	AU	UA	GC	AA	GC	AU	UA	AU	UA	UA	GC	GC	UG	GU	CG	GC	GC	UG	UA	CG	AU	AU	UA	CG	AU	GU	AU	Ax	AA
LTB		Ppersica		x-	x-	x-	x-	x-	x-	x-	x-	x-	x-	x-	GC	GC	UG	U-	U-	A-	AU	CG	GC	GA	GC	AU	UA	AU	UA	UA	GC	GC	UG	CU	CG	GC	GC	UG	UA	CG	AU	AU	UA	AG	AU	GU	AU	AU	AU
LTB		Mtruncatula		A-	C-	U-	A-	GU	x-	x-	x-	x-	x-	x-	x-	UA	UA	GU	AU	GG	AU	UG	GC	AA	GC	AU	UA	AU	UA	UA	GC	GC	UG	GU	CG	GC	GC	UG	UA	CG	AU	AU	UA	CG	AU	GU	AU	AU	GU
LTB		Slycopersicum		A-	x-	U-	AU	UA	xx	UA	UA	AU	Ax	UA	CU	UC	UA	Cx	Ux	AU	AU	CG	GC	AA	GC	AU	UA	AU	UA	UA	GC	GC	UG	GU	CG	GC	GC	UG	UA	CG	AU	AU	UA	UA	AU	GU	AU	Ax	AU
LTB		Lusitatissimum		GC	AU	x-	x-	x-	x-	GC	U-	C-	GC	AU	AU	GC	x-	AU	UU	AA	AU	CG	GC	AA	GC	AU	UA	AU	UA	UA	GC	GC	UG	CU	CG	GC	GC	UG	UA	CG	AU	AU	UA	AC	UU	GU	AU	AU	AU
LTB		Cpapaya		AU	x-	UA	x-	AU	x-	GC	Ux	UA	AU	AU	AU	GA	Ax	CG	AU	AG	AU	CG	GC	AA	GC	AU	UA	AU	UA	UA	GC	GC	UG	GU	CG	GC	GC	UG	UA	CG	AU	AU	UA	CG	GU	GU	AU	Gx	AU
LTB		Alyrata		A-	U-	U-	A-	U-	C-	G-	G-	AU	CG	AU	UA	CG	GU	AU	AU	UG	AU	CG	GC	AA	GC	AU	UA	AU	UA	UA	GC	GC	UG	GU	CG	GC	GC	UG	UA	CG	AU	AU	UA	CG	AU	GU	AU	AU	AU
BTL	miR172a_0	Mesculenta		G-	A-	C-	AU	GC	UA	CG	GC	UA	UA	GA	UU	UA	UA	GC	CG	GG	GC	GU	UA	GC	UG	AU	GC	CG	AU	CA	CG	AU	UA	CG	AU	AU	GC	AU	UA	UA	CG	AA	CG	AU	UG	GA	CG	x-	x-
BTL		Vvinifera		G-	A-	C-	AU	GC	UA	GU	GC	UA	UA	GA	UU	UA	UA	GC	CG	GG	CC	AU	UA	GC	UG	AU	GC	CG	AU	UA	CG	AU	UA	CG	AU	AU	GC	AU	UA	UA	CG	AA	CG	AU	UA	G-	C-	x-	x-
BTL		Mtruncatula		G-	A-	C-	AU	GC	UA	CG	GC	UA	UU	GA	UU	UA	UC	GC	CG	AA	GC	AU	UA	GC	UG	AU	GC	CG	AU	UA	CG	AU	UA	CG	AU	AU	GC	AU	UA	UA	CG	AA	UA	AU	UA	GA	UA	xG	xU
BTL		Athaliana		C-	A-	C-	GU	GC	UA	CG	GC	UA	UA	GC	UU	UA	GA	GC	CG	UG	GC	CU	UA	GC	UG	GU	GC	CG	AU	UA	CG	AU	UA	CG	AU	AU	GC	AU	UA	UA	CG	AA	CG	AU	UA	CA	UA	GA	UA
BTL		Slycopersicum		U-	A-	C-	AU	GC	UA	CG	GU	UA	UU	AU	UA	UA	UA	GC	CA	AG	GC	CU	UA	GC	CG	AU	GC	CG	AU	UA	CG	AU	UA	CG	AU	AU	GC	AU	UA	UA	CG	AA	CG	AU	UA	AA	AA	xA	xC
BTL		Rcommunis		G-	G-	C-	AU	GC	UA	CG	GC	UA	UA	GA	UU	UA	UA	GC	CG	GA	GC	GU	UA	GC	UG	AU	GC	CG	AU	UA	CG	AU	UA	CG	AU	AU	GC	AU	UA	UA	CG	AA	CG	AU	UG	GA	CG	x-	x-
BTL		Spurpurea		GC	AU	CA	AU	GG	UA	CG	GC	UA	UA	GA	UU	UA	UA	GC	CG	GG	GC	GU	UA	GC	GG	AU	GC	CG	AU	UA	CG	AU	UA	CG	AU	AU	GC	AU	UA	UA	CG	AA	CG	AU	UG	GC	CG	x-	x-
BTL		Cclementina		A-	A-	C-	AU	GC	UA	CG	AU	UA	CA	GA	UU	UA	UG	GC	CG	AA	GC	AU	UA	GC	CG	AU	GC	CG	AU	UA	CG	AU	UA	CG	AU	AU	GC	AU	UA	UA	CG	AA	CG	AU	UA	GC	UU	xU	xx
BTL		Egrandis		U-	A-	C-	AU	GC	UA	CG	GC	UA	CA	GA	GU	UA	UA	GC	CG	AG	GC	GU	CA	GC	UG	AU	GC	CG	AU	UA	CG	AU	UA	CG	AU	AU	GC	AU	UA	UA	CG	AA	CG	AU	AU	GA	UG	GA	AG
BTL		Cpapaya		x-	U-	C-	GU	GC	UA	CG	AU	UA	UA	GA	UU	UA	UC	GC	CG	UG	GC	GU	UA	GC	CG	AU	GC	CG	AU	UA	CG	AU	UA	CG	GU	AU	GC	AU	UA	UA	CG	AA	CG	AU	UA	AA	UA	xA	xG
BTL		Ptrichocarpa		GC	AA	CU	AA	AU	UA	CG	GC	UA	UA	GA	UU	UA	UA	GC	CG	GG	GC	GU	UA	GC	GG	AU	GC	CG	AU	UA	CG	AU	UA	CG	AU	AU	GC	AU	UA	UA	CG	AU	CG	A-	UG	GC	CG	x-	x-
BTL		Csinensis		A-	A-	C-	AU	GC	UA	CG	AU	UA	CA	GA	UU	UA	UG	GC	CG	AA	GC	AU	UA	GC	CG	AU	GC	CG	AU	UA	CG	AU	UA	CG	AU	AU	GC	AU	UA	UA	CG	AA	CG	AU	UA	GC	UU	xU	xx
BTL		Stuberosum		U-	A-	C-	AU	GC	UA	UG	GU	UA	UU	AU	UA	UA	UA	GC	CG	AG	GC	CU	UA	GC	CG	AU	AC	CG	AU	UA	CG	AU	UA	CG	AU	AU	GC	AU	UA	UA	CG	AA	CG	AU	UA	AA	AA	xA	xG
BTL		Csativus		G-	A-	A-	AU	GC	UA	UG	GU	UA	UA	GC	GU	UA	UA	GC	CG	UG	GC	GU	UA	GC	UG	AU	GC	CG	AU	UA	UG	AU	UA	CG	AU	AU	GC	AU	UA	UA	CG	AU	CG	AU	UG	U-	C-	x-	x-
BTL		Esalsugineum		C-	A-	C-	GU	GC	UG	CG	AC	UA	UA	GC	UU	UA	UA	GC	CG	UG	GC	CU	UA	GC	UG	GU	GC	CG	AU	UA	CG	AU	UA	CG	AU	AU	GC	AU	UA	UA	CG	AA	CG	AU	UA	CG	UA	GA	UG
BTL		Gmax		A-	A-	C-	AU	GC	UA	CG	GC	UA	UA	AA	UU	UA	UC	GC	CG	GA	GC	AU	UA	GC	UG	AU	GC	CG	AU	UA	CG	AU	UA	CG	AU	AU	GC	AU	UA	UA	CG	AA	CG	AU	UA	GG	CG	AU	x-
BTL		Ppersica		GC	GA	CU	AU	GC	UA	CC	GC	UA	UA	GA	UU	UA	UA	GC	CG	GG	GC	GU	CA	GC	UG	AU	GC	CG	AU	UA	CG	AU	UA	CG	AU	AU	GC	AU	UA	UA	CG	AA	C-	G-	x-	x-	C-	x-	x-
BTL		Lusitatissimum		GC	UA	GC	AU	GC	UA	CG	GC	UA	UG	GC	UU	UG	UA	GC	CG	UG	GC	GU	CA	GC	UG	GU	GC	CG	AU	UA	CG	AU	UA	CG	AU	AU	GC	AU	UA	UA	CG	AA	CG	AU	UA	GC	UA	xG	xG
BTL		Acoerulea		A-	x-	C-	AU	GC	UA	CG	GU	UA	CA	UA	CU	UA	UA	GC	CG	UG	GC	GU	UA	GC	CG	AU	GC	CG	AU	UA	CG	AU	UA	UG	AU	AU	GC	AU	UA	UA	CG	AG	CG	AU	AA	AG	CA	xG	xA
BTL		Tcacao		G-	A-	C-	AU	GC	UA	CG	GC	UA	UA	GA	UU	UA	UA	GC	CG	GG	GC	GU	UA	GC	UG	AU	GC	CG	AU	UA	CG	AU	UA	CG	AU	AU	GC	AU	UA	UA	CG	AA	CG	AU	UG	GA	CG	x-	x-
BTL		Graimondii		G-	A-	C-	AU	GC	UA	CG	GC	UA	UA	GA	UU	UA	UA	GC	CG	AG	GC	GU	UA	GC	UG	AU	GC	CG	AU	UA	CG	UU	UA	CG	AU	AU	GC	AU	UA	UA	CG	AA	CG	AU	UG	GA	CG	x-	x-
BTL		Fvesca		A-	A-	C-	AU	GC	UA	UG	GC	UA	UA	GA	UU	UA	UA	GC	CG	GG	GC	CU	UA	GC	UG	AU	GC	CG	AU	UA	CG	AU	UA	GG	AU	AU	GC	AU	UA	UA	CG	AA	CG	AU	CG	AA	UA	GA	Cx
BTL		Alyrata		C-	A-	C-	GU	GC	UG	CG	GC	CA	UA	GC	UU	UA	UA	GC	CG	UG	GC	CU	UA	GC	UG	GU	GC	CG	AU	UA	CG	AU	UA	CG	AU	AU	GC	AU	UA	UA	CG	AA	CG	AU	UA	CA	UG	GU	UA
BTL		Pvulgaris		G-	C-	C-	AU	GC	UA	CG	GC	UA	UA	AA	UU	UA	UC	GC	CG	GA	GC	AU	UA	GC	UG	AU	GC	CG	AU	UA	CG	AU	UA	CG	AU	AU	GC	AU	UA	UA	CG	AU	CG	AA	UA	GG	CG	AU	x-
BTL		Mdomestica		GC	A-	C-	A-	G-	U-	C-	GC	UA	UA	GA	UU	UA	UA	GC	CG	GG	GC	GU	UA	GC	UG	GU	GC	CG	AU	UA	CG	AU	UA	CG	AU	AU	GC	AU	UA	UA	CG	AA	CG	AU	x-	x-	x-	x-	x-
BTL		Mguttatus		C-	A-	C-	AU	GC	UA	CG	GC	UA	UA	GA	UU	UA	UA	UC	CG	UG	GC	GU	UA	GC	UG	AU	GC	CG	AU	UA	CG	AU	UA	CG	AU	AU	GC	AU	AA	UA	CG	AU	CG	A-	UG	GC	CG	AU	Ux
BTL	miR172b_0	Bstricta		A-	U-	C-	AU	GC	UG	CG	GC	UA	UG	GC	UC	UA	UA	GC	UA	AA	GC	GU	UA	GC	CG	AU	GC	CG	AU	CA	CG	AU	UA	CG	AU	AU	GC	AU	UA	UA	CG	AA	CG	AU	UA	GU	GA	AU	AG
BTL		Ptrichocarpa		A-	x-	C-	U-	GC	UA	CG	AU	UA	UA	GA	UU	UA	UC	GC	CG	AA	GC	GU	UA	GC	CG	AU	GC	CG	AU	UA	CG	AU	UA	CG	AU	AU	GC	AU	UA	UA	CG	A-	C-	A-	U-	U-	C-	A-	A-
BTL		Tcacao		AU	UA	AU	AU	UG	CU	CC	GU	UA	UA	AU	UA	UA	UA	AA	A-	A-	AU	AU	UA	UA	U-	U-	G-	A-	A-	x-	x-	A-	U-	U-	A-	A-	A-	A-	U-	A-	A-	U-	U-	C-	U-	G-	U-	U-	A-
BTL		Acoerulea		x-	x-	C-	A-	G-	U-	C-	G-	A-	U-	G-	U-	UA	UA	GC	CG	AA	GC	GU	UA	GC	UG	AU	GC	CG	AU	UA	CG	AU	UA	CG	AU	AU	GC	AU	UA	UA	CG	AG	CG	AU	UC	AU	AU	AU	AU
BTL		Spurpurea		G-	x-	A-	AU	GC	UA	CG	AU	UA	UA	GA	UU	UA	UC	GC	CG	AA	GC	GU	UA	GC	CG	AU	GC	CG	AU	CA	CG	AU	UA	UG	AU	AU	GC	AU	UA	UA	CG	AA	CG	AU	UG	UA	C-	A-	A-
BTL		Esalsugineum		A-	A-	C-	A-	G-	U-	C-	GC	UA	UA	GC	UA	UG	U-	G-	U-	A-	GC	GU	UA	GC	CG	AU	GC	CG	AU	CA	CG	AU	UA	CG	AU	AU	GC	AU	UA	UA	CG	AU	CG	AU	UA	AU	CG	AU	xU
BTL		Alyrata		A-	U-	C-	U-	GC	UG	CG	GC	UA	UG	GC	UU	UA	UA	GC	UA	AA	GC	GU	UA	GC	CG	AU	GC	CG	AU	CA	CG	AU	UA	CG	AU	AU	GC	AU	UA	UA	CG	AA	CG	AU	UA	GU	AA	AU	AG
BTL		Gmax		x-	x-	U-	AU	GU	UA	CG	GC	UA	UG	GA	UU	UA	UA	GC	CG	AA	GC	GU	UA	GC	CG	AU	GC	CG	AU	GA	CG	AU	UA	CG	AU	AU	GC	AU	UA	UA	CG	AA	CG	AU	CG	AU	CG	AU	GG
BTL		Slycopersicum		AU	U-	C-	AU	GC	UA	UG	GU	UA	UG	AC	CA	UA	UA	GC	CG	UG	AU	GU	UA	GC	CG	AU	GC	CG	AU	CA	CG	AU	UA	UG	AU	AU	GC	AU	UA	UA	CG	AA	CG	AU	UA	AU	GA	Ax	Ax
BTL		Mtruncatula		x-	x-	U-	AU	GU	UA	CG	GU	UA	UA	GA	UU	UA	UA	GC	CG	AA	GC	GU	UA	GC	CG	AU	GC	CG	AU	GA	CG	AU	UA	CG	AU	AU	GC	AU	UA	UA	CG	AA	CG	AU	UU	AU	CG	AU	AU
BTL		Egrandis		x-	x-	C-	AU	GC	UA	CG	AU	UA	UG	GC	UU	UA	UA	GC	CG	AA	GC	GU	UA	GC	CG	AU	GC	CG	AU	UA	CG	AU	UA	CG	AU	AU	GC	AU	UA	UA	CG	AA	CG	AU	CA	AU	CA	GU	AU
BTL		Cgrandiflora		A-	U-	C-	AU	GC	CG	CG	GC	UA	UG	GC	UC	UA	UA	GC	UA	AA	GC	GU	UA	GC	CG	AU	GC	CG	AU	CA	CG	AU	UA	CG	AU	AU	GC	AU	UA	UA	CG	AA	CG	AU	UA	GU	AA	GU	AG
BTL		Crubella		A-	U-	C-	AU	GC	CG	CG	GC	UA	UG	GC	UC	UA	UA	GC	UA	AA	GC	GU	UA	GC	CG	AU	GC	CG	AU	CA	CG	AU	UA	CG	AU	AU	GC	AU	UA	UA	CG	AA	CG	AU	UA	GU	AA	GU	AG
BTL		Pvulgaris		x-	x-	U-	AU	GU	UA	CG	GC	UA	UG	GA	UU	UA	UA	GC	CG	AA	GC	GU	UA	GC	CG	AU	GC	CG	AU	GA	CG	AU	UA	CG	AU	AU	GC	AU	UA	UA	CG	AA	CG	AU	CG	AA	CG	AU	AU
BTL		BrapaFPsc		A-	U-	C-	AU	GC	UG	CG	GC	UA	UG	UC	UC	UA	UA	GC	UA	AA	GC	GU	CA	GC	CG	AU	GC	CG	AU	CA	CG	AU	UA	CG	AU	AU	GC	AU	UA	UA	CG	AA	CG	AU	UA	GU	GA	AU	AG
BTL		Athaliana		A-	U-	C-	U-	GC	UG	CG	GC	UA	UG	GC	UU	UA	UA	GC	UA	AA	GC	GU	CA	GC	CG	AU	GC	CG	AU	CA	CG	AU	UA	UG	AU	AU	GC	AU	UA	UA	CG	AA	CG	AU	UA	GU	GA	AU	AG
BTL	miR172c_0	Pvulgaris		A-	C-	C-	AU	GC	UA	CG	AU	CA	UA	GA	UU	UA	UA	GC	CG	CA	GC	GG	UA	GC	GG	AU	GC	CG	AU	UA	CG	AU	UA	CG	AU	AU	GC	AU	UA	UA	CG	AU	CG	AU	AU	GU	x-	x-	UA
BTL		Tcacao		A-	A-	C-	AU	GC	UG	CG	AU	CA	UA	GA	UU	UA	UA	GC	CG	UG	GC	AG	UA	GC	GG	AU	GC	CG	AU	UA	CG	AU	UA	CG	AU	AU	GC	AU	UA	UA	CG	AG	CG	AU	AA	A-	AU	CG	UA
BTL		Cgrandiflora		A-	A-	C-	AU	GC	CG	UG	AU	CG	UA	GC	UU	UA	UG	GC	CG	UU	GC	UG	CA	GC	GG	AU	GC	CG	AU	UA	CG	AU	UA	CG	AU	AU	GC	AU	UA	UA	CG	AU	CG	AU	AA	AU	U-	CG	AU
BTL		BrapaFPsc		A-	C-	C-	AU	GC	CG	AG	AU	CG	UA	GC	UU	UA	CA	GC	CG	UU	GC	UG	UA	GC	GG	AU	GC	CG	AU	UA	CG	AU	UA	CG	AU	AU	GC	AU	UA	UA	CG	AU	CG	AU	AA	AU	U-	CG	AU
BTL		Athaliana		A-	C-	C-	AU	GC	CG	UG	AU	CG	UA	GC	UU	UA	CA	GC	CG	UU	GC	UG	UA	GC	GG	AU	GC	CG	AU	UA	CG	AU	UA	CG	AU	AU	GC	AU	UA	UA	CG	AU	CG	AU	AA	AU	U-	CG	AU
BTL		Alyrata		A-	C-	C-	AU	GC	CG	UG	AU	CG	UA	GC	UU	UA	CA	GC	CG	UU	GC	UG	UA	GC	GG	AU	GC	CG	AU	UA	CG	AU	UA	CG	AU	AU	GC	AU	UA	UA	CG	AU	CG	AU	AA	AU	U-	CG	AU
BTL		Mdomestica		A-	C-	C-	GU	GC	UA	CG	AU	Cx	UA	UA	UU	UA	UA	GC	CG	GA	GC	GG	UA	GC	GG	AU	GC	CG	AU	UA	CG	AU	UA	CG	AU	YU	GC	AU	UA	UA	CG	AA	CG	AU	A-	x-	x-	x-	U-
BTL		Lusitatissimum		A-	AU	CG	AU	GC	CG	CG	AU	CC	UA	GC	CU	UA	UA	GC	CG	UG	AC	UG	UA	GC	GG	AU	GC	CG	AU	UA	CG	AU	UA	CG	AU	AU	GC	AU	UA	UA	CG	AG	CG	AU	AA	x-	C-	x-	C-
BTL		Bstricta		A-	C-	C-	AU	GC	CG	UG	AU	CG	UA	GC	UU	UA	CA	GC	CG	UU	GC	UG	UA	GC	GG	AU	GC	CG	AU	UA	CG	AU	UA	CG	AU	AU	GC	AU	UA	UA	CG	AG	CG	AU	AA	AU	UA	CG	AU
BTL		Egrandis		x-	x-	x-	UA	GC	GG	xC	AU	CG	x-	x-	x-	UA	CG	GC	AU	AU	xx	Ux	UG	GC	G-	A-	A-	C-	A-	U-	C-	A-	x-	x-	A-	A-	G-	x-	x-	x-	C-	G-	C-	G-	C-	x-	x-	x-	U-
BTL		Acoerulea		A-	A-	CG	AU	GC	AU	UA	AU	UG	UG	CU	UG	xA	xA	xA	xC	xU	UU	AA	UC	Cx	Ux	Ax	GC	AU	CG	UA	UG	AU	UA	x-	x-	A-	GC	x-	UG	UU	CA	AU	UA	AU	AA	AG	A-	AU	AU
BTL		Crubella		A-	A-	C-	AU	GC	CG	UG	AU	CG	UA	GC	UU	UA	UG	GC	CG	UU	GC	UG	CA	GC	GG	AU	GC	CG	AU	UA	CG	AU	UA	CG	AU	AU	GC	AU	UA	UA	CG	AU	CG	AU	AA	AU	U-	CG	AU
BTL		Graimondii		A-	A-	C-	AU	GC	CG	CG	AU	UA	UA	GA	UU	UA	UA	UC	CG	UG	GU	UG	UA	GC	GG	AU	GC	CG	AU	UA	CG	AU	UA	CG	AU	AU	GC	AU	UA	UA	CG	AA	CG	AU	AU	AU	A-	A-	A-
BTL		Cclementina		A-	G-	C-	AU	GC	CG	CG	AU	CG	UA	GA	UU	UA	UG	GC	CG	AA	GC	UG	UA	GC	GG	AU	GC	CG	AU	CA	CG	AU	UA	CG	AU	AU	GC	AU	UA	UA	CG	AG	CU	AU	AU	AU	CG	xx	AU
BTL		Mtruncatula		A-	C-	C-	AU	GC	UA	CG	GU	UA	UA	GU	AU	UA	UA	GC	CG	CU	GC	GG	UA	GC	GG	AU	GC	CG	AU	UA	CG	AU	UA	CG	AU	GC	GC	AU	UA	UA	CG	AA	CG	AU	AA	AU	U-	x-	UA
BTL	miR172d_0	Spurpurea		x-	C-	C-	AU	GC	UG	CG	AU	CA	UA	GA	Ux	UA	UA	GC	CG	CG	GC	AG	UA	GC	GG	AU	GC	CG	AU	UA	CG	AU	UA	CG	AU	AU	GC	AU	UA	UA	CG	AG	CG	AU	AU	AU	C-	U-	U-
BTL		Csativus		G-	U-	C-	AU	GC	CG	CG	AU	UA	UA	GU	UU	UA	UA	GC	CG	UG	AU	UG	UA	GC	CG	UU	GC	CG	AU	UA	CG	UU	UA	CG	AU	AU	GC	AU	UA	UA	CG	AA	CG	AU	AU	GC	U-	U-	U-
BTL		Acoerulea		G-	A-	C-	AU	GC	UA	UG	GC	CG	UA	CU	Ux	UG	UA	GC	CG	AA	GC	AU	UA	GC	CG	AU	GC	CG	AU	UA	CG	AU	UA	CG	AU	AU	GC	AU	UA	UA	CG	AA	CG	AU	AU	CG	AU	UU	GU
BTL		Ppersica		A-	C-	C-	AU	GC	UG	CG	AU	UA	UA	GA	Ux	UA	UA	GC	CG	GG	GC	AG	UA	GC	GG	AU	GC	CG	AU	UA	CG	AU	UA	CG	AU	AU	GC	AU	UA	UA	CG	AU	CG	AU	AU	U-	x-	x-	U-
BTL		Fvesca		UA	C-	C-	AU	GC	UA	CG	AC	GA	UA	GU	UA	UA	UA	GC	CG	GG	GC	GG	UA	GC	GG	AU	GC	CG	AU	UA	CG	UU	UA	CG	AU	AU	GC	AU	UA	UA	CG	AG	CG	AU	AU	UU	C-	UA	UG
BTL		Cgrandiflora		U-	G-	C-	AU	GC	UA	CG	GU	UA	UA	GA	UU	UA	UA	GC	CG	UG	AC	UG	UA	GC	CG	AU	AC	CG	AU	UA	CG	UU	UA	CG	AU	AU	GC	AU	UA	UA	CG	AA	GG	AU	AU	AU	UG	CG	AU
BTL		Stuberosum		x-	U-	C-	AU	GC	UG	CG	AU	AA	UA	UG	UU	UA	UA	GC	CG	AG	GC	AG	UA	GC	CG	AU	GC	CG	AU	UA	CG	UU	UA	CG	AU	AU	GC	AU	UA	UA	CG	AA	CG	AU	AU	GC	AU	U-	U-
BTL		Graimondii		x-	x-	C-	AU	GC	UG	CG	AU	CG	UA	GA	Ux	UA	UA	GC	CG	UG	GU	UG	UA	GC	GG	AU	GC	CG	AU	UA	CG	AU	UA	CG	AU	AC	GC	AU	UA	UA	CG	AA	CG	AU	AU	UA	x-	x-	UG
BTL		Ptrichocarpa		x-	C-	C-	AU	GC	UG	CG	AU	CA	UA	GA	Ux	UA	UA	GC	CG	CG	UC	AG	UA	GC	GG	AU	GC	CG	AU	UA	CG	AU	UA	CG	AU	AU	GC	AU	UA	UA	CG	AG	CG	AU	AU	G-	C-	U-	U-
BTL		Slycopersicum		x-	U-	C-	AU	GC	UG	CG	AU	AA	UA	UG	UU	UA	UA	GC	CG	AG	GC	AG	UA	GC	CG	AU	GC	CG	AU	UA	CG	UU	UA	CG	AU	AU	GC	AU	UA	UA	CG	AU	CG	AU	AU	GG	AU	U-	U-
BTL		Alyrata		G-	G-	C-	AU	GC	UG	CG	AU	UA	UA	GA	UU	UA	UA	GC	CG	UG	AC	UG	UA	GC	CG	AU	AC	CG	AU	UA	CG	UU	UA	CG	AU	AU	GC	AU	UA	UA	CG	AA	GG	AU	AU	AU	UG	CG	AU
BTL		Esalsugineum		GU	G-	C-	AU	GC	UG	CG	AU	UA	UA	GA	UU	UA	UA	GC	CG	UG	AC	UG	UA	GC	CG	AU	UC	CG	AU	UA	CG	UU	UA	CG	AU	AU	GC	AU	UA	UA	CG	AA	GG	AU	AU	AU	UG	CG	AU
BTL		Bstricta		GU	G-	C-	AU	GC	UA	CG	CU	UA	UG	GU	UU	UA	UA	GC	CG	UG	AC	GG	UA	GC	CG	AU	AC	CG	AU	UA	CG	UU	UA	CG	AU	AU	GC	AU	UA	UA	CG	AA	GG	AU	AU	AU	UG	CG	AU
BTL		Rcommunis		x-	C-	C-	AU	GC	UG	CG	AU	CA	UA	GA	Ux	UA	UA	GC	CG	UG	GC	AG	UA	GC	GG	AU	GC	CG	AU	UA	CG	AU	UA	CG	AU	AU	GC	AU	UA	UA	CG	AG	CG	AU	AA	AU	C-	U-	U-
BTL		Mdomestica		A-	C-	C-	AU	GC	UA	CG	AU	CA	UA	UA	Ux	UA	UA	GC	CG	GG	GC	GG	UA	GC	GG	AU	GC	CG	AU	UA	CG	UU	UA	CG	AU	AU	GC	AU	UA	UA	CG	AA	CG	AU	AU	UA	CG	U-	U-
BTL		Egrandis		C-	C-	G-	AU	GC	UG	CG	AU	UA	UA	GA	Ux	UA	UA	GC	CG	CG	UU	UG	UA	GC	CG	AU	GC	CG	AU	UA	CG	AU	UA	GG	AU	AU	GC	AU	UA	UA	CG	AG	CG	AU	AU	GC	CG	UA	U-
BTL		Gmax		x-	U-	C-	AU	GC	UA	CG	AU	CA	UA	GA	Ux	UA	UA	GC	CG	CA	GC	GG	UA	GC	GG	AU	GC	CG	AU	UA	CG	AU	UA	CG	AU	AU	GC	AU	UA	UA	C-	A-	C-	A-	A-	G-	C-	U-	U-
BTL		BrapaFPsc		U-	G-	C-	AU	GC	UG	CG	AU	UA	UA	UA	UU	UA	UG	GC	CG	UG	AC	UG	UA	GC	CG	AU	UC	CG	AU	UA	CG	AU	UA	CG	AU	AU	GC	AU	UA	UA	CG	AA	GG	AU	AU	AU	UG	CG	AU
BTL		Crubella		U-	G-	C-	AU	GC	UA	CG	GU	UA	UA	GA	UU	UA	UA	GC	CG	UG	AC	UG	UA	GC	CG	AU	AC	CG	AU	UA	CG	UU	UA	CG	AU	AU	GC	AU	UA	UA	CG	AA	GG	AU	AU	AU	UG	CG	AU
BTL		Mtruncatula		x-	A-	C-	AU	GC	UA	CG	AU	GA	UG	GU	Ux	UA	UA	GC	CG	UA	AC	GG	UA	GC	GG	AU	GC	CG	AU	UA	CG	AU	UA	CG	AU	AU	GC	AU	UA	UA	CG	AA	CG	AU	AU	GU	CG	U-	U-
BTL		Mesculenta		x-	C-	C-	AU	GC	UG	CG	AU	CA	UA	GA	Ux	UA	UA	GC	CG	UG	GC	AG	UA	GC	GG	AU	GC	CG	AU	UA	CG	AU	UA	CG	AU	AU	GC	AU	UA	UA	CG	A-	CG	A-	CG	AU	CA	UU	UA
BTL		Athaliana		GU	G-	C-	AU	GC	UG	CG	AU	UA	UA	GA	UU	UA	UA	GC	CG	UG	AC	UG	UA	GC	CG	AU	AC	CG	AU	UA	CG	UU	UA	CG	AU	AU	GC	AU	UA	UA	CG	AA	GG	AU	AU	AU	UG	CG	AU
BTL		Vvinifera		x-	C-	C-	AU	GC	UG	CG	AU	CA	UA	GA	Ux	UA	UA	GC	CG	GG	GC	AG	UA	GC	GG	AU	GC	CG	AU	UA	CG	AU	UA	CG	AU	AU	GC	AU	UA	UA	CG	AG	CG	AU	AG	GU	x-	x-	UA
BTL	miR172e_0	BrapaFPsc		A-	A-	C-	AU	GC	CG	CG	GU	GC	UA	AU	GA	UU	UA	GC	CG	AA	GC	AU	UA	GC	CG	AU	GC	CG	AU	UA	CG	AU	UA	CG	AU	AU	GC	AU	UA	UA	CG	AG	CG	AU	AA	GA	UG	GC	AU
BTL		Ppersica		GU	UU	GA	AU	GC	UA	CG	GU	GC	UA	AU	UG	UA	CA	GC	CG	AA	GC	GU	UA	GC	CG	GU	GC	CG	AU	UA	CG	AU	UA	CG	AU	AU	GC	AU	UA	UA	CG	A-	C-	A-	U-	A-	x-	x-	U-
BTL		Crubella		A-	U-	C-	AU	GC	CG	CG	AU	GC	UA	AU	GA	UA	CA	GC	CG	AA	GC	AU	UA	GC	CG	AU	GC	CG	AU	CA	CG	AU	UA	UG	AU	AU	GC	AU	UA	UA	CG	AG	CG	AU	AG	GA	AG	GC	AU
BTL		Gmax		x-	x-	C-	x-	GC	UA	CG	AU	GC	UA	AU	UA	CA	UA	GC	CG	AA	GC	GU	UA	GC	CG	AU	GC	CG	AU	GA	CG	AU	UA	CG	AU	AU	GC	AU	UA	UA	CG	AG	CG	AU	CG	C-	x-	x-	C-
BTL		Vvinifera		A-	x-	C-	GU	GC	UG	CG	AU	GU	UA	GU	UA	UG	UA	GC	CG	GA	GC	AU	UA	GC	CG	AU	GC	CG	AU	UA	CG	AU	UA	GG	AU	AU	GC	AU	UA	UA	CG	AG	CG	AU	AA	UU	CA	UC	CU
BTL		Tcacao		A-	U-	C-	U-	G-	U-	C-	A-	GU	UA	GC	UA	UA	UA	GC	CG	AA	GC	AU	UA	GC	CG	GU	GC	CG	AU	UA	CG	AU	UA	CG	AU	AU	GC	AU	UA	UA	CG	AG	CG	AU	A-	A-	C-	UA	UA
BTL		Stuberosum		C-	x-	C-	AU	GC	UA	CG	AU	AA	Ux	UA	UA	UA	UA	GC	CG	AG	GC	GG	UA	GC	GG	AU	GC	CG	AU	UA	CG	AU	UA	CG	AU	AU	GC	AU	UA	UA	CG	AG	CG	AU	UG	GU	CG	UC	AU
BTL		Csinensis		C-	U-	C-	AU	GC	CG	CU	AU	AU	UA	AU	UA	UA	UA	GC	CG	GA	GC	UU	UA	GC	CG	GU	GC	CG	AU	UA	CG	AU	UA	CG	AU	AU	GC	AU	UA	UA	CG	AG	CG	AU	AA	GA	xA	xC	UC
BTL		Rcommunis		AU	UA	C-	AU	GC	UA	CG	AU	GU	UA	AU	UA	UA	GA	GC	CG	GA	GC	AU	UA	GC	CG	GU	GC	CG	AU	UA	CG	AU	UA	CG	AU	AU	GC	AU	UA	UA	CG	AA	CG	AU	UA	AU	AU	GC	UU
BTL		Slycopersicum		A-	U-	C-	AU	GC	UA	CG	AU	AU	UA	GC	UA	UA	UU	GC	AU	GA	GC	AU	UA	GC	CG	AU	AC	CG	AU	UA	CG	AU	UA	CG	AU	AU	GC	AU	UA	UA	CG	AG	CG	AU	AU	AC	AU	xC	UU
BTL		Athaliana		A-	U-	C-	AU	GC	CG	CG	AU	GC	UA	AU	GA	UA	CA	GC	CG	AA	GC	AU	UA	GC	CG	AU	GC	CG	AU	CA	CG	AU	UA	UG	AU	AU	GC	AU	UA	UA	CG	AG	CG	AU	AG	GA	AG	GC	AU
BTL		Cclementina		C-	U-	C-	U-	G-	C-	CG	AU	AU	UA	AU	UA	UA	UA	GC	CG	GA	GC	UU	UA	GC	CG	GU	GC	CG	AU	UA	CG	AU	UA	CG	AU	AU	GC	AU	UA	UA	CG	AG	CG	AU	AA	GA	xA	xC	UC
BTL		Mdomestica		GU	UU	AA	AU	GC	UA	CG	AU	GC	UA	AU	UG	UG	CU	GC	CG	GA	GC	GU	UA	GC	CG	AU	GC	CG	AU	UA	CG	AU	UA	CG	AU	AU	GC	AU	UA	UA	CG	AG	CG	AU	UG	AU	x-	x-	GC
BTL		Csativus		GU	xU	C-	AU	GC	UG	CG	AU	UA	UA	AU	UA	UA	UA	GC	UU	UG	GC	GU	UA	GC	CG	AU	GC	CG	AU	CA	CG	AU	UA	CG	AU	AU	GC	AU	UA	UA	CG	AG	CG	AU	AU	GC	CG	UA	UA
BTL		Bstricta		AU	CC	CA	AU	GC	CG	CG	AU	GC	UA	AU	GA	UA	CA	GC	CG	AA	GC	AU	UA	GC	CG	AU	GC	CG	AU	CA	CG	AU	UA	UG	AU	AU	GC	AU	UA	UA	CG	AG	CG	AU	AG	GA	AG	GC	AU
BTL		Spurpurea		A-	U-	C-	AU	GC	UA	CG	UA	AU	UA	AU	UA	UA	GA	GC	CG	UG	GC	AU	UA	GC	CG	GU	GC	CG	AU	GA	CG	AU	UA	CG	AU	AU	GC	AU	UA	UA	CG	AG	CG	AU	AA	AG	xU	xC	UU
BTL		Alyrata		A-	C-	C-	AU	GC	CG	CG	AU	GC	UA	AU	GA	UA	CA	GC	CG	AA	GC	AU	UA	GC	CG	AU	GC	CG	AU	CA	CG	AU	UA	UG	AU	AU	GC	AU	UA	UA	CG	AG	CG	AU	AG	GA	AG	GC	AU
BTL		Cgrandiflora		AU	UC	CA	AU	GC	CG	CG	AU	GC	UA	AU	GA	UA	CA	GC	CG	AA	GC	AU	UA	GC	CG	AU	GC	CG	AU	CA	CG	AU	UA	UG	AU	AU	GC	AU	UA	UA	CG	AG	CG	AU	AA	GC	AU	GU	AU
BTL		Ptrichocarpa		A-	U-	C-	AU	GC	UA	CG	UG	GC	CA	AU	UA	UA	GA	GC	CG	GG	GC	AU	UA	GC	CG	GU	GC	CG	AU	UA	CG	AU	UA	CG	AU	AU	GC	AU	UA	UA	CG	AU	CG	AG	AG	GA	x-	x-	UA
BTL		Mguttatus		A-	U-	A-	AU	GC	UG	CG	GC	UC	UA	GU	UA	UA	UA	GC	CG	AA	AU	AU	UA	GC	CG	AU	GC	UG	GU	UA	UG	AU	UA	CG	AU	AU	GC	AU	UA	UA	CG	AA	CG	AU	UA	xA	xA	xC	xG
BTL		Pvulgaris		x-	x-	U-	x-	GC	UG	CG	AU	AA	UA	AU	UA	CA	UA	GC	CG	GG	AC	GC	UA	GC	CG	AU	GC	CG	AU	AA	GG	AU	UA	CG	AU	AU	GC	AU	UA	UA	CG	AU	CG	AU	CG	CU	xU	x-	C-
BTL		Mesculenta		A-	U-	C-	AU	GC	UA	CG	AU	GC	UA	AU	UA	UA	GA	GC	CG	GG	GC	AU	UA	GC	CG	GU	UC	CG	AU	CA	CG	AU	UA	CG	AU	AU	GC	AU	UA	UA	CG	AA	CG	AU	AA	AU	AG	xC	AU
BTL		Graimondii		AU	UG	GC	GU	GC	UG	CG	AU	GU	UA	GC	UA	UA	UA	GC	CG	AA	GC	AU	UA	GC	CG	GU	GC	CG	AU	UA	UG	AU	UA	CG	AU	AU	GC	AU	UA	UA	CG	AG	CG	AU	AA	A-	C-	UA	UA
BTL		Fvesca		AU	CC	U-	AU	GC	UA	CG	AU	GC	UA	UU	CG	UA	UU	GC	GG	UA	GC	GU	UA	GC	CG	GU	GC	CG	AU	UA	CG	AU	UA	CG	AU	AU	GC	AU	UA	UA	CG	AA	CG	AU	UA	AU	xx	xx	UA
BTL		Egrandis		C-	A-	A-	AU	GC	UA	UG	AU	UA	UC	UA	UU	UA	UA	GC	CG	AA	GC	GU	UA	GC	CG	AU	GC	CG	AU	UA	CG	AU	UA	UG	AU	AU	GC	AU	UA	UA	CG	A-	C-	A-	UA	CG	x-	GU	CG
BTL		Esalsugineum		A-	A-	C-	AU	GC	CG	CG	GU	GC	UA	AU	GA	UA	UA	GC	CG	AA	GC	AU	UA	GC	CG	AU	GC	UG	AU	UA	CG	AU	UA	UG	AU	AU	GC	AU	UA	UA	CG	AG	CG	AU	AA	GA	CG	GC	AU
BTL	miR2111a_1	Gmax		G-	A-	GU	UA	AU	UA	UA	GC	GC	UG	UU	AU	GC	GC	AU	UG	CC	AA	GC	GC	UA	AU	AU	UA	CG	UA	GU	CG	AU	UA	CG	CG	UG	GU	AU	GC	GC	UU	UA	UA	AU	GC	AU	AG	CG	xG
BTL		Acoerulea		C-	A-	A-	UG	AU	UA	UA	GC	GU	UA	UA	AU	GC	GC	AU	GU	AC	UU	GC	GC	UA	AU	AU	UG	CG	UA	GC	CG	AU	UA	CG	CG	UU	GC	AU	GC	GC	UU	UA	UA	GC	AU	AU	x-	AU	UG
BTL		Egrandis		UA	UA	CG	UA	AU	UA	CG	GU	GA	Ux	G-	AU	GC	GC	AU	AU	CA	AU	GC	GU	UA	AU	AU	UA	CG	UG	GU	CG	AU	UU	CG	CG	UA	GC	AU	GC	GC	UU	UA	UA	GU	GC	AU	xA	CG	x-
BTL		Tcacao		A-	A-	A-	UA	AU	UA	UA	GC	GG	UG	AU	AU	GC	GC	AU	CU	CC	GU	GC	GC	UA	AU	AU	UA	CG	UA	GC	CG	AU	UA	CG	CG	UG	GC	AU	GC	GC	UC	UG	UA	AU	GC	AU	x-	C-	x-
BTL		Crubella		A-	A-	GC	UA	AU	UA	UA	GC	GC	UA	GC	AU	GC	GC	AU	UU	CC	GU	GC	GC	UA	AU	AU	UA	CG	UG	GC	CG	AU	UA	CG	CG	UG	GC	AU	GC	GC	UU	UG	UA	AU	AU	AU	GC	CG	UA
BTL		Alyrata		GU	Ax	GC	UA	AU	UA	UA	GC	GC	UA	GU	AU	GC	GC	AU	UU	CC	GU	GC	GC	UA	AU	AU	UA	CG	UG	GC	CG	AU	UA	CG	CG	UG	GC	AU	GC	GC	UU	UG	UA	AU	AU	AU	GC	CG	UA
BTL		Vvinifera		CG	AU	A-	U-	A-	UA	UA	GC	GC	UG	Cx	AU	GC	GC	AU	UU	CC	GU	GU	GC	UA	AU	AU	UA	CG	UA	GC	CG	AU	UU	CG	CG	UU	GC	AU	GC	GC	UU	CG	UA	AU	GC	AG	xA	Ax	xx
BTL		Athaliana		GC	AA	GC	UA	AU	UA	UA	GC	GC	UA	GU	AU	GC	GU	AU	CG	CC	GU	GC	GC	UA	AU	AU	UA	CG	UG	GC	CG	AU	UA	CG	CG	UG	GC	AU	GC	GC	UU	UG	UA	AU	AU	AU	GC	CG	U-
BTL		Mdomestica		A-	GC	A-	UG	AU	UA	UA	GC	GC	UG	UA	AU	GC	GC	AU	UG	UU	GU	GC	GC	UA	AU	AU	UA	CG	UA	GC	CG	AU	UA	CG	CG	UG	GU	AU	GC	GC	UU	UG	UA	AU	GC	AU	xA	CG	x-
BTL		Fvesca		x-	x-	x-	UG	AU	UA	UA	GC	GC	UA	AU	A-	GC	GG	AU	UG	CC	GU	GC	GC	UA	AU	AU	UA	CG	UA	GC	CG	AU	UU	CG	CG	UA	GC	AU	GC	GU	UC	UG	UA	AU	GC	AU	x-	AU	Ux
BTL		Pvulgaris		U-	A-	C-	U-	AU	UA	UA	GC	GC	UA	GC	AU	GC	GC	AU	CU	AC	AU	GU	AU	UA	AU	AU	UA	CG	UA	GC	CG	AU	UA	CA	CG	UG	GU	AU	GC	GC	UU	UA	UA	AU	GC	AU	x-	x-	x-
BTL		Cpapaya		x-	C-	GU	UA	AU	UA	UA	GC	GC	UA	Ax	AU	GC	GC	AU	CU	CU	AU	GC	CC	UA	AU	AU	UA	CG	UG	GC	CG	AU	UA	CG	CG	UG	GU	AU	GC	GC	UA	UG	UA	GC	GC	AU	xA	Cx	xx
BTL		Rcommunis		GC	x-	UG	UU	UA	UA	UC	GC	AG	Ux	UA	GU	GC	GC	AU	CC	UC	GU	GC	GC	UA	AU	AU	UA	CG	UA	GC	CG	AU	UU	CG	CG	UG	GC	AU	GC	GC	UC	UG	UA	AU	GC	AU	x-	UA	xx
BTL		Ptrichocarpa		x-	A-	x-	UG	AU	UA	UA	GC	GA	UG	Cx	AU	GC	GC	AU	CU	UC	UU	GC	GC	UA	AU	AU	UA	CG	UA	GC	CG	AU	UU	CG	CG	UG	GU	AU	GC	GC	UU	UG	UA	GU	GC	AU	x-	C-	x-
BTL		Ppersica		C-	GC	x-	UG	AU	UA	UA	GC	GC	UG	Ax	AU	GC	GC	AU	UG	CC	GU	GC	GC	UA	AU	AU	UA	CG	UA	GC	CG	AU	UG	CG	CG	UG	GC	AU	GC	GC	UC	UG	UA	AU	GC	AU	xU	CG	x-
BTL		Mtruncatula		U-	A-	G-	UG	AU	UA	UA	GC	GC	UG	AU	AU	GC	GC	AU	UU	CU	CU	GC	GC	UA	AU	AU	UA	CG	UU	GC	CG	AU	UA	CG	CG	UG	GC	AU	GC	GC	UU	UG	UA	AU	AC	AU	x-	CG	x-
BTL		Mesculenta		G-	A-	A-	UA	GC	CG	UG	GC	GA	Ux	GC	AU	GC	GC	A-	U-	U-	GC	GC	GU	UA	AU	AU	UA	CG	UA	GC	CG	AU	UA	CG	CG	UG	GU	AU	GC	GC	UC	UG	UA	AU	GC	AU	x-	UA	xx
BTL		Graimondii		U-	U-	A-	U-	A-	C-	U-	G-	GC	UA	GC	AU	GC	GC	AU	CU	CC	GU	GC	GC	UA	AU	AU	UA	CG	UA	GC	CG	AU	UG	CG	CG	UG	GU	AU	GC	GC	UU	UG	UA	AU	UC	AU	xA	CG	x-
BTL		Csinensis		C-	AU	x-	UA	AU	UA	UA	GC	GA	UG	GC	AU	GC	GC	AU	UA	CU	GU	GC	GC	UA	AU	AU	UA	CG	UG	GC	CG	AU	UA	CG	CG	UA	GC	AU	GC	GC	UU	UG	UA	GU	GC	AU	xA	CG	x-
BTL		BrapaFPsc		A-	A-	GC	UA	AU	UA	U-	GU	GC	UA	GU	AU	GC	GC	AU	CU	CC	GU	GC	GC	UA	AU	AU	UA	CG	UG	GC	CG	AU	UA	CG	CG	UG	GC	AU	GC	GC	UU	UG	UA	AU	AU	AU	GC	CG	UA
BTL		Mguttatus		A-	A-	x-	U-	A-	U-	U-	U-	GC	UA	GC	AU	GC	AU	AU	UA	CC	GC	GC	GU	UA	AU	AU	UA	CG	UA	GC	CG	AG	UC	CG	CG	UG	GC	AU	GC	GC	UU	UG	UA	GU	UA	AU	GC	AU	x-
BTL		Spurpurea		x-	A-	x-	U-	G-	U-	G-	G-	G-	U-	C-	AU	GC	GC	AU	UU	UC	GU	GC	GC	UA	AU	AU	UA	CG	UA	GC	CG	AU	UU	CG	CG	UG	GU	AU	GC	GC	UG	UG	UA	GU	GC	AU	xA	CG	xU
BTL		Cclementina		C-	AU	x-	UA	AU	UA	UA	GC	GA	UG	GC	AU	GC	GC	AU	UA	CU	AU	GC	GC	UA	AU	AU	UA	CG	UG	GC	CA	AU	UA	CG	CG	UA	GC	AU	GC	GC	UU	UG	UA	GU	GC	AU	xA	CG	x-
BTL		Bstricta		GU	Ax	GC	UA	AU	UA	UA	GC	GC	UA	GU	AU	GC	GC	AU	UU	CC	GU	GC	GC	UA	AU	AU	UA	CG	UG	GC	CG	AU	UA	CG	CG	UG	GC	AU	GC	GC	UU	UG	UA	AU	AU	AU	GC	CG	UA
BTL		Esalsugineum		A-	A-	GC	UA	AU	UA	UA	GC	GC	UA	GU	AU	GC	GC	AU	CU	CC	GU	GC	GC	UA	AU	AU	UA	CG	UG	GC	CG	AU	UA	CG	CG	UG	GC	AU	GC	GC	UU	UA	UA	AU	AU	GU	GU	CC	UA
unk		Cgrandiflora		A-	A-	GC	UA	AU	UA	UA	GC	GC	UA	GC	AU	GC	GC	AU	UU	CC	AU	GC	GC	UA	AU	AU	UA	CG	UG	GC	CG	AU	UA	CG	CG	UG	GU	AU	GC	GC	UU	UG	UA	AU	AU	AU	GC	CG	UA
unk	miR2111b_1	Fvesca		UA	GC	U-	A-	U-	U-	G-	A-	G-	C-	A-	AU	GC	GC	AU	UA	CC	GU	GC	GC	UA	AU	AU	UA	CG	UA	GC	CG	AU	UA	CG	CG	UG	GU	AU	GC	GC	UC	UG	UA	AU	GC	AU	G-	CG	AU
unk		Pvulgaris		A-	G-	U-	A-	U-	U-	U-	G-	G-	x-	U-	AU	GC	GC	AU	UU	CC	AA	GC	GU	UA	AU	AU	UA	CG	UC	GU	CG	AU	UA	CG	CG	UG	GU	AU	GC	GC	UU	UA	UA	AU	GC	AU	AA	xG	xG
unk		Alyrata		GC	GG	UA	AU	CG	UA	UG	GC	GC	UA	GU	AU	UC	GC	AU	AU	CC	GU	GC	GC	UA	AU	AU	UA	CG	UA	GC	CA	AU	UA	CG	CG	UG	GC	AU	GC	GC	UU	UA	UA	AU	AU	AU	AU	CG	UA
unk		Crubella		G-	G-	U-	A-	CG	UA	UG	GC	GC	UA	GU	AU	UC	GC	AU	AU	UC	GU	GC	GC	UA	AU	AU	UA	CG	UA	GC	CA	AU	UA	CG	CG	UG	GC	AU	GC	GC	UU	UA	UA	AU	AU	AU	AU	CG	UA
unk		Acoerulea		GC	GC	UA	AC	xU	xU	xG	xx	Gx	Ux	Ax	Ax	UA	GC	AU	xG	x-	G-	GU	AU	UA	CG	AU	x-	CG	AA	GC	CG	GU	x-	CG	CA	x-	UG	AU	GC	GA	AG	UA	CG	UA	AC	A-	C-	CG	AU
unk		Esalsugineum		GU	GC	UA	CG	UA	UA	UA	GU	GC	UA	GU	AU	UC	GC	AU	AU	CC	GU	GC	GC	UA	AU	AU	UA	CG	UA	GC	CA	AU	UA	CG	CG	UG	GC	AU	GC	GC	UU	UA	UG	AU	AU	AU	AU	CG	UA
unk		Mtruncatula		U-	A-	U-	A-	U-	U-	G-	G-	G-	x-	U-	U-	U-	GC	AU	UU	GC	GU	GC	AU	UA	AU	AU	UA	CG	UA	GC	CG	AU	UA	CA	CG	UG	GU	AU	GC	GC	UG	UA	UA	AU	GC	AU	A-	C-	A-
unk		Athaliana		GC	GC	UA	AA	CG	UA	UA	GC	AU	UA	GU	AU	UC	GC	AU	AU	CC	GU	GC	GC	UA	AU	AU	UU	CG	UA	GC	CA	AU	UA	CG	CG	UG	GC	AU	GC	GC	UU	UA	UA	AU	AU	AU	AU	C-	C-
unk		Cclementina		x-	G-	A-	A-	U-	U-	U-	U-	x-	x-	GC	UA	GC	GC	CU	AA	CC	U-	UG	AU	UG	AU	UG	UA	UC	U-	U-	CG	UA	UA	UC	AU	UG	AU	AA	CG	GC	UA	UA	UC	UG	AA	AU	AU	CG	CG
unk		Cgrandiflora		G-	G-	U-	A-	CG	UA	UG	GC	GC	UA	GU	AU	UC	GC	AU	AU	UC	GU	GC	GC	UA	AU	AU	UA	CG	UA	GC	CA	AU	UA	CG	CG	UG	GC	AU	GC	GC	UU	UA	UA	AU	AU	AU	AU	CG	UA
unk		Bstricta		GC	AU	UA	AA	CG	UA	UG	GC	GC	UA	GU	AU	UC	GC	AU	AU	CC	GU	GC	GC	UA	AU	AU	UA	CG	UA	GC	CA	AU	UA	CG	CG	UG	GC	AU	GC	GC	UU	UA	UA	AU	AU	AU	AU	CG	UA
unk		Csativus		x-	x-	U-	A-	UG	UG	GU	GC	GG	x-	AU	AU	GC	GC	AU	UU	AC	AU	GC	GC	UA	AU	AU	UA	CG	UA	GC	CG	AC	UU	CG	CG	UG	GC	AU	GC	GC	UC	UG	UA	AU	GC	AU	UU	CU	AU
unk		Ppersica		U-	A-	U-	A-	U-	U-	GU	GC	GC	x-	AU	AA	UA	C-	A-	U-	C-	GU	GC	GC	UA	AU	AU	UA	CG	UA	GC	CG	AU	UA	CG	CG	UG	GU	AU	GC	GC	UC	UG	UA	AU	GC	AU	UA	CG	AU
unk		BrapaFPsc		G-	G-	U-	A-	C-	U-	U-	GU	GC	UA	GU	AU	GC	GC	AU	AU	CC	UU	GC	GC	UA	AU	AU	UA	CG	UA	GC	CA	AU	UA	CG	CG	UG	GC	AU	GC	GC	UU	UA	UA	AU	AU	AU	AU	AU	UG
LTB	miR319a_0	Rcommunis		G-	U-	U-	x-	GU	x-	x-	UA	GU	AU	CG	UU	UA	xU	x-	x-	U-	AU	AU	GC	AC	GC	AU	GC	CG	UA	UG	UG	CG	UA	UA	CG	AU	GC	UA	CG	CG	AU	CU	UC	CA	AU	UG	GU	GC	GC
LTB		Stuberosum		x-	x-	x-	x-	A-	A-	U-	x-	AU	UA	AU	UA	AU	UA	x-	UA	GC	UG	AU	GC	AU	GC	AU	GC	CG	UA	UG	UG	CG	UA	UA	UG	AU	GC	UA	CG	CG	AU	CU	AC	UG	AU	AU	AU	GU	GC
LTB		Egrandis		x-	U-	AU	AU	GC	AU	GC	GC	x-	x-	x-	x-	A-	x-	GC	xx	GC	AU	AU	GC	GC	GC	AU	GC	CG	UA	UG	UG	CG	UA	UA	CG	AU	GC	UA	CG	CG	AU	CU	CA	CG	AU	UG	GC	GC	GU
LTB		Tcacao		G-	U-	U-	x-	G-	A-	U-	U-	C-	UG	AU	CG	AU	x-	GC	x-	U-	A-	AU	GC	AC	GC	AU	GC	CG	UA	UG	UG	CG	UA	UA	CG	AU	GC	UA	CG	CG	AU	CU	UC	CG	AU	UG	GU	GC	GC
LTB		Csativus		x-	U-	UG	xx	GU	GC	UU	Gx	UU	UC	UU	UA	AU	GC	GU	Ux	UU	AU	AU	GC	AC	GC	AU	GC	CG	UA	UG	UG	CG	UA	UA	CG	AU	GC	UA	CG	CG	AU	CU	UC	CA	AU	UG	GU	GC	GC
LTB		Acoerulea		G-	U-	AU	GC	xA	A-	U-	A-	UA	UA	GC	xx	xU	x-	GC	xx	UA	AU	AU	GC	AC	GC	AU	GC	CG	UA	CG	UG	CG	UA	UA	CG	AU	GC	UA	CG	CG	AU	CU	UC	CA	AU	UG	AU	GU	GC
LTB		Cgrandiflora		AU	UU	AG	GC	GC	AU	AU	UA	AU	UG	AG	UU	GU	UC	AU	U-	GU	GC	AU	GU	AU	GC	AU	GC	CG	UA	UG	CG	CG	UA	UA	GG	AU	GC	UA	CG	CG	AU	UU	UA	CG	AU	CU	AU	GC	GU
LTB		Bstricta		A-	U-	A-	GC	GC	AU	AU	UA	AU	UA	AG	UU	AU	U-	A-	U-	GU	GC	AU	GC	AU	GC	AU	GC	CG	UA	UG	CG	CG	UA	UA	GG	AU	GC	UA	CG	CG	AU	UU	UA	CG	AU	CU	AU	GC	AU
LTB		Alyrata		GU	UA	AA	GC	GC	AU	AU	UA	AU	UG	AU	UC	AU	UU	GC	U-	AU	GC	AU	GC	AU	GC	AU	GC	CG	UA	UG	CG	CG	UA	UA	GG	AU	GC	UA	CG	CG	AU	UU	UA	CG	AU	CU	AU	GC	GU
LTB		Athaliana		U-	U-	A-	GC	GC	AU	AU	UA	AU	UG	AU	UU	AU	UU	GC	U-	AU	GC	AU	GC	AU	GC	AU	GC	CG	UA	UG	CG	CG	UA	UA	GG	AU	GC	UA	CG	CG	AU	UU	UA	CG	AU	CU	AU	GC	GU
LTB		Graimondii		G-	U-	U-	x-	G-	A-	U-	U-	C-	U-	G-	U-	AU	x-	GC	xC	UC	A-	AU	GC	AC	GC	AU	GC	CG	UA	UG	UG	CG	UA	UA	CG	AU	GC	UA	CG	CG	AU	CU	UC	CG	AU	UG	GU	GC	GC
LTB		Fvesca		x-	U-	U-	x-	A-	G-	U-	U-	A-	U-	C-	x-	x-	A-	G-	G-	G-	A-	A-	GC	GC	GC	AU	GC	CG	UA	UG	UG	CG	UA	UA	CG	AU	GC	UA	CG	CG	AU	CU	UC	CA	AU	UG	GU	GC	GC
LTB		Gmax		U-	UA	GU	GC	GC	AU	Ux	UU	U-	GC	AU	CG	AU	x-	GC	xU	U-	AU	AU	GC	AU	GC	AU	GC	CG	UA	CG	UG	CG	UA	UA	CG	AU	GC	CA	CG	CG	AU	CU	UC	CA	AU	UG	AU	GC	GU
LTB		BrapaFPsc		GU	UA	AA	GU	GC	AU	AU	UG	AU	UU	AA	GC	AU	UU	AU	GC	GC	U-	AU	GC	GC	GC	AU	GC	CG	UA	UG	CG	CG	UA	UA	UG	AU	GC	UA	CG	CG	AU	UU	UA	CG	AU	CC	AU	GC	AU
LTB		Mdomestica		x-	U-	U-	x-	G-	G-	U-	U-	A-	U-	A-	U-	A-	U-	G-	U-	G-	AU	AU	GC	AC	GC	AU	GC	CG	UA	UG	UG	CG	UA	UA	UG	AU	GC	UA	CG	CG	AU	UU	UC	CA	AU	UG	GU	GC	GC
LTB		Mtruncatula		x-	AU	GC	x-	GU	AU	UA	x-	AU	UA	GU	UA	AU	AU	x-	UA	GU	AU	AU	GC	AC	GC	AU	GC	CG	UA	UG	UG	CG	UA	UA	UG	AU	GC	UA	CG	CG	AU	CU	UU	CA	AU	UG	GU	GC	GC
LTB		Slycopersicum		U-	U-	A-	x-	x-	x-	x-	U-	A-	U-	A-	U-	A-	U-	x-	U-	GU	AU	AU	GC	AU	GC	AU	GC	CG	UA	UG	UG	CG	UA	UA	UG	AU	GC	UA	CG	CG	AU	CU	AC	CA	AU	UG	GU	GC	GC
LTB		Pvulgaris		x-	UA	AU	A-	CG	AU	Ux	UU	xC	xU	xU	xU	AU	x-	G-	x-	U-	AU	AU	GC	UC	GC	AU	GC	CG	UA	UG	UG	CG	UA	UA	CG	AU	GC	UA	CG	CG	AU	CU	UC	CA	AU	UG	AU	GC	GC
LTB		Ppersica		x-	x-	UA	x-	GC	AU	CU	UU	UA	UU	AA	UU	Ux	xU	GC	UA	GA	AC	AU	GC	AC	GC	AU	GC	CG	UA	UG	UG	CG	UA	UA	CG	AU	GC	UA	CG	CG	AU	CU	UC	CA	AU	UG	GU	GC	GC
LTB		Crubella		AU	UG	AU	GU	GC	AU	AU	UU	AU	UA	AG	UC	GU	UA	AU	CG	GG	GU	AU	GC	AU	GC	AU	GC	CG	UA	UG	CG	CG	UA	UA	GG	AU	GC	UA	CG	CG	AU	UU	UA	CG	AU	CU	AU	GC	GU
LTB		Esalsugineum		GU	UA	AA	GC	GC	AU	AU	UA	AU	CG	AG	UU	UU	UU	GU	U-	x-	x-	AU	GC	AU	GC	AU	GC	CG	UA	UG	CG	CG	UA	UA	GG	AU	GC	UA	CG	CG	AU	UU	UA	CG	AU	UC	AU	GC	GU
LTB	miR319b_0	Spurpurea		UA	GU	AG	UA	UU	AC	xA	xU	U-	GU	AU	AU	GC	x-	UG	CU	U-	AU	AU	GC	AC	GC	AU	GC	CG	UA	UG	UG	CG	UA	UA	CG	AU	GC	UA	CG	CG	AU	CU	UC	CA	AU	UG	GU	GC	GC
LTB		Alyrata		UG	GC	UG	UG	GC	AU	GC	UU	UU	GU	GU	UA	GU	AU	AU	GU	GU	AA	AU	GC	AC	GC	AU	GC	CG	UA	UG	UG	CG	UA	UA	CG	GU	GC	UA	CG	CG	AU	CU	UC	CG	AU	UA	GU	GC	AU
LTB		Gmax		C-	GC	UA	UU	GC	AU	x-	GC	AU	x-	CG	CU	UC	AC	AU	GU	U-	AU	AU	GC	AC	GC	AU	GC	CG	UA	UG	UG	CG	UA	UA	CG	AU	GC	UA	CG	CG	AU	CU	UC	CA	AU	UG	GU	GC	GC
LTB		Pvulgaris		U-	U-	x-	A-	G-	AU	x-	x-	x-	AU	AU	UA	AU	Gx	UA	UU	UU	AU	AU	GC	AC	GC	AU	GC	CG	UA	UG	CG	CG	UA	UA	CG	AU	GC	UA	CG	CG	AU	CU	UC	CG	AU	UU	GU	GC	AU
LTB		Esalsugineum		UA	GU	UA	UU	GA	AU	GU	UU	UA	GC	GC	U-	G-	GU	AU	GU	GU	AU	AU	GC	AC	GC	AU	GC	CG	UA	UG	UG	CG	UA	UA	UG	GU	GC	UA	CG	CG	AU	CU	UC	CG	AU	UA	GU	GC	AU
LTB		Crubella		UA	GC	C-	UA	GC	GC	GA	UU	UA	GA	G-	UG	GU	GC	AU	GC	GU	AU	AU	GU	AU	GC	AU	GC	CG	UA	UG	UG	CG	UA	UA	CG	GU	GC	UA	CG	CG	AU	CU	UC	CG	AU	UA	GU	GC	AU
LTB		Vvinifera		UA	U-	U-	U-	G-	A-	x-	x-	U-	G-	G-	U-	U-	U-	A-	C-	GC	AU	AU	GC	AC	GC	AU	GC	CG	UA	UG	UG	CG	UA	UA	CG	AU	GC	UA	CG	CG	AU	CU	UC	CG	AU	UG	GU	GC	GC
LTB		Lusitatissimum		U-	GC	Ux	UC	GC	AU	AU	UU	UU	UU	AU	AU	GC	UC	AU	x-	x-	AU	AU	GC	AC	GC	AU	GC	CG	UA	UG	UG	CG	UA	UA	CG	AU	GC	UA	CG	CG	AU	CU	UC	CA	AU	UG	GU	GC	GC
LTB		Mdomestica		U-	x-	AU	AU	x-	UG	x-	x-	AU	GU	GC	UA	GU	GC	Ux	Gx	xx	AU	AU	GC	AC	GC	AU	GC	CG	UA	UG	UG	CG	UA	UA	CG	AU	GC	UA	CG	CG	AU	CU	UC	CA	AU	UG	GU	GC	GC
LTB		Mesculenta		UA	AU	GC	UA	GU	AU	x-	x-	U-	G-	A-	U-	G-	C-	U-	U-	U-	C-	AU	GC	AC	GC	AU	GC	CG	UA	UG	UG	CG	UA	UA	CG	AU	GC	UA	CG	CG	AU	CU	UC	CA	AU	UG	GU	GC	GC
LTB		Graimondii		U-	x-	x-	x-	x-	x-	x-	x-	U-	A-	A-	U-	AU	GC	AU	CU	xC	A-	AU	GC	AC	GC	AU	GC	CG	UA	UG	CG	CG	UA	UA	CG	AU	GC	UA	CG	CG	AU	CU	UC	CG	AU	UG	GU	GC	GC
LTB		Cgrandiflora		UA	GC	C-	UA	GC	GC	GU	UA	UA	GG	GU	UA	GU	GC	AU	GU	GU	AU	AU	GC	AC	GC	AU	GC	CG	UA	UG	UG	CG	UA	UA	CG	GU	GC	UA	CG	CG	AU	CU	UC	CG	AU	UA	GU	GC	AU
LTB		Cclementina		U-	G-	U-	U-	G-	A-	U-	U-	U-	U-	GC	AU	UA	UA	AU	A-	GC	CG	UA	GC	GC	GC	AU	GC	CG	UA	UG	UG	CG	UA	UA	CG	GU	GC	UA	CG	CG	AU	CU	UC	UG	AU	UG	GU	GC	GC
LTB		Mtruncatula		AU	UA	xx	AU	GA	AU	x-	x-	x-	AU	AU	UA	AU	GU	AU	U-	GU	AU	AU	GC	AC	GC	AU	GC	CG	UA	UG	CG	CG	UA	UA	CG	AU	GC	UA	CG	CG	AU	CU	UC	CG	AU	UU	GU	GC	AU
LTB		Athaliana		UA	GU	UA	UU	GU	AU	GU	UA	UA	GC	GC	UA	GU	GC	AU	GC	GU	AU	AU	GC	AU	GC	AU	GC	CG	UA	UG	UG	CG	UA	UA	CG	GU	GC	UA	CG	CG	AU	CU	UC	CG	AU	UA	GU	GC	AU
LTB		Ptrichocarpa		U-	G-	A-	U-	A-	A-	x-	x-	U-	A-	AU	UA	AU	x-	CG	x-	UA	AU	AU	GC	AC	GC	AU	GC	CG	UA	UG	UG	CG	UA	UA	CG	AU	GC	UA	CG	CG	AU	CU	UC	CA	AU	UG	GU	GC	GC
LTB		Mguttatus		U-	G-	U-	UA	GU	AU	x-	x-	x-	x-	x-	GU	AU	GC	AU	GU	AU	GU	AU	GC	AC	GC	AU	GC	CG	UA	UG	UG	CG	UA	UA	UG	GU	GC	UA	CG	CG	AU	AU	CC	AU	GU	AG	GU	GC	GC
LTB		Stuberosum		x-	GC	x-	GU	AU	AU	x-	x-	AU	GU	AC	UU	GC	A-	UA	AU	UU	AU	AU	GC	AC	GC	AU	GC	CG	UA	UG	CG	CG	UA	UA	UG	AU	GC	UA	CG	CG	AU	CU	UC	CG	AU	UG	AU	GC	GU
LTB		Bstricta		UG	GA	UG	UU	GA	AU	GC	UU	UU	GU	GU	UA	GU	GU	AU	GU	GU	AA	AU	GC	AC	GC	AU	GC	CG	UA	UG	UG	CG	UA	UA	CG	GU	GC	UA	CG	CG	AU	CU	UC	CG	AU	UA	GU	GC	AU
LTB		Csinensis		U-	G-	U-	U-	G-	A-	U-	U-	U-	U-	GC	AU	UA	UA	AU	A-	GC	CG	UA	GC	GC	GC	AU	GC	CG	UA	UG	UG	CG	UA	UA	CG	GU	GC	UA	CG	CG	AU	CU	UC	UG	AU	UG	GU	GC	GC
LTB		BrapaFPsc		U-	G-	C-	U-	G-	G-	G-	U-	U-	GU	GU	UA	GU	GU	GU	GU	GU	AU	AU	GC	GC	GC	AU	GC	CG	UA	UG	UG	CG	UA	UA	CG	GU	GC	UA	CG	CG	AU	CU	UC	CG	AU	UA	AU	GC	AU
LTB	miR319c_0	Gmax		GU	UA	AU	UA	xx	U-	GC	AU	Ax	U-	AU	GC	x-	UA	UA	GU	xC	A-	AU	GC	AC	GC	AU	GC	CG	UA	UG	CG	CG	UA	UA	CG	AU	GC	UA	CG	CG	AU	CU	UC	CG	AU	UG	GU	GC	AU
LTB		Slycopersicum		GC	AU	Ax	Ux	x-	U-	GC	AU	AU	Ux	GC	GC	xC	xU	CU	C-	x-	AU	AU	GC	A-	GC	AU	GC	CG	UA	UG	CG	CG	UA	UA	CG	AU	GC	CA	CG	CG	AU	CU	UC	CG	AU	CU	GC	GC	AU
LTB		Csativus		G-	C-	A-	U-	x-	G-	A-	A-	A-	U-	AU	GU	x-	GC	GC	AU	x-	GC	A-	G-	A-	GC	AU	GC	CG	UA	UG	CG	CG	UA	UA	CG	AU	GC	UA	CG	CG	AU	CU	UC	CG	AU	UU	AU	GC	AU
LTB		Vvinifera		GC	UU	Ax	UC	xx	UU	AU	AU	GC	UA	GU	GC	x-	U-	U-	U-	x-	AU	AU	GC	AC	GC	AU	GC	CG	UA	UG	CG	CG	UA	UA	CG	AU	GC	UA	CG	CG	AU	CU	UC	CG	AU	UG	GU	GC	AU
LTB		Tcacao		A-	x-	x-	x-	x-	x-	A-	AU	AU	UG	AU	GC	x-	x-	AU	UU	xU	GC	AU	GU	AC	GC	AU	GC	CG	UA	UG	CG	CG	UA	UA	CG	AU	GC	CA	CG	CG	AU	CU	UC	CG	AU	CG	GC	GC	AU
LTB		Lusitatissimum		x-	x-	x-	x-	x-	x-	x-	x-	x-	x-	x-	x-	x-	x-	x-	x-	x-	G-	A-	GU	AU	GC	GC	GC	CG	UA	UG	CG	CG	UA	UA	GG	AU	GC	UA	UG	CG	AU	AU	AC	CG	AU	UG	GU	GC	AU
LTB		BrapaFPsc		CG	AU	AA	x-	x-	x-	x-	GC	A-	UA	AU	GC	AU	UC	AU	UU	AU	GC	AU	AU	GC	GC	AU	GC	AG	UA	UG	CG	UG	UA	UA	CG	AU	GC	UA	CG	CG	AU	AU	UU	CG	AU	UG	GU	GC	AU
LTB		Egrandis		G-	G-	C-	U-	x-	U-	A-	x-	x-	x-	x-	G-	x-	U-	GC	AU	x-	GC	AU	GC	AU	GC	AU	GC	CG	UA	UG	UG	CG	UA	UA	CG	AU	GC	UA	CG	CG	AU	CU	U-	C-	A-	U-	GC	GG	AU
LTB		Ptrichocarpa		GC	Ax	Ax	U-	x-	U-	UG	AU	AU	Ux	GC	GU	x-	x-	GU	GC	x-	GC	AU	GU	AC	GC	AU	GC	CG	UA	UG	CG	CG	UA	UA	CG	AU	GC	CA	CG	CG	AU	CU	UC	CG	AU	UG	GU	GC	AU
LTB		Graimondii		A-	x-	x-	U-	x-	U-	A-	AU	AU	UG	GU	GC	x-	GU	GU	AU	x-	GC	AU	GU	AC	GC	AU	GC	CG	UA	UG	CG	CG	UA	UA	CG	AU	GC	CA	CG	CG	AU	CU	U-	C-	A-	C-	GC	GG	AU
LTB		Pvulgaris		G-	U-	AU	CG	x-	AU	AU	xx	x-	x-	AU	GC	x-	AU	GU	UG	x-	GC	AU	AU	GC	GC	AU	GC	CG	UA	UG	CG	CG	UA	UA	CG	AU	GC	CA	CG	CG	AU	CU	GC	CG	AU	UG	GU	GC	GC
LTB		Esalsugineum		U-	AU	AU	UA	AC	UA	AU	GC	AU	U-	A-	GC	AU	UU	U-	U-	AU	GC	AU	AU	GC	GC	AU	GC	AG	UA	UG	CG	UG	UA	UA	CG	AU	GC	UA	CG	CG	AU	GU	UU	CG	AU	UG	GU	GC	AU
LTB		Athaliana		C-	AU	AU	AU	AU	UA	AA	GA	AC	UA	AU	GC	AU	UU	AU	UU	AU	GC	AU	AU	GC	GC	AU	GC	AG	UA	UG	CG	UG	UA	UA	CG	AU	GC	UA	CG	CG	AU	GU	UU	CG	AU	UG	GU	GC	AU
LTB		Stuberosum		GC	AU	Ax	Ux	x-	U-	GC	AU	AU	Ux	GC	GC	xU	xU	CU	C-	x-	AU	AU	GC	A-	GC	AU	GC	CG	UA	UG	CG	CG	UA	UA	CG	AU	GC	CA	CG	CG	AU	CU	UC	CG	AU	AU	GC	GC	AU
LTB		Rcommunis		G-	AU	AU	UA	x-	GU	AG	AU	AA	UC	GC	GC	xx	xx	GG	UA	x-	GC	AU	GC	AU	GC	AU	GC	CG	UA	UG	CG	CG	UA	UA	CG	AU	GC	CA	CG	CG	AU	CU	UC	CG	AU	UG	GC	GC	AU
LTB		Fvesca		G-	A-	x-	x-	x-	x-	AU	GC	Ax	GU	AU	GC	AU	x-	GU	AU	x-	GU	GC	GC	AU	GC	AU	GC	CG	UA	UG	UG	CG	UA	UA	CG	AU	GC	UA	CG	CG	AU	CU	UC	CG	AU	UU	GU	GC	AU
LTB		Cgrandiflora		CG	AU	AA	Ax	Cx	UC	AU	GC	AU	UA	AU	GC	AU	UU	AU	UU	AU	GC	AU	AU	GC	GC	AU	GC	AG	UA	UG	CG	UG	UA	UA	CG	AU	GC	UA	CG	CG	AU	GU	UU	CG	AU	UG	GU	GC	AU
LTB		Cclementina		GC	UU	AU	UA	x-	GC	AU	AU	Ax	UC	GC	GU	x-	x-	GU	UG	x-	GC	AU	GU	GC	GC	AU	GC	CG	UA	UG	CG	CG	UA	UA	CG	AU	GC	CA	CG	CG	AU	CU	UC	CG	AU	UG	G-	G-	A-
LTB		Alyrata		U-	AU	AU	AU	AU	UA	AA	GC	A-	UA	AU	GC	AU	UU	AU	UU	AU	GC	AU	AU	GC	GC	AU	GC	AG	UA	UG	CG	UG	UA	UA	CG	AU	GC	UA	CG	CG	AU	GU	UU	CG	AU	UG	GU	GC	AU
LTB		Mesculenta		G-	A-	A-	U-	x-	GC	AU	AU	AU	UA	GC	GC	xx	x-	GC	UA	x-	GU	AU	GC	AU	GC	AU	GC	CG	UA	UG	CG	CG	UA	UA	CG	AU	GC	CA	CG	CG	AU	CU	UC	CG	AU	UG	GU	GC	AU
LTB		Spurpurea		G-	A-	A-	U-	x-	U-	U-	A-	A-	U-	G-	G-	x-	x-	GU	GC	x-	GC	AU	GU	GC	GC	AU	GC	CG	UA	UG	CG	CG	UA	UA	CG	AU	GC	UA	CG	CG	AU	CU	UC	CG	AU	UG	GU	GC	AU
LTB		Bstricta		CG	AU	AA	AC	AC	UC	AU	GC	AU	UA	AU	GC	AU	UU	AU	UU	AU	GC	AU	AU	GC	GC	AU	GC	AG	UA	UG	CG	UG	UA	UA	CG	AU	GC	UA	CG	CG	AU	GU	UU	CG	AU	UG	GU	GC	AU
LTB		Cpapaya		GU	Ux	A-	G-	x-	U-	AU	GC	AU	UU	xU	G-	x-	U-	GC	x-	x-	GU	AU	GC	A-	GC	AU	GC	CG	UA	UG	CG	CG	UA	UA	CG	AU	GC	CA	CG	CG	AU	CU	UC	CG	AU	UG	GU	GC	AU
LTB		Csinensis		AU	UA	AU	UA	x-	GC	AU	AU	AA	UC	GU	GC	xx	xx	GC	UG	x-	GC	AU	GU	GC	GC	AU	GC	CG	UA	UG	CG	CG	UA	UA	CG	AU	GC	CA	CG	CG	AU	CU	UC	CG	AU	UG	G-	G-	A-
LTB		Crubella		CG	AU	AA	Ax	Cx	UC	AU	GC	AU	UA	AU	GC	AU	UU	AU	CU	AU	GC	AU	AU	GC	GC	AU	GC	AG	UA	UG	CG	UG	UA	UA	CG	AU	GC	UA	CG	CG	AU	GU	UU	CG	AU	UG	GU	GC	AU
LTB		Mguttatus		GC	GC	GC	UA	x-	UA	GC	AU	Ax	UG	GC	GC	x-	x-	GU	Ux	xx	Ux	Ux	Ux	AU	GC	AU	GC	CG	UA	UG	CG	CG	GA	UA	CG	AU	GC	CA	CG	CG	AU	CU	UC	CG	GU	UG	GU	GC	GU
LTB		Mdomestica		GU	AU	AU	UC	x-	U-	A-	A-	A-	UA	GC	GC	xx	x-	GC	AU	xx	GC	AU	GC	AU	GC	AU	GC	CG	UA	UG	UG	CG	UA	UA	CG	AU	GC	UA	CG	CG	AU	CU	UC	CG	AC	UG	GU	GC	AU
LTB		Ppersica		GU	UU	AU	UC	x-	U-	AU	GC	AU	UG	GU	AU	xx	UA	UU	UU	x-	AU	AU	GC	UC	GC	AU	GC	CG	UA	UG	UG	CG	UA	UA	CG	AU	GC	UA	CG	CG	AU	CU	UC	CG	AU	UG	GU	GC	AU
BTL	miR390a_1	Athaliana		A-	A-	AU	GC	UA	A-	GU	AU	GC	AU	AU	GC	AU	AC	UG	CG	UU	GU	UA	AC	AU	AU	GU	CG	UA	CG	AU	GC	GC	AU	GA	GC	GC	AU	UA	AU	GC	CG	GC	CG	CG	AU	UA	GU	AU	UG
BTL		Alyrata		x-	AU	AA	GC	UA	AU	GC	AU	GC	AU	AU	GC	AU	AC	UG	CG	UU	GU	UA	AC	AU	AU	GU	CG	UA	CG	AU	GC	GC	AU	GA	GC	GC	AU	UA	AU	GC	CG	GC	CG	CG	AU	UU	GU	AU	U-
BTL		Graimondii		U-	A-	AU	GC	UG	AU	U-	AU	GC	AU	AU	GC	AU	AU	UC	CG	UG	GU	UA	UC	AA	AU	GU	CG	UA	CG	AU	GC	GC	AU	GA	GC	GC	AU	UA	AU	GC	CG	GC	CG	CA	AU	UA	GC	GU	UA
BTL		Rcommunis		A-	x-	AU	GC	UG	AU	U-	GU	GC	AU	AU	GC	AU	AU	U-	CG	UG	AU	AU	UA	AU	AU	GU	CG	UA	CG	AU	GC	GC	AU	GA	GC	GC	AU	UA	AU	GC	CG	GC	CG	CA	AU	UA	GU	GC	UU
BTL		Crubella		A-	A-	A-	GC	UA	AU	GC	AU	GC	AU	AU	GC	AU	AC	UG	CG	UU	GU	UA	AC	AU	AU	GU	CG	UA	CG	AU	GC	GC	AU	GA	GC	GC	AU	UA	AU	GC	CG	GC	CG	CG	AU	U-	GU	AU	UA
BTL		Fvesca		A-	G-	AU	GC	UA	AU	UU	GC	GU	U-	AU	GC	AU	AU	UC	CG	UG	GU	UA	AC	AU	AU	GU	CG	UG	CG	AU	GC	GC	AU	GA	GU	GC	AU	UA	AU	GC	CG	GC	CG	CG	AU	U-	G-	A-	A-
BTL		Bstricta		A-	A-	A-	GC	UA	AU	GC	AU	GC	AU	AU	GC	AU	AC	UG	CG	UU	GU	UA	AC	AU	AU	GU	CG	UA	CG	AU	GC	GC	AU	GA	GC	GC	AU	UA	AU	GC	CG	GC	CG	CG	AU	U-	GU	AU	UA
BTL		Acoerulea		UA	AU	UC	GC	UA	AU	U-	AU	GC	GU	AU	GC	AU	UA	UC	CG	UU	GU	UA	AU	AU	AU	GU	CG	UA	CG	AU	GC	GC	AU	GA	GC	GC	AU	UA	AU	GC	CG	GC	CG	CU	AU	UG	GC	AU	UA
BTL		Ptrichocarpa		A-	A-	AU	GC	UG	AU	U-	GU	GC	AU	AU	GC	AU	AU	UC	CG	UU	GU	UA	UC	AU	AU	GU	CG	UA	CG	AU	GC	GC	AU	GA	GC	GC	AU	UA	AU	GC	CG	GC	CG	CG	CG	UA	AU	xG	G-
BTL		Mdomestica		A-	A-	A-	GC	UA	GC	UA	GU	GC	AU	AU	GC	AU	AU	UC	CG	UG	GU	UA	UC	AU	AU	GU	CG	UA	CG	AU	GC	GC	AU	GA	GC	GC	AU	UA	AU	GC	CG	GC	CG	C-	A-	U-	U-	C-	x-
BTL		Mtruncatula		A-	G-	AU	GC	UA	AU	U-	AU	GC	GU	AU	GC	GU	GU	UG	CG	GC	GC	UA	AC	AU	AU	GU	CG	UA	CG	AU	GC	GC	AU	GA	GC	GC	AU	UA	AU	GC	CG	GC	CG	CG	AU	UU	x-	x-	U-
BTL		Cgrandiflora		A-	A-	A-	GC	UA	AU	GC	AU	GC	AU	AU	GC	AU	AC	UG	CG	UU	GU	UA	AC	AU	AU	GU	CG	UA	CG	AU	GC	GC	AU	GA	GC	GC	AU	UA	AU	GC	CG	GC	CG	CG	AU	U-	GU	AU	UA
BTL		Lusitatissimum		A-	A-	AU	GC	UG	AU	U-	AU	GC	AU	AU	GC	AU	AU	UC	CG	UG	GU	UA	AC	AU	AU	GU	CG	UA	CG	AU	GC	GC	AU	GA	GC	GC	AU	UA	AU	GC	CG	GC	CG	CG	AU	U-	U-	GC	x-
BTL		Cclementina		A-	x-	AU	GC	UG	AU	UU	GC	GU	AU	x-	GC	AU	AU	UA	CG	UG	GC	UC	AU	AU	AU	GU	CG	UA	CG	AU	GC	GC	AU	GA	GU	GC	AU	UA	AU	GC	CG	GC	CG	CG	AU	UG	GC	xx	UA
BTL		Tcacao		A-	A-	AU	GC	UG	AU	U-	GC	GC	GU	AU	GC	AU	AU	UG	CG	UG	GU	UA	AC	AU	AU	GU	CG	UA	CG	AU	GC	GC	AU	GA	GU	GC	AU	UA	AU	GC	CG	GC	CG	CG	AU	Ux	Cx	UA	CG
BTL		Csativus		G-	A-	AU	GC	UU	UG	AU	AU	GC	AU	AU	GC	AU	AU	UG	CG	CU	CC	UA	GC	AU	AU	GU	CG	UA	CG	AU	GC	GC	AU	GA	GC	GC	AU	UA	AU	GC	CG	GC	CG	CG	GC	UG	UG	GG	UA
BTL		Gmax		A-	G-	A-	GC	UA	AU	C-	AU	GC	AU	AU	GC	AU	AU	UG	CG	UG	GC	UA	AC	AU	AU	GU	CG	UA	CG	AU	GC	GC	AU	GA	GU	GC	AU	UA	AU	GC	CG	GC	CG	CG	AU	CU	AU	AA	UA
BTL		Esalsugineum		A-	A-	A-	GC	UA	AU	GC	AU	GC	AU	AU	GC	AU	AC	UG	CG	UU	GU	UA	AC	AU	AU	GU	CG	UA	CG	AU	GC	GC	AU	GA	GC	GC	AU	UG	AU	GC	CG	GC	CG	CG	AU	UU	GU	AU	UU
BTL		Ppersica		U-	G-	AU	GC	UA	AU	AU	GC	GU	G-	AU	GC	AU	AU	UC	CG	UG	GU	UA	AC	AU	AU	GU	CG	UA	CG	AU	GC	GC	AU	GA	GU	GC	AU	UA	AU	GC	CG	GC	CG	CG	AU	UU	AU	x-	UA
BTL		Slycopersicum		U-	A-	U-	GC	CG	AU	UA	GC	GU	x-	AU	GU	AU	AU	UC	CG	UG	GC	UA	AC	AU	AU	GU	CG	UA	CG	AU	GC	GC	AU	GA	GC	GC	AU	UA	AU	GC	CG	GC	CG	CA	AU	UU	GU	GC	U-
BTL		BrapaFPsc		AU	AA	AA	GC	UA	AU	GC	AU	GC	AU	AU	GC	AU	AC	UG	CG	UU	GU	UA	AC	AU	AU	GU	CG	UA	CG	AU	GC	GC	AU	GA	GC	GC	AU	UG	AU	GC	CG	GC	CG	CG	AU	UU	CU	AU	UA
BTL		Stuberosum		AU	AU	UA	GC	CG	AC	UA	GC	GU	x-	AU	GU	AU	AU	UC	CG	UG	GC	UA	AU	AU	AU	GU	CG	UA	CG	AU	GC	GC	AU	GA	GC	GC	AU	UA	AU	GC	CG	GC	CG	C-	A-	UA	GU	GC	UU
BTL		Egrandis		U-	CG	UU	GC	CG	AU	C-	GU	GC	AU	AU	GC	AU	AU	UC	CG	UG	GU	UA	CU	AU	AU	GU	CG	UA	CG	AU	GC	GC	AU	GA	GC	GC	AU	UA	AU	GC	CG	GC	CG	CG	U-	U-	U-	A-	x-
BTL		Csinensis		A-	A-	A-	G-	U-	A-	AU	AU	GC	AU	AU	GC	AU	AU	UC	CG	UG	GU	UA	UC	AU	AU	GU	CG	UA	CG	AU	GC	GC	AU	GA	GC	GC	AU	UA	AU	GC	CG	GC	CG	CG	AU	UA	GA	Gx	UG
BTL		Vvinifera		U-	C-	AU	GC	UA	AU	U-	GU	GC	GU	AU	GC	AU	AU	UG	CG	UG	GC	UA	UC	AU	AU	GU	CG	UA	CG	AU	GC	GC	AU	GA	GU	GC	AU	UA	AU	GC	CG	GC	CG	CG	AU	UG	G-	AU	UG
BTL		Spurpurea		A-	A-	AU	GC	UG	AU	U-	GU	GC	AU	AU	GC	AU	AU	UG	CG	UU	GC	UA	UU	AU	AU	GU	CG	UA	CG	AU	GC	GC	AU	GA	GC	GC	AU	UA	AU	GC	CG	GC	CG	CG	CG	UA	AU	x-	GC
BTL		Pvulgaris		A-	G-	AU	GC	UA	AU	C-	AU	GC	AU	AU	GC	AU	AU	UC	CG	UG	GC	UA	AC	AU	AU	GU	CG	UA	CG	AU	GC	GC	AU	GA	GU	GC	AU	UA	AU	GC	CG	GC	CG	CG	AU	UU	GU	xU	Ux
BTL		Cpapaya		A-	A-	A-	GC	UA	A-	GU	AU	GC	AU	AU	GC	AU	AU	UC	CG	UU	GC	UA	UC	AU	AU	GU	CG	UA	CG	AU	GC	GC	AU	GA	GC	GC	AU	UA	AU	GC	CG	GC	CG	CU	AU	UA	GU	GU	CA
BTL		Mguttatus		A-	C-	AU	GC	UG	AU	U-	AU	GC	AU	AU	UC	GC	AU	UU	CG	CG	GU	UA	AC	AU	AU	GU	CG	UA	CG	AU	GC	GC	AU	GA	GC	GC	AU	UA	AU	GC	CG	AA	CG	CG	AU	CG	GU	UA	C-
BTL		Mesculenta		A-	A-	A-	GC	UG	AU	U-	GU	GC	AU	AU	GC	AU	AU	UG	CG	UC	GU	UA	UC	AU	AU	GU	CG	UA	CG	AU	GC	GC	AU	GA	GC	GC	AU	UA	AU	GC	CG	GC	CG	CA	AU	UA	GU	GC	U-
BTL	miR390b_1	Crubella		G-	U-	AU	GC	UG	AU	G-	AU	GC	AU	AU	GA	UU	AU	GC	CG	UG	GU	UA	AC	AC	AU	GU	CG	UA	CA	AU	GC	GC	AU	GA	GC	GC	AU	UA	AU	GC	CG	GC	CG	CG	AU	UA	GC	GC	C-
BTL		BrapaFPsc		G-	U-	AU	GC	UG	U-	GU	AU	GC	AU	AU	GC	UU	AU	GC	CG	UG	GU	UA	AU	AC	AU	GU	CG	UA	CG	AU	GC	GC	AU	GA	GC	GC	AU	UA	AU	GC	CG	GC	CG	CG	AU	UU	GA	UU	CC
BTL		Cgrandiflora		G-	U-	AU	GC	UG	AU	G-	AU	GC	AU	AU	GC	UU	AU	GC	CG	UG	GU	UA	AC	AC	AU	GU	CG	UA	CG	AU	GC	GC	AU	GA	GC	GC	AU	UA	AU	GC	CG	GC	CG	CG	AU	UA	GC	GC	C-
BTL		Rcommunis		x-	x-	x-	GC	UA	AU	UU	GC	GU	x-	AU	GC	AU	CU	UG	CG	UA	GC	UA	UC	AU	AU	GU	CG	UA	CG	AU	GC	GC	AU	GA	GC	GC	AU	UA	AU	GC	CG	GC	CG	CG	GU	U-	GU	AU	AU
BTL		Alyrata		A-	UA	AU	GC	UC	AU	GC	AU	AU	AC	AU	A-	U-	AU	GC	CG	UA	AU	UA	AC	AC	AU	GU	CG	UA	CG	AU	GC	GC	AU	GA	GC	GC	AU	UA	AU	GC	CG	GC	CG	CG	AU	UU	GG	AU	AU
BTL		Bstricta		GU	UA	A-	GC	UA	AU	GC	AU	GC	AU	AU	GC	UU	AU	GC	CG	UA	UU	UA	AC	AC	AU	GU	CG	UA	CG	AU	GC	GC	AU	GA	GC	GC	AU	UA	AU	GC	CG	GC	CG	CG	AU	U-	GU	CG	AU
BTL		Mesculenta		G-	UA	AU	AU	UG	AA	UG	UU	AA	AA	AA	GU	x-	AU	GC	CG	UG	GA	UC	AC	AA	AA	GC	UA	UA	GA	UA	GA	UG	AU	GG	AU	CG	AU	GC	UA	UU	Ax	GU	AU	AG	AU	UA	GU	x-	CG
BTL		Csativus		U-	x-	AU	GC	UG	AU	U-	GU	GC	AU	AU	GC	AU	AU	CC	CG	UA	GU	UA	AC	AU	AU	GU	CG	UA	CG	AU	GC	GC	AU	GA	GC	GC	AU	UA	AU	GC	CG	GC	CG	CG	AU	AU	UG	AU	AU
BTL		Esalsugineum		G-	U-	AU	GC	UG	AU	G-	AU	GC	AU	AU	GC	UU	AU	GC	CG	UG	GU	UA	AC	AC	AU	GU	CG	UA	CG	AU	GC	GC	AU	GA	GC	GC	AU	UA	AU	GC	CG	GC	CG	CG	AU	U-	G-	A-	C-
BTL		Vvinifera		U-	U-	A-	G-	U-	A-	U-	GU	GC	GU	AU	GC	AU	AU	UG	CG	UU	GU	UA	UC	AU	AU	GU	CG	UA	CG	AU	GC	GC	AU	GA	GC	GC	AU	UA	AU	GC	CG	GC	CG	CU	AU	CG	UU	AU	CG
BTL	miR393a_1	Rcommunis		C-	A-	C-	U-	GC	CG	AA	AU	CG	UG	UU	GU	AU	GC	GC	AU	GC	AC	CU	AU	UA	CG	CG	AU	AU	AU	GC	GC	GC	AU	UA	CU	GC	CG	AU	UA	U-	GC	AU	UA	CG	CG	UU	CU	AU	GA
BTL		Graimondii		C-	A-	C-	C-	G-	C-	AU	x-	CG	UG	AU	GU	AU	GC	GC	AU	GC	GC	GU	AU	UA	CG	CG	AU	AU	AU	GC	GC	GC	AU	UA	CU	GC	CG	AU	UA	U-	GC	AU	UA	CG	CG	UA	UA	UA	AU
BTL		Egrandis		C-	A-	C-	U-	GC	CG	AG	AU	CG	UA	GU	AU	AU	GC	GC	AU	GC	GC	CA	AU	UA	CG	CG	AU	AU	AU	GC	GC	GC	AU	UA	CU	GC	CG	AU	UA	U-	GC	AU	UA	CG	CG	CU	AU	UA	CG
BTL		Vvinifera		C-	A-	C-	U-	GC	CG	AA	AU	CG	UG	GU	GU	AU	GC	GC	AU	GC	GC	CU	AU	UA	CG	CG	AU	AU	AU	GC	GC	GC	AU	UA	CU	GC	CG	AU	UA	U-	GC	AU	UA	CG	CG	C-	AU	AU	AU
BTL		Spurpurea		C-	A-	C-	U-	GC	CG	AG	AU	CG	UG	AC	GU	AU	GC	GC	AU	GG	GC	CA	AU	UA	CG	CG	AU	AU	AU	GU	GC	GC	AU	UA	CU	GC	CG	AU	UA	U-	GC	AU	UA	CG	CG	CU	GU	AU	GC
BTL		Crubella		C-	A-	U-	AU	GC	CG	AA	AU	CG	UG	AG	GU	AU	GC	GC	AU	AA	GC	GU	AU	UA	CG	CG	AU	AU	AU	GC	GU	GC	AU	UA	CC	GC	CG	AU	UA	U-	GC	AU	UA	CG	CG	UU	AU	AU	AU
BTL		Ptrichocarpa		C-	A-	C-	U-	GC	CG	AG	AU	CG	UG	AU	GU	AU	GC	GC	AU	GC	GC	CU	AU	UA	CG	CG	AU	AU	AU	GC	GC	GC	AU	UA	CU	GC	CG	AU	UA	U-	GC	AU	UA	CG	CG	CU	GU	AU	GC
BTL		Bstricta		C-	A-	U-	AU	GC	CG	AA	AU	CG	UG	AC	GU	AU	GC	AC	AU	AA	GC	GU	AU	UA	UG	CG	AU	AU	AU	GC	GU	GC	AU	UA	C-	GU	GC	AG	UU	UA	GC	AU	UA	CG	CG	UU	AU	AU	UA
BTL		Mtruncatula		C-	A-	U-	U-	GC	CG	AG	AU	CG	UG	GU	GU	AU	GC	GC	AU	GA	GC	CU	AU	UA	CG	CG	AU	AU	AU	GC	GC	GC	AU	UA	CU	GC	CG	AU	UA	U-	GC	AU	UA	CG	CG	CG	AU	AU	AU
BTL		Tcacao		C-	A-	C-	U-	G-	C-	C-	AU	CG	UG	AU	GU	AU	GC	GC	AU	GC	GU	CU	AU	UA	CG	CG	AU	AU	AU	GC	GC	GC	AU	UA	CU	GC	CG	AU	UA	U-	GC	AU	UA	CG	CG	U-	U-	U-	A-
BTL		Cpapaya		U-	U-	C-	U-	GC	CG	AA	AU	CG	UG	AC	AU	AU	GC	GC	AU	GU	GC	CU	AU	UA	CG	CG	AU	AU	AU	GC	GC	GC	AU	UA	CU	GC	CG	AU	UA	U-	GC	AU	UA	CG	CG	UA	U-	U-	A-
BTL		Mdomestica		A-	A-	U-	U-	GC	CG	UA	xA	CG	UG	AU	GU	AU	GC	GC	AU	GC	GU	CU	AU	UA	CG	CG	AU	AU	AU	GC	GC	GC	AU	UA	CU	GC	CG	AU	UA	U-	GC	AU	UA	CG	CG	CU	AU	GU	CG
BTL		Alyrata		C-	A-	U-	AU	GC	CG	AA	AU	CG	UG	AC	GU	AU	GC	GC	AU	AA	GC	GU	AU	UA	CG	CG	AU	AU	AU	GC	GU	GC	AU	UA	CU	GC	CG	AU	UA	U-	GC	AU	UA	CG	CG	UU	AU	AU	UU
BTL		Acoerulea		C-	A-	C-	U-	GC	CG	GC	AU	CA	UA	UU	GU	AU	GC	GC	AU	GC	GC	AU	AU	UA	CG	CG	AU	AU	AU	GC	GC	GC	AU	UA	CU	GC	CG	AU	UA	U-	GC	AU	UA	CG	UG	CG	AU	UU	AU
BTL		Mesculenta		C-	C-	C-	U-	G-	C-	A-	AU	CG	UG	AU	UU	AU	GC	GC	AU	GC	AC	CU	AU	UA	CG	CG	AU	AU	AU	GC	GC	GC	AU	UA	CU	GC	CG	AU	UA	U-	GC	AU	UA	CG	CG	U-	A-	A-	A-
BTL		Pvulgaris		C-	A-	C-	U-	GC	CG	AG	AU	CG	UG	GU	GU	AU	GC	GC	AU	GC	GC	CU	AU	UA	CG	CG	AU	AU	AU	GC	GC	GC	AU	UA	CU	GC	CG	AU	UA	U-	GC	AU	UA	CG	CG	CG	AU	AU	AU
BTL		Cgrandiflora		C-	A-	U-	AU	GC	CG	AA	AU	CG	UG	AG	GU	AU	GC	GC	AU	AA	GC	GU	AU	UA	CG	CG	AU	AU	AU	GC	GU	GC	AU	UA	CC	GC	CG	AU	UA	U-	GC	AU	UA	CG	CG	UU	AU	AU	AU
BTL		Fvesca		C-	G-	C-	U-	GC	CG	AA	AA	CG	UG	AU	GU	AU	GC	GC	AU	GC	GU	CU	AU	UA	CG	CG	AU	AU	AU	GC	GC	GC	AU	UA	CU	GC	CG	AU	UA	U-	GC	AU	UA	CG	CA	UC	A-	A-	G-
BTL		Csativus		G-	U-	G-	U-	G-	C-	A-	A-	CG	UA	AU	GU	AU	GC	GC	AU	AC	GC	CU	AU	UA	CG	CG	AC	AU	AU	GC	GC	GC	AU	UA	CU	GC	CG	AU	UA	U-	GC	AU	UA	CG	CG	CU	AU	AU	CU
BTL		Mguttatus		UA	AU	CC	AU	GC	CG	CU	GU	CG	UG	AU	AU	AU	GC	GC	AU	GA	GC	AU	GU	UA	CG	CG	AG	AU	AU	GC	GC	GC	AU	UA	CU	GC	CG	AU	UA	U-	GC	AU	UA	CG	CG	CU	AU	AU	U-
BTL		Ppersica		U-	A-	CG	UA	GC	CG	A-	A-	C-	UG	AU	GU	AU	GC	GC	AU	AC	GU	CA	AU	UA	CG	CG	AU	AU	AU	GC	GC	GC	AU	UA	CU	GC	CG	AU	UA	U-	GC	AU	UA	CG	CG	CU	AU	AU	CA
BTL		Esalsugineum		U-	A-	U-	AU	GC	CG	AA	AC	GG	UG	AU	GU	AU	GC	GC	AU	UU	GC	GU	AU	UA	CG	CG	AU	AU	AU	GC	GC	GC	AU	UA	CU	GC	CG	AU	UA	U-	GC	AU	UA	CG	CG	UA	AU	AU	GC
BTL		BrapaFPsc		C-	A-	U-	AU	GC	CG	AA	AU	CG	UG	AC	GU	AU	GC	GC	AU	AA	GC	GU	AU	UA	CG	CC	AU	AU	AU	GC	GC	GC	AU	UA	CU	GC	CG	AU	UA	U-	GC	AU	UA	CG	CG	UU	AU	AU	GU
BTL		Gmax		C-	A-	C-	U-	A-	C-	A-	A-	CG	AU	AU	GU	AU	GC	GC	AU	GC	GU	CG	AU	UA	CG	CG	AU	AU	AU	GC	GC	GC	AU	UA	CU	GC	CG	AU	UA	U-	GC	AU	UA	CG	CG	CG	AU	AU	AU
BTL		Lusitatissimum		C-	x-	C-	U-	GC	CG	AA	AU	CG	UG	AU	GU	AU	GC	GC	AU	GC	GU	CU	AU	UA	CG	CG	AU	AU	AU	GC	GC	GC	AU	UA	CU	GC	CG	AU	UG	U-	GC	AU	UA	CG	CG	CU	AU	GC	CG
BTL		Athaliana		C-	A-	U-	AU	GC	CG	AA	AU	CG	UG	AC	GU	AU	GC	GC	AU	AA	GC	GU	AU	UA	CG	CG	AU	AU	AU	GC	GU	GC	AU	UA	CU	GC	CG	AU	UA	U-	GC	AU	UA	CG	CG	UU	AU	AU	UG
BTL		Slycopersicum		C-	x-	x-	x-	x-	C-	A-	AU	CG	UA	UG	UA	UA	UA	GC	AU	AU	GC	GA	AU	U-	U-	U-	A-	A-	C-	AU	x-	x-	x-	x-	CG	GU	UA	AU	UA	UA	UC	xx	CC	xA	AA	x-	x-	x-	x-
BTL		Cclementina		C-	U-	C-	U-	GC	CG	AA	AU	CG	UG	AC	GU	AU	GC	GC	AU	UC	AC	AU	AU	UA	CG	CG	AU	AU	AU	GC	GC	GC	AU	UA	CU	GC	CG	AU	UA	U-	GC	AU	UA	CG	CG	UA	AG	AU	Gx
BTL		Csinensis		C-	U-	C-	U-	G-	C-	A-	AU	CG	UG	AC	GU	AU	GC	GC	AU	UC	AC	AU	AU	UA	CG	CG	AU	AC	AU	GC	GC	GC	AU	UA	CU	GC	CG	AU	UA	UG	GC	A-	UA	CG	CG	UA	AU	AU	Gx
BTL	miR393b_1	Cgrandiflora		C-	A-	C-	AU	GC	CG	AA	AU	CG	UG	AU	GU	AU	GC	AC	AU	AA	GC	GU	AU	UA	CG	CG	AU	AU	AU	GC	GU	GC	AU	UA	CG	GC	CG	AU	UA	U-	GC	AU	UA	CG	CG	UA	GC	A-	UA
BTL		Alyrata		C-	A-	C-	AU	GC	CG	AA	AU	CG	UG	AU	GU	AU	GC	AU	AU	AA	GC	CU	AU	UA	CG	CG	AU	AU	AU	GC	GU	GC	AU	UA	CG	GC	CG	AU	UA	U-	GC	AU	UA	CG	CG	UC	AC	AU	UU
BTL		Spurpurea		C-	A-	C-	A-	GU	CG	AG	AU	CG	UG	AU	GU	AU	GC	GC	AU	GC	GU	C-	A-	U-	C-	C-	A-	AU	AU	GC	GC	GC	AU	U-	C-	GU	CG	AU	UA	U-	GC	AU	UA	CG	CG	C-	AU	GU	GU
BTL		BrapaFPsc		C-	A-	C-	AU	GC	CG	AA	AU	CG	UG	AU	GU	AU	GC	AC	AU	AA	GC	GU	AU	UA	CG	CG	AC	AU	AU	GC	GU	GC	AU	UA	CG	GC	CG	AU	UA	U-	GC	AU	UA	CG	CG	UC	AU	AU	UG
BTL		Gmax		C-	A-	C-	U-	GC	CG	AG	AU	CG	UG	GU	GU	AU	GC	GC	AU	GC	GC	CU	AU	UA	CG	CG	AU	AU	AU	GC	GC	GC	AU	UA	CU	GC	CG	AU	UA	U-	GC	AU	UA	CG	CG	CG	AU	AU	AU
BTL		Mtruncatula		C-	A-	C-	U-	GC	CG	AA	AU	CG	UA	UU	GU	AU	GC	GC	AU	GC	GU	CU	AU	UA	CG	CG	AU	AU	AU	GC	GC	GC	AU	UA	CC	GC	CG	AU	UA	U-	GC	AU	UA	CG	CG	UG	AU	x-	U-
BTL		Crubella		C-	A-	C-	AU	GC	CG	AA	AU	CG	UG	AU	GU	AU	GC	AC	AU	AA	GC	GU	AU	UA	CG	CG	AU	AU	AU	GC	GU	GC	AU	UA	CG	GC	CG	AU	UA	U-	GC	AU	UA	CG	CG	UA	GC	A-	UA
BTL		Esalsugineum		CG	AG	CC	AU	GC	CG	AA	AU	CG	UG	AU	GU	AU	GC	AC	AU	AA	GC	GU	AU	UA	CG	CG	AU	AU	AU	GC	GU	GC	AU	UA	CG	GC	CG	AU	UA	U-	GC	AU	UA	CG	CG	UA	CG	AU	UA
BTL		Bstricta		C-	A-	C-	AU	GC	CG	AA	AU	CG	UG	AU	GU	AU	GC	AC	AU	AA	GC	GU	AU	UA	CG	CG	AU	AU	AU	GC	GU	GC	AU	UA	CG	GC	CG	AU	UA	U-	GC	AU	UA	CG	CG	UC	AC	AU	UU
BTL		Athaliana		C-	A-	C-	AU	GC	CG	AA	AU	CG	UG	AU	GU	AU	GC	AU	AU	AA	GC	GU	AU	UA	CG	CG	AU	AU	AU	GC	GU	GC	AU	UA	CG	GC	CG	AU	UA	U-	GC	AU	UA	CG	CG	UC	AU	AU	UU
BTL	miR394a_1	BrapaFPsc		AU	GC	AU	GU	UU	UG	UG	CG	UA	UU	AU	CG	AU	GC	AU	CA	UU	UA	CG	UA	UA	UA	GC	GU	CG	AU	UC	UA	CU	UA	GC	UU	CG	CG	AU	CG	CG	UA	CG	CG	UG	UA	CG	UA	AA	UA
BTL		Bstricta		AU	GC	AU	GU	UU	UU	U-	CG	UG	UA	AU	CG	AU	GC	AU	CA	UG	UA	CG	UA	UA	UA	GC	GC	CG	AU	UC	UA	CU	UA	GU	UG	CG	CG	AU	CG	CG	UA	CG	CG	UA	UA	UG	UA	AA	UG
BTL		Acoerulea		AU	GC	GU	GC	UU	UU	UA	CG	UA	UG	AU	CG	AU	GG	AU	GC	UG	UA	CU	AU	UA	UA	GC	GC	CG	AU	UC	UA	CU	UA	GU	UG	CG	CG	AU	CG	CG	UA	UG	CG	UA	UA	CG	C-	A-	UA
BTL		Cgrandiflora		AU	GC	AU	GU	UU	UG	UG	CG	UA	UU	AU	CG	AU	GC	AU	CA	UG	UA	CG	UA	UA	UA	GC	GC	CG	AU	UC	UA	CU	UA	GU	UG	CG	CG	AU	CG	CG	UA	CG	CG	UA	UA	CG	UA	AA	UG
BTL		Athaliana		AU	GC	AU	UU	UC	UG	UG	CG	UA	UU	AU	CG	AU	GC	UA	CG	A-	UA	CG	UA	UA	UA	GC	GC	CG	AU	UC	UA	CU	UA	GU	UG	CG	CG	AU	CG	CG	UA	CG	CG	UA	UA	CG	UA	AA	UG
BTL		Alyrata		AU	GC	AU	GU	UU	UG	UG	CG	UA	UU	AU	CG	AU	GC	AU	CA	AG	UA	CG	UA	UA	UA	GC	GC	CG	AU	UC	UA	CU	UA	GU	UG	CG	CG	AU	CG	CG	UA	CG	CG	UA	CA	CG	UA	GA	UG
BTL		Csativus		AU	GA	GU	GC	UU	U-	UA	CG	CG	AU	AU	CU	AU	GC	AU	AU	UG	UA	UG	AU	UA	UA	GC	GC	CG	AU	UC	UA	CU	UA	GC	UG	CG	CG	AU	CG	CG	UA	CG	CU	UU	C-	C-	UA	AU	UA
BTL		Crubella		AU	GC	AU	GU	UU	UG	UG	CG	UA	UU	AU	CG	AU	GC	AU	CA	UG	UA	CG	UA	UA	UA	GC	GC	CG	AU	UC	UA	CU	UA	GU	UG	CG	CG	AU	CG	CG	UA	CG	CG	UA	UA	CG	UA	AA	UG
BTL		Slycopersicum		AU	GC	GU	GC	UU	UU	CU	CG	UA	UU	AU	CG	AU	UG	AU	GU	UU	UA	CG	UA	UA	UA	GC	GU	CG	AU	UC	UA	CU	UA	GC	UG	CG	CG	AU	CG	CG	UA	CG	CG	UA	UA	x-	UA	AU	U-
BTL		Esalsugineum		AU	GC	AU	GU	UU	UG	UG	CG	UA	UU	AU	CG	AU	GC	AU	UA	UC	UA	CG	UA	UA	UA	GC	GC	CG	AU	UC	UA	CU	UA	GC	UG	CU	CG	AU	CG	CG	UA	CG	CG	UG	UA	CG	UA	AA	UA
BTL	miR394b_1	Stuberosum		x-	GC	GU	GC	UU	UU	UU	CG	UG	UU	AU	CG	AU	GG	AU	GC	UG	UA	CG	AU	UA	UA	GC	GC	CG	AU	UC	UA	CU	UA	GC	UG	CG	CG	AU	CG	CG	UA	CG	CG	CU	CG	GU	UG	UA	CG
BTL		Mdomestica		x-	GC	CU	GC	UU	UU	UA	CG	UG	UU	AU	CG	AU	GC	AU	GU	UG	UA	CG	UA	UA	UA	GC	GC	CG	AU	UC	UA	CU	UA	GC	UG	CG	CG	AU	CG	CG	UA	CG	CG	UA	CG	UG	U-	U-	C-
BTL		Gmax		x-	GC	GU	GC	UU	UU	GC	CG	UG	UU	AU	CG	AU	GG	AU	GC	UG	UA	UG	CA	UA	UA	GC	GC	CG	AU	UC	UA	CU	UA	GU	UA	CG	CG	AU	CG	CG	UA	CG	CG	A-	C-	U-	x-	U-	C-
BTL		Bstricta		A-	GC	AU	GU	UU	CG	UG	CG	UA	UU	AU	CG	AU	GC	AU	GA	AG	UA	CG	UA	UA	UA	GC	GC	CG	AU	UC	UA	CU	UA	GC	UG	CG	CG	AU	CG	CG	UA	CG	CG	UA	CG	UA	CG	UU	CG
BTL		Mtruncatula		x-	GC	GU	GC	UU	UU	GC	UG	UA	UU	AU	CG	AU	GC	AA	GC	UA	UG	UA	UC	UA	UA	GC	GC	CG	AU	UC	UA	CU	UA	GC	UG	CG	CG	AU	CG	CG	UA	CG	CG	AU	CG	UU	UC	Cx	CU
BTL		Csativus		x-	GC	GC	AU	UU	U-	UA	CG	CG	CU	AU	UG	AU	GC	AU	GU	UG	UA	UG	AU	UA	UA	GC	GC	CG	AU	UC	UA	CU	UA	GC	UG	CG	CG	AU	CG	CG	UA	CG	CG	CG	CG	UG	C-	U-	C-
BTL		Ptrichocarpa		x-	GC	GU	GC	UU	UC	UU	CG	UG	UU	AU	CG	AU	GC	AU	GC	UG	UA	UG	AC	UA	UA	GC	GC	CG	AU	UC	UA	CU	UA	GC	UG	CG	CG	AU	CG	CG	UA	CG	CG	U-	A-	U-	C-	U-	x-
BTL		Cclementina		x-	GC	UU	GC	CU	UU	UC	CG	UG	UU	AU	CG	AU	GC	AU	GC	UG	UA	UG	AU	UA	UA	GC	GC	CG	AU	UC	UA	CU	UA	GC	UG	CG	CG	AU	CG	CG	UA	CG	CG	GU	UA	UC	CU	CC	C-
BTL		Slycopersicum		x-	GC	GU	GC	UU	UU	UU	CG	UG	UU	AU	CG	AU	GG	AU	GC	UG	UA	CG	AU	UA	UA	GC	GC	CG	AU	UC	UA	CU	UA	GC	UG	CG	CG	AU	CG	CG	UA	CG	CG	CG	CG	Gx	UA	UA	CG
BTL		Alyrata		A-	GC	AU	GU	UU	CG	UG	CG	UA	UU	AU	CG	AU	GC	AU	GA	AG	UA	CG	UA	UA	UA	GC	GC	CG	AU	UU	UA	CU	UA	GC	UA	CG	CG	AU	CG	CG	UA	CG	CG	UG	CG	UA	CG	UA	CG
BTL		Crubella		A-	GC	AU	GU	UU	CG	UG	CG	UA	UU	AU	CG	AU	GC	AU	GA	AG	UA	CG	UA	UA	UA	GC	GC	CG	AU	UC	UA	CU	UA	GC	UG	CG	CG	AU	CG	CG	UA	CG	CG	UA	CG	UG	CG	UU	CG
BTL		Csinensis		x-	GC	UU	GC	CU	UU	UC	CG	UG	UU	AU	CG	AU	GC	AU	GC	UG	UA	UG	AU	UA	UA	GC	GC	CG	AU	UC	UA	CU	UA	GC	UG	CG	CG	AU	CG	CG	UA	CG	CG	GU	UA	UC	CU	CC	C-
BTL		Athaliana		A-	GC	AU	GU	UU	CG	UG	CG	UA	UU	AU	CG	AU	GC	AU	GA	AG	UA	CG	UA	UA	UA	GC	GC	CG	AU	UC	UA	CU	UA	GC	UG	CG	CG	AU	CG	CG	UA	CG	CG	UA	CG	UA	CA	UU	CG
BTL		Ppersica		x-	GC	CU	GC	UU	UU	UC	CG	UG	UU	AU	CG	AU	GC	AU	GC	UG	UA	UG	AU	UA	UA	GC	GC	CG	AU	UC	UA	CU	UA	GC	UG	CG	CG	AU	CG	CG	UA	CG	CG	UU	CG	UU	CG	UA	U-
BTL		Rcommunis		x-	GC	GU	GC	UU	UC	UU	CG	UG	UU	AU	CG	AU	GC	AU	GC	CG	UA	UG	AU	UA	UA	GC	GC	CG	AU	UC	UA	CU	UA	GC	UG	CG	CG	AU	CG	CG	UA	CG	CG	UU	UA	UA	AU	U-	C-
BTL		Esalsugineum		A-	GC	AU	GU	UU	UG	UG	CG	UA	UU	AU	CG	AU	GC	AU	GA	AG	UA	CG	UA	UG	UA	GC	GC	CG	AU	UC	UA	CU	UA	GC	UG	CG	CG	AU	CG	CG	UA	CG	CG	UU	CG	UA	CG	UU	AG
BTL		BrapaFPsc		A-	GC	AU	AU	UU	UG	UG	CG	UG	UU	AU	CG	AU	GC	AU	GA	UG	UA	CG	UA	UA	UA	GC	GC	CG	AU	UC	UA	CU	UA	GC	UG	CG	CG	AU	CG	CG	UA	CG	CG	UA	UG	UU	CG	UU	GU
BTL		Mesculenta		x-	GC	GU	GC	UU	UC	UU	CG	UG	UU	AU	CG	AU	GC	AU	GC	UG	UA	UG	AU	UG	UA	GC	GU	CG	AU	UC	UA	CU	UA	GC	UG	CG	CG	AU	CG	CG	UA	CG	CG	CG	AU	U-	C-	U-	x-
BTL		Mguttatus		x-	GC	GU	GC	UU	UU	UA	CG	UG	UU	AU	CG	AU	GG	AU	GC	UG	UA	UG	AU	UA	UA	GC	GC	CG	AU	UC	UA	CU	UA	GC	UG	CG	CG	AU	CG	CG	UA	CG	CG	UA	GG	xx	CG	UU	CG
BTL		Egrandis		x-	GC	GU	GC	UU	UC	UC	CG	UG	UU	AU	CG	AU	GC	AU	GC	UG	UA	UG	AU	UG	UA	GC	GC	CG	AU	UC	UA	CU	UA	GC	UG	CG	CG	AU	CG	CG	UA	CG	CG	UA	C-	C-	UA	CG	CU
BTL		Graimondii		x-	GC	GU	GC	CU	UU	UC	CG	UG	UU	AU	CG	AU	GC	AU	GC	UG	UA	CG	AU	UA	UA	GC	GC	CG	AU	UC	UA	CU	UA	GC	UG	CG	CG	AU	CG	CG	UA	CG	G-	A-	C-	U-	A-	U-	C-
BTL		Cgrandiflora		A-	GC	AU	GU	UU	CG	UG	CG	UA	UU	AU	CG	AU	GC	AU	GA	AG	UA	CG	UA	UA	UA	GC	GC	CG	AU	UC	UA	CU	UA	GC	UG	CG	CG	AU	CG	CG	UA	CG	CG	UA	CG	UG	CG	UU	CG
BTL		Spurpurea		x-	GC	GU	GC	UU	UC	UU	CG	UG	UU	AU	CG	AU	GC	AU	GC	UG	UU	UG	AU	UA	UA	GC	GC	CG	AU	UC	UA	CU	UA	GC	UG	CG	CG	AU	CG	CG	UA	CG	CG	AU	A-	U-	C-	U-	x-
BTL		Cpapaya		x-	GC	GU	CU	UU	UU	UC	CG	UA	UU	AU	CG	AU	GC	AU	GC	UG	UA	UG	AA	UA	UA	GC	GU	CG	AU	UC	UA	CU	UA	GC	UG	CG	CG	AU	CG	CG	UA	CG	CG	AA	CA	UA	GG	CG	G-
BTL		Pvulgaris		x-	GC	GU	GC	UU	UU	CG	CG	UU	U-	AU	CG	AU	GC	AU	GC	UG	UA	UG	CA	UA	UA	GC	GC	CG	AU	UC	UG	CU	UA	GC	UA	CG	CG	AU	CG	CG	UA	CG	CG	AC	CG	U-	x-	U-	C-
BTL		Lusitatissimum		x-	GC	GA	GC	UU	UC	UU	CG	UG	UU	AU	CG	AU	GC	AU	GC	UA	UA	UG	AA	UA	UA	GC	GC	CG	AU	UC	UA	CU	UA	GC	UG	CG	CG	AU	CG	CG	UA	CG	CU	CG	CG	UA	Ax	xx	C-
BTL	miR395a_0	Pvulgaris		x-	x-	x-	UA	UA	CG	AU	GU	GC	UA	UU	U-	UA	CG	CG	CG	UU	AC	GC	AU	GC	UA	UA	CG	CG	CG	UG	UG	GU	AU	AU	CG	GU	CG	UA	UA	CG	AU	UC	UA	GU	AA	GC	GC	GU	UA
BTL		Ptrichocarpa		U-	AU	GG	AU	UA	CG	AU	AU	GU	UA	GC	UU	CG	CU	CG	CG	UU	AC	GC	AU	GC	UA	UA	CG	CG	UG	CG	UG	GU	AU	GU	CG	AU	CG	UA	UA	CG	AU	UC	UA	GU	GC	GC	GC	AU	UA
BTL		Egrandis		UA	GU	Ax	AU	UA	CG	GU	GU	GC	UG	GC	UU	CG	CU	CG	CG	UU	AC	GC	AU	GC	UA	UA	CG	CG	CG	CG	CG	GU	AU	AU	CG	AU	CG	UA	UA	CG	AU	AA	UA	GC	GC	GC	Ax	CG	UA
BTL		Lusitatissimum		x-	x-	x-	G-	UA	CG	AU	GU	AU	UA	GC	UC	CG	UA	AC	CG	UA	GU	GC	AU	GC	UA	UA	CG	CG	CG	UG	UG	GU	AU	CU	CG	AU	CG	UA	UA	CG	AU	UC	UA	G-	G-	GU	GC	GU	CG
BTL		Mesculenta		A-	U-	G-	GC	UA	CG	AU	GC	CU	UA	GC	UC	CG	CG	CG	CG	UU	U-	GC	AU	GC	UA	UA	CG	CG	CG	UG	UG	GU	AU	CU	CG	AU	CG	UA	UA	CG	AU	UC	UA	GC	GC	GC	GC	C-	UA
BTL		Cclementina		U-	x-	G-	AU	UA	CG	AU	GU	GU	UA	GC	UU	CG	CA	CG	CG	UU	AC	GC	AU	GC	UA	UA	CG	CG	CG	CG	UG	GU	AU	AU	CG	AU	CG	UA	UA	CG	AU	UC	UA	GU	GC	GC	GC	A-	C-
BTL		Mguttatus		x-	x-	x-	AU	UA	CG	AU	GU	GU	UA	UG	UA	CG	CG	CC	C-	U-	GC	GC	AU	GC	UA	UA	UG	CG	CG	UG	CG	AU	AU	UU	CG	GU	CG	UA	UA	CG	AU	UC	UA	GC	AU	GC	UA	CA	UU
BTL		BrapaFPsc		U-	UG	GG	GC	UA	CU	GC	GU	AU	UA	GC	UC	CC	UA	CG	CG	UU	AC	GC	AU	GC	UA	UA	CG	CG	UG	CG	UG	GU	AU	GU	CG	AU	CG	UA	UA	CG	AU	UC	UA	GC	GC	GC	UA	AU	U-
BTL		Mdomestica		G-	C-	U-	AU	UA	CG	AU	GU	GU	UA	GC	UG	CG	AC	CG	CG	AC	AC	GC	AU	GC	UA	UA	CG	CG	CG	UG	UG	GU	AU	CU	CG	AU	CG	UA	UA	CG	AU	UC	UA	GU	GC	GC	Ax	A-	A-
BTL		Csinensis		UA	AG	UU	GC	UA	CG	AU	GC	GA	UA	GC	GA	CG	AA	CG	CG	CC	AC	GC	AU	GC	UA	UA	CG	CG	CA	CG	CG	AC	AU	AA	CG	AU	CG	UA	UA	CG	AU	GA	UA	GC	GC	GC	GU	UA	GU
BTL		Stuberosum		UA	AU	Ux	Ax	UA	CG	AU	GU	GU	UA	GC	AU	UU	CG	CG	CA	UC	AU	GC	AU	GC	UA	UA	CG	CG	CG	UG	UG	GU	AU	CU	CG	AU	CG	UA	UA	CG	AU	UC	UA	AU	GC	GC	AU	A-	UA
BTL		Gmax		A-	A-	UA	GC	UA	UA	GU	GC	CA	UA	GC	UA	C-	UA	CG	UG	UG	GC	GU	AU	GC	UA	UA	CG	CG	UG	CG	UG	GU	AU	GU	CG	AU	CG	UA	UA	CG	AU	CG	GA	AU	Cx	GU	GC	CU	UA
BTL		Cpapaya		x-	x-	G-	GC	UA	CG	AU	GU	GU	UA	GC	UU	CG	CG	CG	CG	UC	A-	GC	AU	GC	UA	UA	CG	CG	CG	CG	UG	GU	AU	GU	CG	AU	CG	UA	UA	CG	AU	CC	CG	GC	GU	AC	GC	AU	UA
BTL		Bstricta		UA	CG	GG	GU	UA	UA	GC	GU	AU	UA	GC	UC	CC	UA	CG	CG	UC	AC	GC	AU	GC	UA	UA	CG	CG	UG	CG	UG	GU	AU	GU	CG	AU	CG	UA	UA	CG	AU	UC	UA	GC	GC	GC	AU	AU	UA
BTL		Athaliana		U-	U-	G-	GC	UA	UA	GC	GU	AU	UA	GC	UC	CC	UA	CG	CG	UC	AC	GC	AU	GC	UA	UA	CG	CG	UG	CG	UG	GU	AU	GU	CG	AU	CG	UA	UA	CG	AU	UC	UA	GC	GC	GU	GA	AU	UU
BTL		Vvinifera		x-	A-	G-	AU	UA	CG	AU	AU	GU	UA	GC	UU	CG	CU	CG	CG	UC	AC	GC	AU	GC	UA	UA	CG	CG	CG	CG	UG	GU	AU	GU	CG	AU	CG	UA	UA	CG	AU	UC	UA	GU	GC	GC	GC	AU	U-
BTL		Ppersica		UA	UA	UG	GU	UA	CG	AU	GU	GU	UA	GC	UG	CG	AU	CG	CG	UA	AC	GC	AU	GC	UA	UA	CG	CG	UG	CG	UG	GU	AU	CU	CG	AU	CG	UA	UA	CG	AU	UC	UA	GU	GC	GC	Ax	AA	AU
BTL		Mtruncatula		U-	U-	U-	GC	UA	UA	GC	AU	UA	UA	UG	UU	Cx	UA	CG	UG	UU	GU	GC	AU	GC	UA	UA	CG	CG	UG	CG	UG	GU	AU	AU	UG	GU	CG	UA	UA	CG	AU	AA	U-	C-	A-	UA	GC	AU	GU
BTL		Spurpurea		U-	C-	G-	A-	U-	C-	A-	A-	G-	U-	A-	U-	C-	C-	CG	CG	UU	AC	GC	AU	GC	UA	UA	CG	CG	UG	CG	UG	GU	AU	GU	CG	AU	CG	UA	UA	CG	AU	CC	UA	GC	GC	GC	GC	AU	UA
BTL		Slycopersicum		x-	x-	x-	A-	UA	CG	AU	GU	GC	UA	GC	UU	UC	x-	CG	CG	UG	AU	GC	AU	GC	UA	UA	CG	CG	CG	UG	UG	GU	AU	CU	CG	AU	CG	UA	UA	CG	AU	UC	UG	A-	GU	GC	GU	AU	UA
BTL		Esalsugineum		UA	UA	GG	GC	UA	UA	GC	GU	AU	UA	GC	UC	CC	UA	CG	CG	UC	AC	GC	AU	GC	UA	UA	CG	CG	UG	CG	UG	GU	AU	GU	CG	AU	CG	UA	UA	CG	AU	UC	UA	GC	GC	GC	AA	AU	UA
BTL	miR395b_0	Athaliana		A-	G-	A-	G-	U-	C-	A-	A-	A-	U-	G-	U-	C-	C-	CG	CG	AU	UU	GC	AU	GC	UA	UG	CG	CG	CG	UG	UG	UU	AU	AU	CG	GU	CG	UA	UA	CG	AU	UC	UA	GC	UA	UA	AC	AA	AU
BTL		Acoerulea		A-	G-	C-	G-	UA	UA	UA	GU	GC	UA	GC	AU	UG	CU	CG	CG	AU	GU	GC	AU	GC	UA	UA	CG	CG	UG	UA	CG	AU	UU	UU	CG	CG	CG	UA	UA	CG	AU	GC	UA	UC	AU	GC	x-	x-	x-
BTL		Bstricta		AU	GC	AU	GC	UA	CG	AU	CG	AU	UG	GA	UA	CG	CC	CG	CG	AU	UU	GC	AU	GC	UA	UG	CG	CG	CG	UG	UG	UU	AU	AU	CG	GU	CG	UA	UA	CG	AU	UC	UA	GC	UA	UA	AU	AU	x-
BTL		Csativus		A-	G-	x-	x-	UA	CG	UA	UU	UA	UA	GC	CU	CG	UU	CG	CG	UU	AU	GC	AU	GC	UA	UA	UG	CG	CG	CG	UG	GU	AU	UU	AG	AU	CG	UA	UA	CG	AU	UU	UA	Ax	GG	GA	AU	AU	GC
BTL		BrapaFPsc		A-	G-	A-	G-	U-	C-	A-	AU	AU	UG	GC	UA	CG	CG	CG	CG	AU	UU	GC	AU	GC	UA	UG	CG	CG	CG	UG	UG	UU	AU	AU	CG	GU	CG	UA	UA	CG	AU	UC	UA	GC	UA	UA	AU	AG	UU
BTL		Ptrichocarpa		A-	A-	C-	GC	UA	UA	AU	GU	CU	UA	GC	UG	CG	CU	CG	CG	CG	GU	GC	AU	GC	UA	UA	UG	CG	CG	CG	UG	GU	AU	CU	CG	AU	CG	UA	UA	CG	AU	CC	UA	GC	GC	GC	GU	xx	xU
BTL		Rcommunis		AU	UG	AU	GU	UA	CG	AU	GU	GU	UA	GC	UU	CG	CU	CG	CG	UU	AU	GC	AU	GC	UA	UA	CG	CG	CG	UG	UG	GU	AU	AU	CG	AU	CG	UA	UA	CG	AU	CC	UA	Gx	GC	GC	xx	xx	xx
BTL		Ppersica		A-	G-	C-	x-	UA	CG	AU	GU	AU	UA	GC	GU	CG	CA	CG	CG	UU	AU	GC	AC	GC	UA	UG	CG	CG	CG	UG	CG	AU	AU	AU	CG	AU	CG	UA	UA	CG	AU	UC	UA	GU	GC	AU	x-	x-	GU
BTL	miR395c_0	Bstricta		CG	AU	AU	GC	UA	CG	AU	AG	AG	UU	GG	UA	CG	CU	CG	CG	AU	UU	GC	AU	GC	UA	UG	CG	CG	CG	UG	UG	UU	AU	AU	CG	GU	CG	UA	UA	CG	AU	UC	UA	GC	UA	UA	AU	Ax	xx
BTL		Cgrandiflora		AU	GC	A-	GC	UG	CG	AU	AU	AU	UA	GC	UU	CG	CU	CG	CG	AU	UU	GC	AU	GC	UA	UG	CG	CG	CG	UG	UG	UU	AU	AU	CG	GU	CG	UA	UA	CG	AU	UC	UA	GC	UA	UA	GU	UA	xU
BTL		Esalsugineum		AU	GU	AG	GC	UG	CG	AU	AC	AU	UA	GC	UC	CG	CU	CG	CG	AU	UU	GC	AU	GC	UA	UG	CG	CG	CG	UG	UG	UU	AU	AU	CG	GU	CG	UA	UA	CG	AU	UC	UA	GC	UA	AU	AU	AA	x-
BTL		Alyrata		A-	A-	A-	GC	CG	CG	AU	AU	AU	UA	GC	UC	CG	CU	CG	CG	AU	UU	GC	AU	GC	UA	UG	CG	CG	CG	UG	UG	UU	AU	AU	CG	GU	CG	UA	UA	CG	AU	UC	UA	GC	UA	UA	AU	AA	AU
BTL		BrapaFPsc		x-	GU	AG	GC	UG	CG	AU	AU	AU	UA	GC	CC	CG	CU	CG	CG	AU	UG	GC	AU	GC	UA	UG	CG	CG	CG	UG	UG	UU	AU	AU	CG	GU	CG	UA	UA	CG	AU	UC	UA	GC	UA	GA	AC	UA	xU
BTL		Athaliana		A-	A-	A-	GC	UG	CG	AU	AU	AU	UA	GC	UU	CG	CU	AG	CG	AU	UU	GC	AU	GC	UA	UG	CG	CG	CG	UG	UG	UU	AU	AU	CG	GU	CG	UA	UA	CG	AU	UC	UA	GC	UA	UA	GU	AA	AU
BTL		Rcommunis		A-	A-	U-	A-	UA	CG	AU	AU	GC	UA	GC	UU	CG	CU	CG	CG	UU	AC	GC	AU	GC	UA	UA	CG	CG	CG	UG	UG	GU	AU	CU	CG	AU	CG	UA	UA	CG	AU	UC	UA	GC	UA	GU	GU	AU	x-
BTL		Crubella		CG	A-	A-	GC	UG	CG	AU	AU	AU	CG	GC	UA	CU	CU	CG	CG	AU	UU	GC	AU	GC	UA	UG	CU	CG	CG	UA	UG	AU	AU	AU	CG	GU	CG	UA	UA	CG	AU	UC	UA	GC	UA	UA	GU	AU	xU
BTL	miR395d_0	Mguttatus		x-	UA	GU	AU	UA	CG	GU	G-	G-	U-	U-	UA	CG	CG	UA	C-	U-	C-	GC	AU	GC	UA	UA	CG	CG	CG	UG	UG	AU	AU	AU	CG	AU	CG	UA	UA	CG	AU	GC	UC	CC	GC	AU	AU	CG	UG
BTL		Gmax		AU	UG	GC	x-	UA	CG	AU	GU	GC	UA	GC	UU	CG	CG	CG	CG	UC	A-	GC	AU	GC	UA	UA	CG	CG	CG	CG	UG	UU	AU	AU	UG	GU	CG	UA	UA	CG	AU	UC	UA	GC	A-	GC	AU	UG	UA
BTL		Cpapaya		A-	G-	AU	x-	UA	CG	AU	AU	GU	UA	CC	UU	CG	CU	CG	CG	UU	GU	GC	AU	GC	UA	UA	CG	CG	CG	UG	UG	AU	AU	AU	CG	AU	CG	UA	UA	CG	AU	CC	UA	GC	AU	x-	AU	UA	U-
BTL		Lusitatissimum		C-	U-	G-	AU	UA	CG	AU	GC	UU	UA	GC	UG	CG	UC	CG	CG	UG	UU	GC	AU	GC	UA	UA	CG	UG	CG	CG	UG	CU	AU	UU	CG	AU	CG	UA	UA	CG	AU	UC	UA	GU	GC	GU	UA	AA	Cx
BTL		Mdomestica		G-	C-	U-	AU	UA	CG	AU	GU	GU	UA	GC	UG	UU	AU	CG	CG	AU	AC	GC	AU	GC	UA	UA	CG	CG	CG	UG	UG	GU	AU	CU	CG	AU	CG	UA	UA	CG	AU	UC	UA	GU	GC	GU	Ax	AA	AU
BTL		Vvinifera		x-	C-	C-	AU	UA	UA	AU	GU	GU	UA	GC	CU	CG	CU	CG	CG	UU	AC	GC	AU	GC	UA	UA	CG	CG	CG	CG	UG	GU	AU	CU	CG	AU	CG	UA	UA	CG	AU	CC	UA	GC	GC	GU	GU	GC	x-
BTL		Crubella		AU	CG	AU	AU	CG	UG	AU	GU	AU	UA	GC	UU	CG	UC	UA	CG	UG	AC	GC	AU	GC	UA	UA	CG	UG	UG	CG	CG	GU	AU	AU	CG	AU	CG	UA	UA	CG	AU	UC	UA	GC	GC	AU	AU	CA	UA
BTL		Cgrandiflora		AU	CG	AU	AU	CG	UG	AU	GU	AU	UA	GC	UC	CG	UC	UA	CG	UG	AC	GC	AU	GC	UA	UA	CG	UG	UG	CG	CG	GU	AU	AU	CG	AU	CG	UA	UA	CG	AU	UC	UA	GC	GC	AU	AU	CA	UA
BTL		Graimondii		x-	x-	GC	x-	UA	CG	AG	GU	CG	UA	GU	UA	UG	CA	CG	CG	UG	GU	GC	AU	GC	UA	UA	CG	CG	CG	CG	UG	GU	AU	UU	CG	AU	CG	UA	UA	CG	AU	UC	CA	G-	G-	GU	GC	AU	UA
BTL		Spurpurea		x-	x-	x-	AU	UA	CG	AU	AU	CU	UA	GC	UU	CG	CU	CG	CG	UU	AC	GC	AU	GC	UA	UA	CG	UG	CG	CG	UG	GU	AU	GU	CG	AU	CG	UA	UA	CG	AU	CC	UA	GC	GC	GU	AC	C-	UA
BTL		Egrandis		x-	CG	xU	x-	U-	UG	AU	GC	GC	UG	UC	GC	CG	CU	UA	CG	UC	AC	GC	AU	GC	UA	UA	CG	CG	CG	CG	UG	GU	AU	AU	CG	AU	CG	UA	UA	CG	AU	CC	UA	GC	GC	AU	AU	AA	CA
BTL		Ppersica		U-	U-	GU	x-	UA	CG	AU	GU	GU	UA	GC	UG	CG	AU	CG	CG	GU	AC	GC	AU	GC	UA	UA	CG	CG	CG	UG	UG	GU	AU	AU	CG	AU	CG	UA	UA	CG	AU	UC	UA	GC	GC	GU	Ax	AA	AU
BTL		Pvulgaris		C-	C-	U-	C-	UA	CG	AU	UU	GC	UG	GC	UG	CG	CU	CG	CG	AC	AC	GC	AU	GC	UG	UA	CG	CG	CG	CG	UG	UU	AU	AU	CG	GU	CG	UA	UA	CG	AU	UC	UA	GC	AC	GC	AU	CC	UA
BTL		Csativus		x-	x-	x-	GC	UA	CG	AU	GA	GU	UA	GC	xA	C-	CG	AU	CG	UG	AU	GC	AU	GC	UA	UA	CG	CG	CG	UG	UG	GU	AU	GU	CG	AU	CG	UA	UA	CG	AU	UC	UA	AC	A-	AU	AU	x-	UG
BTL		Mesculenta		U-	x-	x-	AU	UA	CG	AU	AU	GU	UA	GC	UU	CG	CU	CG	CG	UU	AC	GC	AU	GC	UA	UA	CG	UG	CG	CG	UG	GU	AU	UU	CG	AU	CG	UA	UA	CG	AU	UC	UA	GC	UG	AU	AU	CG	UA
BTL		Bstricta		UA	CG	AU	A-	CG	UG	AU	GU	AU	UA	GC	UU	CG	CU	UA	CG	UG	AC	GC	AU	GC	UA	UA	CG	UG	CG	CG	CG	GU	AU	AU	CG	AU	CG	UA	UA	CG	AU	UC	UA	GC	GC	AU	AU	AA	UA
BTL		Alyrata		UA	CG	G-	AU	CG	UG	AU	GU	AU	UA	GC	UU	CG	CU	UA	CG	UG	AC	GC	AU	GC	UA	UA	CG	UG	CG	CG	CG	GU	AU	AU	CG	AU	CG	UA	UA	CG	AU	UC	UA	GC	GC	AU	A-	A-	U-
BTL		Ptrichocarpa		x-	x-	x-	AU	UA	CG	AU	AU	GU	UA	GC	UU	CG	CU	CG	CG	UU	AC	GC	AU	GC	UA	UA	CG	CG	UG	CG	UG	GU	AU	GU	CG	AU	CG	UA	UA	CG	AU	UC	UA	GC	GC	GU	AU	A-	U-
BTL		Athaliana		UA	CG	G-	AU	CG	UG	AU	GU	AU	UA	GC	UU	CG	CU	UA	CG	UC	AC	GC	AU	GC	UA	UA	CG	UG	CG	CG	UG	GU	AU	AU	CG	AU	CG	UA	UA	CG	AU	UC	UA	GC	GC	AU	AU	AA	UA
BTL	miR395e_0	Slycopersicum		A-	U-	x-	x-	x-	x-	A-	G-	G-	U-	G-	U-	U-	CG	UG	CG	CC	AC	GC	AU	GC	UA	UA	UG	CG	CG	UG	UG	GU	AU	AU	CG	AU	CG	UA	UA	CG	AU	UC	UG	AU	GC	GC	GC	A-	U-
BTL		Csativus		U-	U-	GC	AU	UG	CG	AU	GU	GC	CA	AA	UU	CG	UU	CG	CG	UG	AU	GC	AU	GC	UA	UA	CG	CG	CG	UG	CG	AU	AU	GU	CG	AU	CG	UA	UA	CG	AU	x-	x-	GC	GU	AU	GC	AU	AU
BTL		Alyrata		U-	U-	G-	GU	UA	CG	GC	GU	AU	UA	GC	UU	UC	UA	CG	CG	UC	AC	GC	AU	GC	UA	UA	CG	CG	UG	CG	UG	GU	AU	GU	CG	AU	CG	UA	UA	CG	AU	UC	UA	GU	GC	AU	GU	AU	U-
BTL		Mesculenta		A-	U-	C-	AU	UA	CG	GU	GU	GU	UA	GC	UU	CG	CU	CG	CG	UU	AC	GC	AU	GC	UA	UA	CG	CG	CG	CG	UG	GU	AU	GU	CG	AU	CG	UA	UA	CG	AU	UA	UA	GC	GU	GC	x-	AU	G-
BTL		Graimondii		AU	AC	AA	GC	UA	CG	AG	GU	CG	UA	GC	UA	UG	CA	CU	CG	UG	GU	GC	AU	GC	UA	UA	CG	CG	UG	CG	UG	GU	AU	UU	CG	AU	CG	UA	UA	CG	AU	UC	UA	GU	GC	GC	GU	CU	Ux
BTL		BrapaFPsc		UA	x-	GC	GU	UG	CG	AU	GU	AU	UA	GC	UU	UC	UA	CG	CG	UU	AC	GC	AU	GC	UA	UA	CG	CG	UG	CG	UG	GU	AU	GU	CG	AU	CG	UA	UA	CG	AU	UC	UA	GC	GC	AU	GU	A-	UA
BTL		Ppersica		U-	U-	x-	GU	UA	CG	AU	AU	GU	UA	GC	UG	CG	AU	CG	UA	GU	AC	GC	AU	GC	UA	UA	CG	CG	CG	UG	UG	GU	AU	CU	CG	AU	CG	UA	UA	CG	AU	UC	UA	GU	GU	x-	GC	AU	A-
BTL		Cclementina		A-	GU	AU	GC	UA	CG	AU	GC	UC	UA	GC	GC	UG	UU	CU	CG	UG	GU	GC	AU	GC	UA	UA	CG	CG	UG	CG	CG	GU	AU	GU	CG	AU	CG	UA	UA	CG	AU	UC	UA	GU	GC	GC	GC	UA	UU
BTL		Esalsugineum		U-	C-	G-	G-	UG	CG	GC	GU	AU	UA	GC	UU	UC	UA	CG	CA	UC	AC	GC	AU	GC	UA	UA	CG	CG	UG	CG	UG	GU	AU	GU	CG	AU	CG	UA	UA	CG	AU	UA	UA	GC	GU	AU	GA	AU	CG
BTL		Mtruncatula		U-	UA	x-	GC	UA	UA	GC	AC	UA	UA	GC	UU	CU	UG	CG	UG	UU	AU	GC	AU	GC	UA	UA	CG	CG	UG	UG	UG	GU	AU	AU	CG	GU	CG	UA	UA	CG	AU	UA	GA	CU	AU	AU	GU	AU	UG
BTL		Csinensis		A-	GU	AU	GC	UA	CG	AU	GC	UC	UA	GC	GC	UG	UU	CU	CG	UG	GU	GC	AU	GC	UA	UA	CG	CG	UG	CG	CG	GU	AU	GU	CG	AU	CG	UA	UA	CG	AU	UC	UA	GU	GC	GC	GC	UA	UU
BTL		Crubella		U-	U-	C-	GU	UA	CG	GC	GU	AU	UA	GC	UU	UC	UA	CG	CG	UU	AC	GC	AU	GC	UA	UA	CG	CG	UG	CG	UG	GU	AU	GU	CG	AU	CG	UA	UA	CG	AU	UC	UA	GU	GC	AU	GU	A-	UA
BTL		Bstricta		U-	U-	G-	GU	UA	CG	GC	GU	AU	UA	GC	AU	UC	CA	CG	CG	UU	AC	GC	AU	GC	UA	UA	CG	CG	UG	CG	UG	GU	AU	GU	CG	AU	CG	UA	UA	CG	AU	UC	UA	GU	GC	AU	GU	A-	UA
BTL		Cgrandiflora		U-	U-	C-	GU	UA	CG	GC	GU	AU	UA	GC	UU	UC	UA	CG	CG	UU	AC	GC	AU	GC	UA	UA	CG	CG	UG	CG	UG	GU	AU	GU	CG	AU	CG	UA	UA	CG	AU	UC	UA	GU	GC	AU	GU	A-	UA
BTL		Stuberosum		U-	U-	U-	G-	U-	C-	A-	GU	GU	UA	GC	UU	UC	UG	CG	CG	UG	AC	GC	AU	GC	UA	UA	CG	CG	CG	UG	UG	GU	AU	CU	CG	GU	CG	UA	UA	CG	AU	UU	UG	AU	GC	GC	GC	UA	UA
BTL		Tcacao		UA	AG	UA	G-	C-	CG	AU	GC	GU	UA	GC	CC	CG	CU	AU	CG	UG	AC	GC	AU	GC	UA	UA	CG	CG	CG	CG	UG	GU	GU	GU	CG	AU	CG	UA	UA	CG	AU	GC	UA	UU	GC	AU	xx	U-	x-
BTL		Egrandis		x-	x-	x-	GC	UA	CG	AU	GC	CU	UA	GC	UA	UG	CG	CG	CG	UG	GC	GU	AU	GC	UA	UA	CG	CG	CG	CG	UG	GU	AU	UU	CG	AU	CG	UA	UA	CG	AU	UC	UA	GU	GC	GC	GC	CG	UA
BTL	miR395f_0	Rcommunis		UA	AU	CG	GC	UA	CG	AU	GC	CU	UA	GC	UC	CG	CU	UG	CG	UA	GU	GC	AU	GC	UA	UA	CG	CG	CG	CG	UG	GU	GU	CU	CG	GU	CG	UA	UA	CG	AU	UC	UA	GC	GC	GC	GG	CU	Ux
BTL		Alyrata		A-	G-	A-	GC	UG	CG	AU	AA	AU	UA	GC	UA	CG	UU	CG	CG	UA	UU	GC	AU	GC	UA	UG	CG	CG	CG	UG	UG	AU	AU	AU	CG	GU	CG	UA	UA	UG	AU	UC	UA	GC	UA	UA	CG	AC	CG
BTL		Athaliana		A-	A-	A-	GC	UG	CG	AU	AU	AU	UA	GC	UA	CG	CU	CG	CG	UA	UU	GC	AU	GC	UA	UG	CG	CG	CG	UG	UG	AU	AU	AU	CG	GU	CG	UA	UA	CG	AU	UC	UA	GC	UA	UA	CG	AU	UA
BTL		Crubella		G-	A-	A-	GC	UG	CG	AU	AC	AU	UA	GC	UG	CG	CU	CG	CG	UA	UU	GC	AU	GC	UA	UG	CG	CG	CG	UG	UG	AU	AU	AU	CG	GU	CG	UA	UA	CG	AU	UC	UA	GC	UA	UA	CG	AU	UA
BTL		Cgrandiflora		A-	A-	A-	GC	UG	CG	AU	AC	AU	UA	GC	UG	CG	CU	CG	CG	UA	UU	GC	AU	GC	UA	UG	CG	CG	CG	UG	UG	AU	AU	AU	CG	GU	CG	UA	UA	CG	AU	UC	UA	GC	UA	UA	CG	AU	UA
BTL		Esalsugineum		A-	G-	A-	GC	UG	CG	AU	AU	A-	UA	GU	UA	CG	CG	CG	CG	UA	UU	GC	AU	GC	UA	UG	CG	CG	CG	UG	UG	UU	AU	AU	CG	GU	CG	UA	UA	CG	AU	UC	UA	GC	UA	UU	CG	AU	UA
BTL		BrapaFPsc		A-	U-	AU	GU	UA	CG	AU	AA	AU	UA	GU	UU	CG	CG	UA	Cx	UA	UU	GC	AU	GC	UA	UG	CG	CG	CG	UG	UG	UU	AU	AU	CG	GU	CG	UA	UA	CG	AU	UC	UA	GC	UA	UA	CG	AU	UA
BTL		Bstricta		A-	A-	A-	GC	UG	CG	AU	AC	AU	UA	GC	UG	UG	CU	CG	CG	UA	UU	GC	AU	GC	UA	UG	CG	CG	CG	UG	UG	AU	AU	AU	CG	GU	CG	UA	UA	CG	AU	UC	UA	GC	UA	UA	CG	AU	UA
BTL	miR396a_1	Alyrata		A-	C-	G-	UA	GC	AU	CG	CA	CG	UA	CC	UA	CG	UG	GC	UA	AU	UA	UG	CA	UA	UG	CG	CG	AU	CG	AU	GC	CG	UA	UA	UA	CU	UA	UA	GC	AU	AU	CG	UG	GC	CG	AU	AU	AU	AA
BTL		Rcommunis		x-	x-	A-	UA	GC	AU	CG	UG	CG	UA	CC	UA	UA	UG	GC	UA	AU	UA	UG	CA	UA	UG	CG	CG	AU	CG	AU	GC	CG	UA	UA	UA	CU	UA	UA	GC	AU	AU	CG	UG	GC	CG	AU	UU	C-	U-
BTL		Vvinifera		A-	C-	A-	UA	GC	AU	CG	CG	CG	UA	CC	UA	UA	UC	GC	UA	AU	UA	UG	CA	UA	UG	CG	CG	AU	CG	AU	GC	CG	UA	UA	UA	CU	UA	UA	GC	AU	AU	CG	UG	GC	CG	AU	UU	UA	UA
BTL		Gmax		A-	U-	A-	UA	GC	GU	CG	CG	CG	UA	CU	UA	UG	UA	GC	UA	AU	UA	UG	CA	UA	UG	CG	CG	AU	CG	AU	GC	CG	UA	UA	UA	CU	UA	UA	GC	AU	AU	CG	UG	GC	CG	AU	UU	CU	CU
BTL		Csativus		x-	x-	UA	UA	GC	CU	CG	UA	CG	UA	GC	UU	UG	UA	GC	UA	AU	UA	UG	CA	UA	UG	CG	CG	AU	CG	AU	GC	CG	UA	UA	UA	CU	UA	UA	GC	AU	AU	CG	UG	GC	CG	AU	U-	C-	C-
BTL		Egrandis		G-	x-	A-	UA	GC	GU	UG	CG	CG	UA	CU	CA	UA	UA	GC	UA	AU	UA	UG	CA	UA	UG	CG	CG	AU	CG	AU	GC	CG	UA	UU	UC	CG	UA	UA	GC	AU	AU	CG	UG	GC	CG	AU	UU	AU	UU
BTL		Mtruncatula		A-	U-	A-	UA	GC	GU	UG	CG	CG	UA	CU	UA	UG	UA	GC	UA	AU	UA	UG	CA	UA	UG	CG	CG	AU	CG	AU	GC	CG	UA	UA	UA	CU	UA	UA	GC	AU	AU	CG	UG	GC	CG	AU	UU	CU	CG
BTL		Ppersica		A-	C-	A-	UA	GC	AU	UU	CG	CG	UA	CU	UA	UG	UA	GC	UA	AU	UA	UG	CA	UA	UG	CG	CG	AU	CG	AU	GC	CG	UA	UA	UA	CU	UA	UA	GC	AU	AU	CG	UG	GC	CG	AU	UU	CG	CG
BTL		Slycopersicum		GC	CG	AU	UA	GC	GU	UG	CG	CG	UA	UU	UA	UG	UA	GC	UA	GU	UA	UG	UA	UA	UG	CG	CG	AU	CG	AU	GC	CG	UA	UA	UA	CU	UA	UA	GC	AU	AU	CG	UG	GC	CG	AU	UU	CU	UU
BTL		Pvulgaris		A-	U-	A-	UA	GC	GU	CG	CG	CG	UA	CU	UA	UG	UA	GC	UA	AU	UA	UG	CA	UA	UG	CG	CG	AU	CG	AU	GC	CG	UA	UA	UA	CU	UA	UA	GC	AU	AU	CG	UG	GC	CG	AU	UU	CU	CG
BTL		Cclementina		GC	AU	AU	UA	GC	AU	UU	CG	CG	UA	CC	UA	UA	UA	GC	UA	AU	UA	UG	UA	UA	UG	CG	CG	AU	CG	AU	GC	CG	UA	UA	UA	CU	UA	UA	GC	AU	AU	CG	UG	GC	CG	AU	U-	C-	A-
BTL		Graimondii		x-	x-	A-	U-	G-	G-	C-	C-	C-	U-	C-	U-	U-	U-	G-	U-	A-	U-	UA	CG	UA	UA	CG	CG	AU	CG	AU	GC	CG	UA	UA	UA	CU	UA	UA	GC	AU	AU	CG	UG	GC	CG	AU	AU	CC	xU
BTL		Mesculenta		G-	x-	A-	UA	GC	GU	CG	CG	CG	UA	CC	UA	UG	CU	GC	UA	AU	UA	UG	CA	UA	UG	CG	CG	AU	CG	AU	GC	CG	UA	UA	UA	CU	UA	UA	GC	AU	AU	CG	UG	GC	CG	AU	UU	CU	UU
BTL		Tcacao		A-	x-	A-	UA	GC	GU	CG	CG	CG	UA	CC	UA	UG	UG	GC	UA	AU	UA	UG	CA	UA	UG	CG	CG	AU	CG	AU	GC	CG	UA	UA	UA	CU	UA	UA	GC	AU	AU	CG	UA	GC	CG	UA	AU	CG	UA
BTL		Lusitatissimum		A-	U-	A-	U-	G-	x-	x-	C-	C-	U-	C-	U-	U-	U-	U-	UA	AU	UA	CG	CA	UA	UG	CG	CG	AU	CG	AU	GC	CG	UA	UA	UA	CU	UA	UA	GC	AU	AU	CG	UG	GC	CG	AU	U-	AU	UG
BTL		Cgrandiflora		AU	CA	AA	UA	GC	AU	CG	CG	UA	UC	C-	UA	CG	UA	GC	UA	AU	UA	UG	CA	UA	UG	CG	CG	AU	CG	AU	GC	CG	UA	UA	UA	CU	UA	UA	GC	AU	AU	CG	UG	GC	CG	AU	AU	CU	AA
BTL		Crubella		AU	CA	AA	UA	GC	AU	CG	CG	UA	UC	C-	UA	CG	UA	GC	UA	AU	UA	UG	CA	UA	UG	CG	CG	AU	CG	AU	GC	CG	UA	UA	UA	CU	UA	UA	GC	AU	AU	CG	UG	GC	CG	AU	AU	CU	AA
BTL		Ptrichocarpa		A-	U-	G-	U-	G-	A-	C-	C-	C-	UA	CG	UG	UA	GC	GC	UA	AU	UA	UG	CA	UA	UG	CG	CG	AU	CG	AU	GC	CG	UA	UA	UA	CU	UA	UA	GC	AU	AU	CG	UG	GC	CG	AU	CU	CU	UA
BTL		Spurpurea		x-	x-	G-	UA	GC	AU	CA	CG	CG	UA	CC	UA	UA	UA	GC	UA	AU	UA	UG	CA	UA	UG	CG	CG	AU	CG	AU	GC	CG	UA	UA	UA	CU	UA	UA	GC	AU	AU	CG	UG	GC	CG	AU	CU	CU	UU
BTL		Stuberosum		GC	CG	AU	UA	GC	GU	UG	CG	CG	UA	UU	UA	UG	UA	GC	UA	UU	UA	UG	UA	UA	UG	CG	CG	AU	CG	AU	GC	CG	UG	UA	UA	CU	UA	UA	GC	AU	AU	CG	UG	GC	CG	AU	UU	CU	U-
BTL		Acoerulea		CG	xG	AU	U-	GC	AU	UA	CA	CG	UA	CU	UA	UG	UA	GC	UA	AU	AC	UA	CA	UA	UG	CG	CG	AU	CG	AU	GC	CG	UA	UA	UA	CU	UA	UA	GC	AU	AU	CG	UG	GC	CG	AU	UG	GC	GU
BTL		Mdomestica		A-	UA	AU	UA	GC	AU	UC	CG	CG	UA	CU	UA	UG	UA	GC	UA	AU	UA	UG	CA	UA	UG	CG	CG	AU	CG	AU	GC	CG	UA	UA	UA	CU	UA	UA	GC	AU	AU	CG	UG	GC	CG	AU	UA	CG	CG
BTL		Athaliana		A-	C-	A-	UA	GC	AU	CG	CA	CG	UA	CC	UA	CG	UA	GC	UA	AU	UA	UG	CA	UA	UG	CG	CG	AU	CG	AU	GC	CG	UA	UA	UA	CU	UA	UA	GC	AU	AU	CG	UG	GC	CG	AU	AU	AU	AA
BTL		Bstricta		A-	C-	A-	UA	GC	AU	GG	CA	CG	UA	CC	UA	CG	CG	GC	UA	AU	UA	UG	CA	UA	UG	CG	CG	AU	CG	AU	GC	CG	UA	UA	UA	CU	UA	UA	GC	AU	AU	CG	UA	GC	CG	AU	AU	AU	AA
BTL		Cpapaya		A-	U-	A-	UA	GC	GC	UG	CG	CG	UA	AC	UG	UG	UA	GC	UA	AU	UA	UG	CA	UA	UG	CG	CG	AU	CG	AU	GC	CG	UA	UA	UA	CU	UA	UA	GC	AU	AU	CG	UG	GC	CG	AU	UU	Gx	xA
BTL		Esalsugineum		A-	C-	A-	UA	GC	AU	CG	UA	CG	UA	CC	UA	CU	UA	GC	UA	AU	UA	UG	CA	UA	UG	CG	CG	AU	CG	AU	GC	CG	UA	UA	UA	CU	UA	UA	GC	AU	AU	CG	UA	GC	CG	AU	AU	C-	C-
BTL		BrapaFPsc		A-	C-	A-	UA	GC	AU	CG	UA	CA	UA	CC	UA	CG	UA	GC	UA	AU	UA	UG	CA	UA	UG	CG	CG	AU	CG	AU	GC	CG	UA	UA	UA	CU	UA	UA	GC	AU	AU	CG	UG	GC	CG	AU	AU	CU	C-
BTL		Csinensis		GC	AU	AU	UA	GC	AU	UU	CG	CG	UA	CC	UA	UA	UA	GC	UA	AU	UA	UG	UA	UA	UG	CG	CG	AU	CG	AU	GC	CG	UA	UA	UA	CU	UA	UA	GC	AU	AU	CG	UG	GC	CG	AU	U-	C-	A-
BTL		Mguttatus		A-	A-	A-	UA	GC	GU	CG	CG	CG	UA	CG	UU	UG	CG	UC	UA	AU	UA	UG	CA	UA	UG	CG	CG	AU	CG	AU	GU	CG	UA	UA	UA	CU	UA	UA	GC	AU	AU	CG	UG	GU	CG	GU	AU	A-	x-
BTL		Fvesca		A-	U-	G-	UA	GC	AU	UU	CG	CG	UA	CC	UA	UA	UA	AC	UA	AU	UA	CG	UA	UA	UG	CG	CG	AU	CG	AU	GC	CG	UA	UA	UA	CU	UA	UA	GC	AU	AU	CG	UG	GC	CG	AU	UA	Cx	xx
BTL	miR396b_1	Csativus		UG	UA	C-	AU	GU	GU	UA	C-	A-	U-	A-	GC	CG	CG	AU	UA	GC	CA	UA	UG	UA	UG	CG	CG	AU	CG	AU	GC	CG	UA	UA	UA	CG	UA	UA	GC	AU	AU	CG	UA	UA	UG	CA	UU	Ux	UU
BTL		Crubella		U-	G-	A-	A-	G-	AU	UG	CG	CG	UA	GC	GC	UA	CG	AU	UA	AC	CA	UA	UA	UA	UG	CG	CG	AU	CG	AU	GC	CG	UA	UA	UA	CG	UA	UA	GC	AU	AC	CG	UA	UA	UA	CG	U-	U-	U-
BTL		Fvesca		AU	U-	AU	AU	GU	x-	UA	CG	CG	UA	GC	GC	UA	CG	AU	UA	GC	CA	UA	UC	UA	UG	CG	CG	AU	CG	AU	GC	CG	UA	UA	UA	CG	UA	UA	GC	AU	AC	CG	UA	UG	CG	xA	Ax	UA	UU
BTL		Pvulgaris		C-	U-	AU	AU	GC	xC	U-	CG	CG	UA	GC	GC	UG	CG	AU	UA	GU	CA	UA	UG	UA	UG	CG	CG	AU	CG	AU	GC	CG	UA	UA	UA	CG	UA	UA	GC	AU	AC	CG	UA	UA	CG	x-	x-	x-	UA
BTL		Esalsugineum		U-	GC	AU	AC	GU	AU	UG	CG	CG	UA	GC	GC	UA	CG	AU	UA	AC	UA	UA	UA	UA	UG	CG	CG	AU	CG	AU	GC	CG	UA	UA	UA	CG	UA	UA	GC	AU	AC	CG	UA	UA	UG	CG	UU	UC	UU
BTL		Athaliana		UA	GC	AU	AU	GU	AU	UG	CG	CG	UA	GC	GC	UA	CG	AU	UA	AC	CA	UA	UA	UA	UG	CG	CG	AU	CG	AU	GC	CG	UA	UA	UA	CG	UA	UA	GC	AU	AC	CG	UA	UA	UG	CG	UA	UA	UU
BTL		Spurpurea		A-	G-	GU	AU	GU	x-	UG	CG	CG	UA	GC	GC	CG	CG	AU	UA	GC	CA	UA	UG	UA	UG	CG	CG	AU	CG	AU	GC	CG	UA	UA	UA	CG	UA	UA	GC	AU	AC	CG	UA	UA	CG	xA	UA	UG	GC
BTL		Mesculenta		U-	GU	AU	AU	GU	x-	UA	CG	CG	UA	GC	GC	UG	CG	AU	UA	GC	CA	UA	AG	UA	UG	CG	CG	AU	CG	AU	GC	CG	UA	UA	UA	CG	UA	UA	GC	AU	AC	CG	UA	UA	UG	x-	UA	UU	UC
BTL		Slycopersicum		UA	GU	AU	AU	UA	UG	x-	x-	x-	x-	x-	x-	x-	x-	x-	x-	x-	x-	x-	x-	x-	x-	x-	x-	x-	x-	x-	x-	x-	x-	x-	x-	CG	UA	AU	GA	A-	x-	CG	AU	UA	GC	x-	UA	UA	UA
BTL		Cpapaya		U-	U-	U-	A-	A-	A-	UA	CG	CG	UA	GC	GC	xA	CG	AU	UA	GC	UA	CA	CA	UA	CA	CG	CG	AU	CG	AU	GC	CG	UA	UA	UA	CG	UA	UA	GC	AU	GU	CG	UA	UA	CG	CA	CU	Ux	GC
BTL		Alyrata		A-	G-	AU	AU	GU	AU	UG	CG	CG	UA	GC	GC	UA	CG	AU	UA	AC	UA	UA	UA	UA	UG	CG	CG	AU	CG	AU	GC	CG	UA	UA	UA	CG	UA	UA	GC	AU	AC	CG	UA	U-	U-	C-	U-	U-	U-
BTL		Rcommunis		U-	C-	A-	A-	A-	x-	U-	C-	C-	UA	GC	GA	x-	CG	AU	UA	GC	UG	UA	CA	UA	CA	CG	CG	AU	CG	AU	GC	CG	UA	UA	UA	CG	UA	UA	GC	AU	AU	CG	UA	UA	AG	xx	UA	x-	UA
BTL		Bstricta		U-	GC	AU	AU	GU	AU	UG	CG	CG	UA	GC	GC	UA	CG	AU	UA	AC	UA	UA	UA	UA	UG	CG	CG	AU	CG	AU	GC	CG	UA	UA	UA	CG	UA	UA	GC	AU	AC	CG	UA	UA	UA	CG	U-	U-	U-
BTL		Ppersica		UG	x-	AU	AU	GC	x-	UA	CG	CG	UC	GC	GC	UG	CG	AU	UA	GC	CA	UA	UG	UA	UG	CG	CG	AU	CG	AU	GC	CG	UA	UA	UA	CG	UA	UA	GC	AU	AC	CG	UA	UA	CG	xA	AU	UA	UU
BTL		Gmax		C-	U-	AU	AU	GC	x-	U-	CG	CG	UA	GC	GC	UG	CG	AU	UA	GU	CA	UA	UG	UA	UG	CG	CG	AU	CG	AU	GC	CG	UA	UA	UA	CG	UA	UA	GC	AU	AC	CG	UA	UA	CG	x-	x-	x-	UA
BTL		BrapaFPsc		UA	GC	AU	AU	GA	AA	U-	C-	C-	U-	G-	GC	UA	UG	AU	UA	AC	UA	UA	UA	UA	UG	CG	CG	AU	CG	AU	GC	CG	UA	UA	UA	CG	UA	UA	GC	AU	AC	CG	UA	UA	UA	C-	U-	U-	U-
BTL		Ptrichocarpa		AU	GU	AU	AU	GU	x-	UA	CG	CG	UA	GC	GC	UG	CG	AU	UA	GC	CA	UA	UG	UA	UG	CG	CG	AU	CG	AU	GC	CG	UA	UA	UA	CG	UA	UA	GC	AU	AC	CG	UA	UA	CG	xA	UA	UA	GU
BTL		Mdomestica		A-	x-	AU	AU	GC	x-	UA	CG	CG	UA	UA	GC	CG	CG	AU	UA	GC	CC	UA	UG	UA	UG	CG	CG	AU	CG	AU	GC	CG	UA	UA	UA	CG	UA	UA	GC	AU	AC	CG	UA	UA	CG	xA	Ax	Ux	UA
BTL		Graimondii		CG	AA	A-	AU	GC	x-	UA	CG	CG	UA	GC	GC	UA	CG	AU	UA	GC	CA	UA	UA	UA	UG	CG	CG	AU	CG	AU	GC	CG	UA	UA	UA	CG	UA	UA	GC	AU	AC	CG	UA	UA	UG	xA	UA	UG	UA
BTL		Csinensis		A-	AU	AU	AU	GU	GU	U-	CG	UG	UA	UA	UA	x-	CG	AU	UA	GC	CA	UA	UA	UA	UG	CG	CG	AU	CG	GC	GC	CG	UU	UA	UA	CG	UA	UA	GC	AU	AC	CG	UA	UA	AA	xx	Ux	UU	AU
BTL		Stuberosum		x-	x-	x-	AU	GU	x-	UA	CG	AU	UG	CG	G-	U-	A-	A-	AU	UA	GC	UA	UA	AA	UG	UG	GG	AU	CG	AU	GU	CG	CA	UA	UA	CG	UA	UA	GC	AU	AU	UG	UA	UA	UA	x-	UA	U-	G-
BTL		Tcacao		C-	U-	AU	AU	GC	x-	UA	CG	UG	UA	GC	GC	CG	CG	AU	UA	GC	CA	UA	UA	UA	UG	CG	CG	AU	CG	AU	GC	CG	UA	UA	UA	CG	UA	UA	GC	AU	AC	CG	UA	UA	UG	x-	UA	U-	U-
BTL		Cgrandiflora		U-	GU	AU	AU	GU	AU	UG	CG	CG	UA	GC	GC	UA	CG	AU	UA	AC	CA	UA	UA	UA	UG	CG	CG	AU	CG	AU	GC	CG	UA	UA	UA	CG	UA	UA	GC	AU	AC	CG	UA	UA	UA	CG	U-	U-	U-
BTL	miR397a_1	Ppersica		U-	x-	CG	x-	CG	AU	GU	AU	UA	UA	GC	AU	xA	AU	GC	AU	AU	AU	CG	AU	UA	CU	AU	UA	UA	GC	AC	GC	UA	GC	CG	AU	GC	CG	GC	UG	UA	GC	AU	UA	GC	AU	AU	UA	x-	UG
BTL		Csinensis		U-	U-	C-	C-	CG	AU	GC	AU	UC	Ux	GA	AU	x-	AU	AU	AU	AU	AU	CG	AU	UA	CC	AU	UA	UG	GC	AU	GC	UA	GC	CG	AU	GC	CG	GC	UG	UA	GC	AC	UA	GC	AU	AU	UU	Ax	UG
BTL		Pvulgaris		UA	CG	CG	CG	Cx	AU	UA	AU	UA	UG	AU	GC	x-	AU	GU	AU	AU	AU	CG	AU	UA	CC	AU	UA	UA	GC	AU	GU	UA	GC	CG	AU	GC	CA	GC	UA	UG	GC	AU	UA	GC	AU	AG	GU	xx	U-
BTL		Egrandis		U-	A-	CG	CG	AU	AU	GG	AU	UA	x-	G-	C-	x-	AU	GC	AU	AU	AU	CG	AU	UA	CU	AU	UA	UA	GC	AU	GC	UA	GC	CG	AU	GC	CG	GC	UG	UG	GC	AC	UG	GU	AU	AU	AU	UG	CG
BTL		Cpapaya		UG	UA	CG	x-	UA	AU	GU	AU	UC	UC	GA	GC	x-	AU	GU	AU	AU	AU	CG	AU	UA	CU	AU	UA	UA	GC	AU	GC	UA	GC	CG	AU	GC	CG	GC	UG	UA	GC	AC	UA	GU	AU	GC	UA	x-	x-
BTL		BrapaFPsc		UA	UA	CG	CG	UA	GC	GU	AU	UA	AA	AU	GC	AU	GU	U-	GU	AU	AU	CG	AU	UA	CU	AU	UA	UA	GC	AU	GC	UG	GC	CG	AU	GU	CG	GC	UG	UA	GC	AC	UA	GU	UA	AU	AU	AU	UA
BTL		Bstricta		UA	UA	CG	CG	UA	GC	GU	GC	UA	UU	U-	GC	AU	AU	U-	GU	AU	AU	CG	AU	UA	CU	AU	UA	UA	GC	AU	GC	UG	GC	CG	AU	GU	CG	GC	UG	UA	GC	AC	UA	GC	UA	AU	AU	UU	UA
BTL		Ptrichocarpa		UA	UC	CG	CG	UG	GC	GC	AU	UU	UA	GU	GC	x-	AU	GU	AU	AU	CU	CG	AU	UA	CC	AU	UA	UA	GC	AU	GU	UA	GC	CG	AU	GC	CG	GC	UG	UA	GC	AC	UA	GC	AU	AU	AU	UA	CG
BTL		Gmax		UA	CG	CG	CG	Cx	AU	UA	AU	UA	UA	AU	GC	x-	AU	GU	AU	AU	AU	CG	AU	UA	CC	AU	UA	UA	GC	AU	GC	UA	GC	CG	AU	GC	CA	GC	UA	UG	GC	AU	UA	GC	AU	A-	G-	x-	U-
BTL		Vvinifera		C-	AU	CG	CG	UU	AC	GU	AU	UA	AU	GC	AU	x-	AU	GU	AU	AU	AU	CG	AU	UA	CC	AU	UA	UA	GC	AU	GC	UA	GC	CG	AU	GC	CG	GC	UG	UG	GU	AU	UA	GC	AC	AU	AU	CG	UU
BTL		Fvesca		U-	U-	C-	x-	x-	AU	GC	AU	AU	UA	G-	A-	x-	AU	GC	AU	AU	AU	CG	GU	UA	CU	AU	UA	UA	GC	AC	GC	UA	GC	CG	AU	GC	CG	GC	UA	UA	GC	AU	UA	GC	AU	AU	GU	UA	CA
BTL		Acoerulea		A-	A-	C-	C-	A-	A-	GC	AU	UU	UA	x-	GC	AU	AU	x-	x-	AU	AU	CG	AU	UA	CU	AU	UA	UA	GC	AU	GC	UG	GC	CA	AU	GC	CG	GC	UG	UA	GC	AC	UA	GC	AU	AU	A-	x-	UA
BTL		Esalsugineum		U-	UA	CG	CG	UA	GC	AU	GU	UU	UU	UC	GC	AU	AU	U-	GU	AU	AU	CG	AU	UA	CU	AU	UA	UA	GC	AU	GC	UG	GC	CG	AU	GU	CG	GC	UG	UA	GC	AC	UA	GC	UA	AU	AU	CG	UA
BTL		Graimondii		U-	C-	C-	C-	C-	G-	G-	A-	U-	G-	x-	GU	AU	AU	GU	AU	AU	AU	CG	AU	UA	CC	AU	UA	UA	GC	AU	GC	UU	GC	CG	AU	GC	CG	GC	UG	UA	GC	AU	UG	GC	AU	AU	AA	xA	UG
BTL		Csativus		UG	CG	CG	x-	CG	AU	GC	AU	Ux	UA	GU	AU	xC	AU	GC	AU	UU	AU	CG	GC	UA	CC	AU	UA	UA	GC	AU	GU	UA	GC	CU	AU	GC	CG	GC	UG	UA	GC	AU	UA	GC	U-	C-	A-	A-	A-
BTL		Crubella		UA	UA	CG	CG	UA	GC	GU	AU	UU	UA	UA	GC	AU	AU	U-	GU	AU	AU	CG	AU	UA	CC	AU	UA	UA	GC	AU	GC	UG	GC	CG	AU	GU	CG	GC	UG	UA	GC	AC	UA	GC	UA	AU	AU	CU	UA
BTL		Mtruncatula		U-	U-	C-	CG	CG	AU	UA	AU	UA	UA	x-	GU	GU	AU	GU	AU	AU	AU	CG	AU	UA	CU	AU	UA	UA	GC	AU	GC	UA	GC	CA	AU	GC	CG	GC	UA	UU	GC	AU	UA	GC	AU	AU	AU	UA	C-
BTL		Mesculenta		C-	U-	C-	U-	C-	A-	G-	A-	U-	U-	UA	GC	x-	AU	GU	AU	AU	AU	CG	AU	UA	CC	AU	UA	UA	GU	AU	GC	UA	GC	CG	AC	GC	CG	GC	UG	UA	GC	AC	UA	GU	AU	AU	xU	U-	U-
BTL		Cgrandiflora		UA	UA	CG	CG	UA	GC	GU	AU	UU	UA	UA	GC	AU	AU	U-	GU	AU	AU	CG	AU	UA	CC	AU	UA	UA	GC	AU	GC	UG	GC	CG	AU	GU	CG	GC	UG	UA	GC	AC	UA	GC	UA	AU	AU	CU	UA
BTL		Mdomestica		U-	x-	CG	x-	CG	AU	GU	AU	Ux	UA	GC	AU	xA	AU	GC	AU	AU	AU	CG	AU	UA	CU	AU	UA	UA	GC	AC	GC	UA	GC	CG	AU	GC	CG	GC	UA	UA	GC	AU	UA	GC	AU	AU	AU	GC	UA
BTL		Athaliana		UA	UA	CG	CG	UA	GC	GU	GU	UU	UU	UA	GC	AU	AU	U-	GU	AU	AU	CG	AU	UA	CU	AU	UA	UA	GC	AU	GC	UG	GC	CG	AU	GU	CG	GC	UG	UA	GC	AC	UA	GU	UA	AU	AU	UU	UA
BTL		Cclementina		U-	U-	C-	C-	CG	AU	GC	AU	UC	Ux	GA	AU	x-	AU	AU	AU	AU	AU	CG	AU	UA	CC	AU	UA	UG	GC	AU	GC	UA	GC	CG	AU	GC	CG	GC	UG	UA	GC	AC	UA	GC	AU	AU	UU	Ax	UG
BTL		Alyrata		U-	UA	CG	CG	UA	GC	GU	AU	UU	UU	UA	GU	AU	AC	UU	GU	AU	AU	CG	AU	UA	CU	AU	UA	UA	GC	AU	GC	UG	GC	CG	AU	GU	CG	GC	UG	UG	GC	AC	UA	GC	UA	AU	AU	UU	UA
BTL	miR397b_1	Athaliana		C-	C-	CG	CG	UA	GC	GU	GU	UU	UU	UA	GC	AU	AU	U-	GU	AU	AU	CG	AU	UA	CU	AU	UA	UA	GC	AU	GU	UA	GC	CG	AU	UU	CG	GC	UG	UA	GC	AU	UA	GU	UA	AU	A-	U-	U-
BTL		Bstricta		UA	CG	CG	x-	UA	GC	GU	GU	UU	UU	UA	GC	AU	AU	U-	GU	AU	AU	CG	AU	UA	CU	AU	UA	UA	GC	AU	GU	UG	GC	CG	AU	GC	CG	GC	UG	UA	GC	AU	UA	GC	UA	AU	AC	UU	UA
BTL		Cgrandiflora		x-	x-	x-	x-	x-	x-	GU	GU	UU	UA	UA	GC	AU	AU	U-	GU	AU	AU	CG	AU	UA	CU	AU	UA	UA	GC	AU	GU	UG	GC	CG	AU	GU	CG	GU	AU	UA	GC	AU	UA	AU	UA	AU	AU	UU	UA
BTL		Alyrata		C-	CG	CG	x-	UA	GC	GU	GU	UU	UU	UA	GC	AU	AU	U-	AU	AU	AU	CG	AU	UA	CU	AU	UA	UA	GC	AU	GU	UA	GC	CG	AU	GU	CG	GC	UG	UA	GC	AU	UA	GC	UA	AU	AA	GU	UA
BTL		Crubella		x-	x-	x-	x-	x-	x-	GU	GU	UU	UA	UA	GC	AU	AU	U-	GU	AU	AU	CG	AU	UA	CU	AU	UA	UA	GC	AU	GU	UG	GC	CG	AU	GU	CG	GU	UU	UA	GC	AU	UA	AU	UA	AU	AU	UU	UA
BTL		BrapaFPsc		x-	x-	CG	CG	UA	GC	GU	AU	UU	UU	UA	G-	CG	AU	CC	GU	AU	AU	CG	AU	UA	CU	AU	UA	UA	GC	AU	GC	UG	G-	CG	AU	GU	CG	GC	UA	UA	GC	AU	UA	GC	UA	GU	AU	UU	UA
BTL		Esalsugineum		x-	x-	x-	x-	UA	GC	GC	GU	UA	UG	UU	GC	AU	AU	C-	GU	AU	AU	CG	GU	U-	CG	AU	UA	UA	GC	AU	GC	UG	GC	CG	AU	GU	CG	GC	UG	UA	GC	AC	UA	GC	UA	AU	AU	UU	UA
BTL	miR398a_0	Esalsugineum		AU	CG	AU	GC	GC	U-	GC	GC	CU	GC	AU	AA	A-	U-	C-	UA	CG	AU	AU	AU	GC	GC	AC	GC	UA	GC	AU	UG	AG	UA	GC	AU	GC	AU	AU	CG	AU	CG	AU	GU	AU	UG	CU	CG	UC	CU
BTL		Mdomestica		GC	CG	AU	RU	A-	U-	GC	GC	UA	CC	x-	x-	A-	CG	CG	CG	CG	AU	AU	AU	GC	GC	UC	GC	UA	GC	AU	AG	AG	UA	GC	AU	GC	AU	AU	CG	AU	CG	AU	AU	AU	UA	GC	GC	UA	GC
BTL		Vvinifera		AU	CG	AU	Gx	AA	A-	GC	GC	UA	xC	A-	C-	A-	CG	CG	CG	CG	AU	AU	GU	GC	GC	AC	GC	UA	GC	GU	CG	AG	UA	GC	AU	GC	AU	AU	CG	AU	CG	CU	GU	GU	Ux	UA	GC	UG	GU
BTL		Cpapaya		GU	CG	AU	GU	AU	UC	GC	GC	UA	UC	C-	x-	A-	GU	CG	UA	CG	AU	GU	AU	GC	GC	GC	GC	UA	GC	CG	CG	AA	C-	GC	AU	GC	AU	AU	CG	AU	CG	AU	UU	GU	Ux	GC	GC	GC	UA
BTL		Alyrata		AU	CG	AU	GC	GC	A-	GC	GC	UU	GC	AU	AA	A-	U-	C-	UA	CG	AU	AU	AU	GC	GC	AC	GC	UA	GC	UU	CG	AG	UA	GC	AU	GC	AU	AU	CG	AU	CG	AU	GU	AU	UG	CA	CG	UU	AU
BTL		Crubella		AU	CG	AU	GC	GC	A-	GC	GC	UU	GC	AU	AA	A-	U-	C-	UA	CG	AU	AU	AU	GC	GC	CC	GC	UA	GC	UU	CG	AG	UA	GC	AU	GC	AU	AU	CG	AU	CG	AU	CU	AU	UG	CA	CG	UU	UU
BTL		Mtruncatula		GU	CG	AU	UU	A-	U-	GC	GC	UA	UA	CC	UU	A-	U-	CG	UA	CG	AU	GU	AU	GC	GC	AC	GC	UA	GC	AU	CG	AG	UA	GC	AU	GC	AU	AU	CG	AU	CG	AU	AU	AU	Ux	U-	GU	x-	UA
BTL		Gmax		x-	C-	A-	A-	A-	U-	GC	GC	UA	UA	UC	xC	A-	U-	CG	UA	CG	AU	GU	AU	GC	GC	AC	GC	UA	GC	GU	AG	UG	UA	GC	AU	GC	AU	AU	CG	AU	CG	AU	AU	GU	Cx	UA	GU	xU	UU
BTL		Athaliana		AU	CG	AU	GC	GC	A-	GC	GC	UU	GC	AU	A-	A-	U-	UA	UA	CG	AU	AU	AU	GC	GC	AC	GC	UA	GC	GU	CG	AG	UA	GC	UU	GC	AU	AU	CG	AU	CG	AU	UU	AU	UA	CG	CU	U-	AU
BTL		BrapaFPsc		x-	C-	A-	GC	GC	xC	x-	x-	U-	GC	AU	GC	AU	UA	C-	UA	CG	AU	AU	AU	GC	GC	AC	GC	UA	GC	UU	CG	AG	UA	GC	AU	GC	AU	AU	CG	AU	CG	GU	GU	AU	UU	C-	CG	UA	CG
BTL		Ppersica		AU	CG	AU	GU	A-	U-	GC	GC	UA	CC	xA	x-	A-	C-	CG	CG	CG	AU	AU	AU	GC	GC	UC	GC	UA	GC	AU	UG	GG	UA	GC	AU	GC	AU	AU	CG	AU	CG	AU	CU	AU	AU	GA	GC	CG	UU
BTL		Pvulgaris		x-	x-	AU	UG	AU	Ax	GC	GC	UA	UA	UC	xC	A-	U-	CG	UA	CG	AU	GU	AU	GC	GC	AC	GC	UA	GC	AU	AG	UG	UA	GC	AU	GC	AU	AU	CG	AU	CG	AU	AU	GU	Cx	U-	GC	x-	UA
BTL		Acoerulea		AU	CG	AU	GC	AU	x-	GC	x-	UA	x-	A-	C-	UA	UG	CG	CG	UG	GU	GU	AU	GC	GC	AC	GC	UA	GC	GU	CG	AG	UA	AC	AU	GC	AU	AU	CG	AU	CG	AU	GU	GU	UA	GC	GG	UU	xU
BTL		Cgrandiflora		AU	CG	AU	GC	GC	AU	GC	G-	UA	GC	AU	AA	A-	U-	C-	UA	CG	AU	AU	AU	GC	GC	CC	GC	UA	GC	UU	CG	AG	UA	GC	AU	GC	AU	AU	CG	AU	CG	AU	CU	AU	UG	CA	CG	UU	CU
BTL		Bstricta		A-	C-	AU	GC	A-	x-	GC	GC	AU	GC	AU	AA	A-	U-	C-	UA	CG	GU	AU	AU	GC	GC	AC	GC	UA	GC	UU	CG	AG	UA	GC	AU	GC	AU	AU	UG	AU	CG	AU	GU	AU	UG	CA	CG	UC	CU
BTL		Graimondii		G-	C-	A-	G-	A-	U-	G-	G-	U-	U-	UA	x-	AU	CG	CG	CG	CG	AU	GU	AU	GC	GC	GC	GC	UA	GC	CG	CG	AA	UC	A-	AU	GC	AU	AU	CG	AU	CG	AU	GU	GC	U-	x-	x-	x-	x-
BTL		Csativus		AU	CG	AU	AU	AU	Ux	GC	GC	UA	AA	x-	x-	A-	C-	C-	CG	CG	AU	AU	AU	GC	GC	AC	GC	UA	GC	AU	AG	xG	UA	GC	AU	GC	AU	AU	CG	AU	CG	AU	AU	GU	Ux	UC	GC	AU	UA
BTL		Ptrichocarpa		AU	CG	AU	GC	C-	C-	GC	GC	UA	xC	A-	C-	A-	CG	CG	CG	CG	AU	GU	AU	GC	GC	AC	GC	UA	GC	GU	CG	UG	AA	GC	AU	GC	AU	AU	CG	AU	CG	AU	GC	GU	GC	GA	GC	UG	x-
BTL	miR398b_0	Bstricta		GC	AU	AG	GC	GC	UA	AU	GC	UU	GU	GC	AU	UC	CG	UA	CG	GU	AC	CG	AU	GC	GC	GC	UC	UA	GC	AU	UG	AG	UA	GC	AU	GC	AU	AU	CG	AU	CG	AU	UA	GC	UU	GU	CG	AC	AU
BTL		Ptrichocarpa		G-	A-	U-	U-	G-	U-	A-	A-	A-	AU	GU	GC	UG	U-	CG	CG	GC	AC	CG	AU	GC	GC	AC	GC	CG	GC	GU	CG	CG	UA	UC	GU	GC	CU	UU	CG	AU	CG	AU	UA	GC	UU	GU	GU	x-	x-
BTL		Cpapaya		G-	A-	x-	GC	GC	UA	AU	GC	AU	x-	GC	AU	UA	UG	CG	CG	GU	AC	CG	GU	GC	GC	GC	AC	CG	GC	AU	CG	AG	UA	GC	AU	GC	AU	UU	CG	AU	CG	AU	CG	GC	AU	x-	x-	AU	AU
BTL		Gmax		G-	A-	x-	GC	GC	UA	AU	GC	AU	GC	GU	AU	AU	UA	UA	CG	UU	AC	CG	AU	GC	GC	GC	UC	CG	GC	UU	CG	CG	UA	GC	AU	GC	AU	CU	CG	AU	CG	AU	UA	GC	AU	AU	Ax	xG	xA
BTL		Athaliana		G-	A-	A-	GC	GC	UA	AU	GC	UU	GU	GC	AU	UC	CG	UA	CG	GU	AC	CG	AU	GC	GC	GC	UC	UA	GC	AU	UG	AG	UA	GC	AU	GC	AU	AU	CG	AU	CG	AU	CA	GC	AU	GU	U-	AU	AU
BTL		Mtruncatula		G-	A-	x-	GU	GC	UG	AU	GC	AU	GC	AU	UU	GU	UA	UA	CG	UU	AC	CG	AU	GC	GC	GC	UC	CG	GC	AU	CG	AG	UA	GC	AU	GC	AU	CU	CG	AU	CG	AU	UA	GC	AU	AC	xx	xA	xA
BTL		Vvinifera		GC	UG	x-	GC	GC	UA	GC	GC	AU	x-	GC	UC	GC	UA	CG	CG	UU	AC	CG	AU	GC	GC	AC	GC	UG	GC	AU	CG	CG	UA	GC	AU	GC	AU	AU	CG	AU	CG	AU	UA	GC	CU	xC	xU	x-	x-
BTL		Cgrandiflora		G-	A-	A-	GC	GC	UA	AU	GC	UU	GU	GC	AU	UC	CG	UA	CG	GU	AC	CG	AU	GC	GC	GC	UC	UA	GC	AU	UG	AG	UA	GC	AU	GC	AU	AU	CG	AU	CG	AU	UA	UA	UA	GU	CG	AU	A-
BTL		Alyrata		G-	A-	A-	GC	GC	UA	AU	GC	UU	GU	GC	AU	UC	CG	UA	CG	GU	AC	CG	AU	GC	GC	GC	UC	UA	GC	AU	UG	AG	UA	GC	AU	GC	GU	AU	CG	AU	CG	AU	UA	GC	UA	GU	U-	A-	A-
BTL		Pvulgaris		G-	A-	x-	GC	GC	UA	AU	GC	AU	GC	GU	GU	GC	UA	UG	CG	UU	AC	CG	AU	GC	GC	GC	UC	CG	GC	UU	CG	CG	CA	GC	AU	GC	AU	CU	CG	AU	CG	AU	UA	GC	AU	GC	Ax	AG	UA
BTL		BrapaFPsc		U-	GU	AU	GU	GC	x-	x-	GU	UA	GU	GC	AU	CG	CG	UA	CG	GU	AC	CG	AU	GC	GC	GC	UC	CA	GC	AU	CG	AG	UA	GC	AU	GC	AU	AU	CG	AU	CG	AU	UA	GC	GU	xU	UU	AU	Ax
BTL		Rcommunis		x-	x-	x-	x-	GC	UA	GC	GC	AU	x-	GC	AC	UU	UG	CG	CG	UC	AC	CG	AU	GC	GC	AC	GC	CG	GC	AU	CG	CG	UA	GC	AU	GC	AU	AU	CG	AU	CG	AU	UA	GC	UU	GU	G-	A-	A-
BTL		Fvesca		A-	A-	C-	GC	GC	UA	AU	AC	AU	GC	GC	AU	GC	UA	CG	CG	CG	AC	CG	AU	GC	GC	UC	GC	CG	GC	AU	CG	CG	UA	GC	AU	GC	AU	U-	C-	AU	CG	AU	CG	CC	UA	GC	AU	GU	AU
BTL		Tcacao		AU	AC	UU	GC	GC	UA	GC	GC	AU	xx	GU	AU	GC	CG	CG	CG	AA	AC	CG	AU	GC	GC	AC	GC	CG	GC	AU	CG	AG	UA	GC	AU	GC	AU	AU	CG	AU	CG	AU	UA	GG	UU	GU	GU	x-	x-
BTL		Crubella		GC	AU	AU	GU	GU	UG	GC	GC	UA	GU	GC	AU	UC	CG	UA	CG	GU	AC	CG	AU	GC	GC	GC	UC	UA	GC	AU	UG	AG	UA	GC	AU	GC	AU	AU	CG	AU	CG	AU	UA	UA	UA	GU	CG	AU	A-
BTL	miR398c_0	Esalsugineum		A-	A-	A-	GC	GC	UA	AU	GC	UU	GC	GU	AU	AU	CG	UA	CG	GU	AC	CG	AU	GC	GC	GC	UC	AA	GC	AU	CG	AG	UA	GC	AU	GC	AU	AU	CG	AU	CG	AU	UA	GC	CU	GU	CU	AU	AC
BTL		Alyrata		U-	A-	A-	GC	GC	UA	AU	GC	UU	GU	GC	AU	UC	CG	UA	CG	GU	AC	CG	AU	GC	GC	GC	UC	CA	GC	AU	CG	AG	UA	GC	AU	GC	AU	AU	CG	AU	UG	AU	UA	GC	AU	GU	CU	AG	AC
BTL		Athaliana		U-	A-	A-	GC	GC	UA	AU	GC	UU	GU	GC	AU	UC	CG	UA	CG	GU	AC	CG	AU	GC	GC	GC	UC	UA	GC	AU	UG	AG	UA	GC	AU	GC	AU	AU	CG	AU	CG	AU	CG	GC	AU	GC	C-	A-	A-
BTL		Bstricta		C-	A-	A-	GC	GC	UA	AU	GC	UU	GC	GU	AU	AU	CG	UA	CG	GU	AC	CG	AU	GC	GC	GC	UC	CA	GC	AU	CG	AG	UA	GC	AU	GC	AU	AU	CG	AU	CG	AU	UA	GC	UU	GU	CU	Ax	AC
BTL		Cgrandiflora		U-	A-	A-	GC	GC	UA	AU	GC	UA	GU	GU	AU	AU	CG	UA	CG	GU	AC	CG	AU	GC	GC	GC	UC	CA	GC	AU	CG	AG	UA	GC	AU	GC	AU	AU	CG	AU	CG	AU	UA	GC	UU	GU	CU	Ax	UC
BTL		Lusitatissimum		UG	AU	AU	GC	UC	UA	A-	G-	GC	GC	CG	AG	AA	xC	x-	x-	GC	AU	GC	GC	GC	GC	UA	GC	C-	A-	AU	CG	CG	UA	GC	AU	AC	AU	AU	CG	AU	CG	AU	GC	AU	C-	GC	x-	x-	x-
BTL		Graimondii		x-	x-	AU	GC	GU	UU	GC	GC	A-	GC	GU	AU	AU	UG	CG	CG	GC	AU	CG	CU	GC	GC	GC	UC	CG	GC	AU	UG	CG	UA	UC	AU	GC	AU	AU	CG	AU	CG	AU	UA	GC	UU	GU	x-	AU	x-
BTL		Crubella		U-	A-	A-	GC	GC	UA	AU	GC	UU	GC	GU	AU	AU	CG	UA	CG	GU	AC	CG	AU	GC	GC	GC	UC	CA	GC	AU	CG	AG	UA	GC	AU	GC	AU	AU	CG	AU	CG	AU	UA	GC	UU	GU	CU	AC	UC
BTL	miR399a_0	Athaliana		AU	AA	AU	GC	GC	UA	GC	GG	AU	AC	AU	UU	GC	CU	AU	UA	UA	AU	CG	AU	GC	GC	GC	UG	AU	A-	GU	AU	UA	CG	UA	CG	UG	AA	UA	UA	GC	GC	CG	AU	GC	GU	AA	AU	AU	CG
BTL		Slycopersicum		AU	AU	A-	U-	GC	x-	x-	x-	AU	GU	UA	AC	A-	A-	A-	U-	A-	AU	CG	AU	GC	UC	GC	CG	AU	AU	UA	x-	UA	CG	UA	CG	CG	UA	UA	UA	GC	GC	CG	AU	AU	GC	AU	AU	AA	AU
BTL		Cgrandiflora		AU	AA	AA	GC	GC	UG	GC	AG	AU	AC	AU	UU	GC	CU	AU	UA	UA	AU	CG	AG	GC	GC	GC	CG	AU	A-	GU	AU	UA	CG	UA	CG	UG	AA	UA	UA	GC	GC	CG	AU	GC	GU	AC	AU	AU	CG
BTL		Cclementina		A-	A-	UG	GC	GC	x-	GC	UA	AU	GC	UU	UC	GC	AU	AU	UA	GA	GG	CG	AU	GC	GC	GC	CG	AU	AU	UA	x-	UA	CG	UA	CG	CG	UA	UA	UA	GC	GC	CG	GU	x-	GC	CU	AU	AU	AU
BTL		Stuberosum		A-	A-	A-	UA	GC	x-	x-	x-	AU	GC	UG	AU	AU	AU	AU	UA	AC	AU	CG	AU	GC	UC	GC	CG	AU	AU	UA	x-	UA	CG	UA	CG	CG	UA	UA	UA	GC	GC	CG	AU	AU	GC	AU	A-	A-	A-
BTL		Mdomestica		GC	GU	U-	GC	x-	UA	GC	CG	AU	GU	AU	U-	GC	CU	AU	UA	UA	AC	CG	AG	GC	GU	GC	CG	AU	AU	AU	G-	UA	CG	UA	CG	UG	UA	CA	UA	GC	GC	CG	AU	UA	GU	UU	AU	GC	CG
BTL		Mtruncatula		C-	A-	AU	GC	UA	UA	GC	CG	AU	GC	UC	UU	GC	AU	AU	UA	UG	AC	CG	AA	GC	GC	GC	UG	GU	AU	GU	UA	U-	CG	UA	CG	CG	AA	UA	UA	GC	GC	CG	AU	GC	GU	UA	AA	GC	CG
BTL		Fvesca		GC	CG	Ux	GC	GC	UA	GU	CG	AU	GU	UA	UA	GC	CG	A-	U-	U-	A-	CG	A-	GC	GU	GC	CG	AU	AU	GU	UA	U-	CG	UA	CG	CG	UA	CA	UA	GC	GC	CG	AU	UA	GA	UC	AU	GU	CG
BTL		Ppersica		G-	G-	U-	GC	x-	UA	GC	CG	AU	GU	U-	U-	AU	GC	AU	UU	UA	AA	CC	AG	GC	GU	GC	CG	AU	AU	AU	G-	UA	CG	UA	CG	CG	UA	CA	UA	GC	GC	CG	AU	UA	GU	UU	GU	GC	CG
BTL		Alyrata		A-	A-	A-	GC	GC	UA	GC	GG	AU	AC	AU	UU	GC	UU	AU	UA	UA	AU	CG	AG	GC	GC	GC	UG	AU	A-	GU	AU	UA	CG	UA	CG	UG	AA	UA	UA	GC	GC	CG	AU	GC	GU	AC	AU	AU	CG
BTL		Csinensis		A-	A-	UG	GC	GC	x-	GC	UA	AU	GC	UU	UC	GC	AU	AU	UA	GA	GG	CG	AU	GC	GC	GC	CG	AU	AU	UA	x-	UA	CG	UA	CG	CG	UA	UA	UA	GC	GC	CG	GU	x-	GC	CU	AU	AU	AU
BTL		Cpapaya		AU	AU	AU	GU	AU	UA	GC	CG	GU	GU	GU	UC	GU	x-	AU	UA	UA	AU	CG	AA	GC	GC	GC	CG	AU	AU	C-	AU	UA	CG	UA	UG	CG	UA	UA	AA	GC	GC	CG	AU	GC	GC	UC	UU	GC	GC
BTL		Esalsugineum		A-	A-	A-	GC	GC	UG	GC	AG	AU	AC	AU	UU	GC	CU	AU	UA	UA	AU	CG	AG	GC	GC	GC	UG	AU	A-	GU	AU	UA	CG	UA	CG	UG	AA	UA	UA	GC	GC	CG	AU	GC	GU	AC	AU	AU	CG
BTL		Lusitatissimum		GU	GC	xG	xx	xx	xx	xx	x-	AU	GC	UA	UC	GC	AU	AU	UA	CG	AC	CG	AG	GC	GC	GC	CG	AU	AU	GU	AA	C-	CG	UA	CG	UG	AA	UA	UA	GC	GC	CG	AU	GC	GU	CG	AU	GU	UA
BTL		Bstricta		A-	A-	A-	GC	GC	UG	GC	GG	AU	AC	AU	UU	GC	CU	AU	UA	UA	AU	CG	AG	GC	GC	GC	UG	AU	A-	GU	AU	UA	CG	UA	CG	UG	AA	UA	UA	GC	GC	CG	AU	GC	GU	AC	AU	AU	CG
BTL		Crubella		A-	A-	A-	G-	GC	UG	GU	GC	AU	AU	AU	UU	G-	C-	AU	UA	UA	AU	CG	AG	GC	GC	GC	UG	AU	A-	GU	AU	UA	CG	UA	CG	UG	AA	UA	UA	GC	GC	CG	AU	GC	GU	AC	AU	AU	CG
BTL		Graimondii		A-	A-	U-	GC	AU	x-	GC	UU	AU	G-	U-	U-	GC	AU	AU	UA	AU	GU	CG	A-	GC	GC	GC	CG	AU	AU	UA	x-	UA	CG	UA	CG	CG	UA	UA	UA	GC	GC	CG	GU	GC	GU	AU	UA	UA	GC
BTL		Mesculenta		UA	AU	x-	x-	GC	UA	GC	CG	AU	GC	CU	UU	GC	CU	AU	UA	UA	AC	CG	AG	GC	GC	GC	UG	AU	AU	AU	C-	UA	CG	UA	CG	CG	AA	UA	UA	GC	GC	CG	AU	GC	GU	CC	AU	GC	CG
BTL		Pvulgaris		C-	U-	A-	GC	UA	UA	GC	CG	AU	GC	CC	UU	GC	CU	AU	UA	UG	AC	CG	AA	GC	GC	GC	CG	AU	AU	GU	UA	U-	CG	UA	CG	CG	AA	UA	UA	GC	GC	CG	AU	GC	GU	UA	AA	GC	CG
BTL		BrapaFPsc		A-	A-	A-	GC	GC	UA	GC	GG	AU	AC	AU	UU	GC	CU	AU	UA	UA	AU	CG	AG	GC	GC	GA	CG	A-	AU	GU	AU	UA	CG	UA	CG	UG	AA	UA	UA	GC	GC	CG	AU	GC	GU	AC	AU	AU	CG
BTL		Gmax		C-	C-	A-	GC	UA	UA	GC	CG	AU	GC	CC	UU	GC	UU	AU	UA	UG	AC	CG	AA	GC	GC	GC	CG	AU	AU	GU	UA	U-	CG	UA	CG	CG	AA	UA	UA	GC	GC	CG	AU	GC	GU	UA	AA	GC	CG
BTL	miR399b_0	Cclementina		A-	x-	x-	U-	AU	AU	GC	CG	G-	A-	U-	U-	U-	AU	GC	UA	UA	GU	UA	AU	GC	GC	GC	CG	UU	UU	CG	UA	CG	UA	CG	CG	UA	UA	UA	GC	GC	CG	AU	GC	GC	UA	GG	AU	UA	GC
BTL		Csativus		A-	U-	U-	U-	AU	AU	GC	CG	AU	AU	AU	CG	UG	AU	GC	CU	AA	GC	AU	AU	GC	GC	GC	CG	UU	UU	CG	UA	CG	UA	CG	CG	AA	UA	UA	GC	GC	CG	AU	GC	GC	C-	A-	A-	A-	U-
BTL		Vvinifera		C-	U-	G-	UA	GC	AU	GU	CG	UA	GU	AU	CG	CG	GU	GC	UU	CG	UU	CG	AU	GC	GC	GC	CG	CU	UU	CG	UA	UG	UA	CG	AG	CA	UA	UA	GC	GC	UG	AU	GC	GU	UA	x-	x-	x-	x-
BTL		Slycopersicum		A-	U-	G-	UA	AU	AU	GC	AU	GC	AU	AC	AU	CG	AU	GC	UA	GU	GU	UG	AU	GC	GC	GC	CG	UU	AC	CG	UA	CG	UA	CG	UG	AA	UA	UA	GC	GC	CG	AU	UA	GC	xA	x-	x-	x-	x-
BTL		Mesculenta		UA	GU	GA	UA	AU	AU	GC	UA	GC	AU	AU	CC	UU	AU	GC	UA	UA	GU	UU	AU	GC	GC	GC	CG	UU	UU	CG	UA	CG	UA	CG	CG	UA	CA	UA	GC	GC	CG	AC	C-	GC	AU	UA	CG	AU	UA
BTL		BrapaFPsc		A-	U-	G-	UA	AU	AU	GC	CG	UA	CU	AU	CG	UA	AU	GC	UA	UA	CC	CG	AU	GC	GC	GC	CG	UU	UU	CG	UA	CG	UA	CG	UG	AA	UA	UA	GC	GC	CG	AU	GC	GU	UA	CG	CU	CA	UA
BTL		Crubella		A-	U-	G-	U-	A-	A-	G-	C-		C-	AU	CG	UG	AU	GC	UA	UA	CA	UG	AU	GC	GC	GC	CG	AU	CU	UG	UA	CG	UA	CG	UG	AA	UA	UA	GC	GC	CG	AU	GC	GC	UA	CG	C-	U-	U-
BTL		Lusitatissimum		G-	x-	x-	UA	AU	AU	GC	CG	AU	AU	AU	UU	CG	AU	GC	UA	UG	UA	GG	AU	GC	GC	GC	CG	AU	CU	CG	UA	CG	UA	GG	AG	AA	UA	UA	GC	GC	CG	AU	CU	AU	CG	x-	CG	AU	GG
BTL		Graimondii		U-	U-	G-	UA	AU	AU	GC	UA	GC	AU	AU	CA	UG	GU	GC	UA	UA	GU	CU	AU	GC	GC	GC	CG	UU	UU	CG	UA	CG	UA	GG	CG	AA	UA	UA	GC	GC	CG	AU	GC	GC	UA	AA	GU	AU	UG
BTL		Alyrata		AU	UA	GC	UA	AU	AU	GC	CG	UA	CC	AU	CG	AG	AU	GC	UA	UA	UA	UG	AU	GC	GC	GC	CG	GU	CU	CG	UA	CG	UA	CG	CG	AA	UA	UA	GC	GC	CG	AU	GC	GC	UA	CG	C-	U-	U-
BTL		Stuberosum		AU	UG	Ax	UA	AU	AU	GC	GU	GC	AU	AC	AU	CG	AU	GC	UA	GU	GU	UG	AU	GC	GC	GC	CG	UU	AC	CG	UA	CG	UA	CG	UG	AA	UA	UA	GC	GC	CG	AU	UA	GC	xA	x-	x-	x-	x-
BTL		Athaliana		A-	U-	G-	U-	A-	A-	A-	C-	U-	C-	AU	CG	UG	AU	GC	UA	UA	UA	UG	AU	GC	GC	GC	CG	GU	CU	CG	UA	CG	UA	CG	CG	AA	UA	UA	GC	GC	CG	AU	GC	GC	UA	CG	CU	UA	UA
BTL		Cgrandiflora		A-	U-	G-	U-	A-	A-	G-	C-	U-	C-	AU	CG	UG	AU	GC	UA	UA	CA	UG	AU	GC	GC	GC	CG	AU	CU	UG	UA	CG	UA	CG	UG	AA	UA	UA	GC	GC	CG	AU	GC	GC	UA	CG	C-	U-	U-
BTL		Esalsugineum		AU	UA	GC	UA	AU	AU	GC	CG	UA	CU	AU	CG	UG	UU	GC	UA	UA	CC	CG	AU	GC	GC	GC	CG	UU	UU	CG	UA	CG	CA	CG	CG	AA	UA	UA	GC	GC	CG	AU	GC	GC	UA	CG	CU	CA	UA
BTL		Fvesca		x-	x-	x-	UA	AU	AU	GC	CG	GU	AU	AU	UU	UG	AU	GC	UA	UA	GC	UG	AU	GC	GC	GC	CG	GU	UU	CG	UA	UG	UA	CG	CG	UA	UA	UA	GC	GC	CG	AU	GC	GU	CA	AG	AU	UA	GU
BTL		Mdomestica		x-	x-	x-	UA	GU	AU	GC	CG	GU	AU	AU	UU	UG	AU	GC	UA	UG	GC	UA	AU	GC	GC	GC	CG	UU	UU	CG	UA	CG	UA	CG	CG	GA	AA	UA	GC	GC	CG	AU	GC	GC	AA	AG	AU	UA	AU
BTL		Gmax		GU	UA	G-	UA	AU	AU	GC	CG	AU	AU	AU	UG	CG	AU	GC	CG	AG	AU	UG	AU	GC	GC	GC	CG	AU	CU	CG	UA	CG	UA	CG	UG	CA	CA	UA	GC	GC	CG	AU	GU	GC	UA	AA	UU	U-	UA
BTL		Bstricta		A-	U-	U-	UA	AU	AU	GC	CG	UA	CC	AU	CG	UG	AU	GC	UA	UA	CC	UG	AU	GC	GC	GC	CG	AU	AU	UG	UA	CG	UA	CG	CG	AA	UA	UA	GC	GC	CG	AU	AC	GC	UA	CG	C-	C-	U-
BTL		Egrandis		A-	x-	x-	U-	GC	AU	GC	CG	GC	GU	AU	CC	UG	GU	GC	UA	UA	GC	UC	AU	GC	GC	GC	CG	UU	UU	CG	UA	UG	UA	CG	CG	UA	UA	UA	GC	GC	CG	AU	GC	GC	CA	AG	AU	UA	UA
BTL		Tcacao		A-	U-	G-	UA	AU	AU	GC	UA	GC	AU	AU	CA	UG	AU	GC	UA	UA	GU	UG	AU	GC	GC	GC	CG	UU	UU	CG	UA	CG	UA	CG	CG	UA	UA	UA	GC	GC	CG	AC	GU	GC	UA	UA	AU	UA	G-
BTL		Pvulgaris		GC	UA	UA	UG	AU	AU	GC	CG	GC	AU	AU	CA	CC	AU	GC	UA	UA	AC	CG	AU	GC	GC	GC	CG	AU	UU	AG	UA	CG	UA	UG	CG	UA	UA	UA	GC	GC	CG	AU	CG	AC	UA	GC	CU	UU	CG
BTL		Csinensis		A-	x-	x-	U-	AU	AU	GC	CG	G-	A-	U-	U-	U-	AU	GC	UA	UA	GU	UA	AU	GC	GC	GC	CG	UU	UU	CG	UA	CG	UA	CG	CG	UA	UA	UA	GC	GC	CG	AU	GC	GC	UA	GG	AU	UA	GC
BTL	miR399c_0	BrapaFPsc		A-	x-	A-	UA	AU	AU	GC	CG	AC	GU	AU	GC	CG	AU	GC	UA	AA	AU	UG	AU	GC	GC	GC	CG	AU	UU	CG	UA	UG	UA	CG	UG	AA	UA	AA	GC	GC	CG	AU	CU	GC	CA	GC	AU	CG	UU
BTL		Ppersica		AU	x-	AU	UA	GC	AU	GC	CG	GU	GC	AU	UU	UG	AU	GC	UA	UG	GC	UU	AU	GC	GC	GC	CG	GU	UU	CG	UA	CG	UA	CG	CG	AA	UA	UA	GC	GC	CG	AC	GC	GC	CA	AG	AU	UA	xx
BTL		Mtruncatula		C-	UA	GC	UA	AU	AU	GC	CG	AA	AU	AU	UU	CG	AU	GG	UA	CG	AU	UG	AU	GC	GC	GC	CG	AU	UC	GG	UA	CG	UA	CG	UG	AA	UA	UA	GC	GC	UG	AU	GU	GC	UA	GC	AU	Ux	AU
BTL		Rcommunis		C-	x-	A-	UA	AU	GU	GC	CG	AU	AU	AU	UC	CG	AU	GC	UA	UG	GU	UG	AU	GC	GC	GC	CG	AU	CU	CG	UA	CG	UA	UG	GG	CA	UA	UA	GC	GC	CG	AU	GU	GC	UG	AU	AU	A-	x-
BTL		Spurpurea		U-	x-	A-	UA	AU	AU	GC	CG	AU	AU	AU	CU	CG	AU	GC	UA	UG	GU	UG	AU	GC	GC	GC	CG	GU	CU	CG	UA	CG	UA	UG	GG	CA	UA	UA	GC	GC	CG	AU	AU	GC	CG	AU	AU	Ux	xx
BTL		Lusitatissimum		UA	AU	AU	UA	AU	AU	GC	CG	AU	AU	AU	UA	CG	AU	GC	UA	CG	UU	GG	AU	GC	GC	GC	CG	AU	CU	CG	UA	CG	UA	GG	AG	AA	UA	UA	GC	GC	CG	AU	CU	AU	CG	CG	AU	Gx	Ux
BTL		Alyrata		CG	UU	AA	UA	AU	AU	GC	CG	GC	GC	AU	GC	CA	AU	GC	UA	AC	AU	UG	AU	GC	GC	GC	CG	AU	UU	CG	UA	UG	UA	CG	UG	AA	UA	UA	GC	GC	CG	AU	GU	GC	AA	GC	AU	CG	UU
BTL		Stuberosum		CG	UA	x-	UA	AU	AU	GC	UG	GC	AU	AU	GC	CG	AU	GU	UA	UG	GU	UA	AU	GC	GC	GC	CG	AU	GU	UG	UA	CG	UA	CG	CG	GA	UA	UA	GC	GC	CG	AU	GC	AU	UA	x-	x-	x-	x-
BTL		Crubella		UG	AU	GC	UA	AU	AU	GC	CG	GC	GC	AU	GU	AC	AU	GC	UA	AC	AU	UG	AU	GC	GC	GC	CG	AU	UU	CG	UA	UG	UA	CG	UG	AA	UA	UA	GC	GC	CG	AU	GU	GC	CA	GC	GU	CG	UU
BTL		Esalsugineum		C-	A-	A-	UA	AU	AU	GC	CG	AC	GU	AU	GC	CG	AU	GC	UA	AC	AU	UG	AU	GC	GC	GC	CG	AU	UU	CG	UA	UG	UA	CG	UG	AA	UA	UA	GC	GC	CG	AU	GU	GC	CA	GC	AU	GG	AU
BTL		Graimondii		U-	A-	A-	UA	AU	AU	GC	CG	AA	AC	AU	CU	CG	AU	GC	UA	CG	UU	UG	AU	GC	GC	GC	CG	AU	CU	CG	UA	CG	UA	CG	AG	CA	UA	UA	GC	GC	CG	AU	GU	GC	UA	AG	AU	UA	x-
BTL		Csinensis		U-	x-	A-	UA	AU	AU	GC	CG	AA	AU	AU	GC	CG	AU	GC	UA	UG	UU	UG	AU	GC	GC	GC	CG	AU	CU	CG	UA	CG	UA	UG	AG	CA	UA	UA	GC	GC	CG	AU	UA	GU	CG	AU	AC	UA	x-
BTL		Egrandis		A-	x-	C-	UA	AU	AU	GC	CG	AU	AU	AU	CC	CG	AU	GC	UA	UG	UU	UU	AU	GC	GC	GC	CG	UU	UU	CG	UA	CG	UA	AG	CG	UA	UA	UA	GC	GC	CG	AU	AU	CC	AA	CG	AC	Ux	xx
BTL		Cgrandiflora		UG	AU	GC	UA	AU	AU	GC	CG	GC	GC	AU	GU	AC	AU	GC	UA	AC	AU	UG	AU	GC	GC	GC	CG	AU	UU	CG	UA	UG	UA	CG	UG	AA	UA	UA	GC	GC	CG	AU	GU	GC	CA	GC	GU	CG	UU
BTL		Cpapaya		U-	x-	C-	UA	AU	AU	GC	CG	AU	AU	AU	UC	CG	AU	GC	UA	UG	GC	UG	AU	GC	GC	GC	CG	AU	CU	CG	UA	CG	UA	UG	UG	CA	UA	UA	GC	GC	CG	AU	GU	GC	UA	GA	AU	UA	x-
BTL		Bstricta		U-	U-	A-	UA	AU	AU	GC	UU	GC	GC	AU	GC	CG	AU	GC	UA	AC	AU	UG	AU	GC	GC	GC	CG	AU	UU	CG	UA	UG	UA	CG	UG	AA	UA	UA	GC	GC	CG	AU	GU	GC	CA	GC	AU	CG	UU
BTL		Tcacao		CG	UA	GU	U-	A-	AU	GC	CG	AA	AC	AU	CU	CG	AU	GC	UA	CG	AU	UG	AU	GC	GC	GC	CG	AU	CU	CG	UA	CG	UA	CG	AG	CA	GA	UA	GC	UC	CG	UU	AU	GC	UA	AG	Ax	UA	x-
BTL		Ptrichocarpa		x-	x-	A-	UA	AU	AU	GC	CG	AU	AU	AU	CU	CG	AU	GC	UA	UG	GU	UA	AU	GC	GC	GC	UG	AU	CU	CG	UA	CG	UA	UG	AG	CA	UA	UA	GC	GC	CG	AU	AU	GC	CG	AG	AU	UG	xx
BTL		Gmax		x-	AU	GU	UU	AC	AU	GU	CG	AU	AU	AU	UA	CG	AU	UG	UA	CG	AU	UG	AU	GC	GC	GC	CG	AU	UC	GG	UA	CG	UA	CG	UG	UA	UA	UA	GC	GC	CG	AU	GC	GC	UG	AU	AU	U-	x-
BTL		Pvulgaris		GU	xA	AU	UA	AU	AU	GC	CG	AU	AU	AU	CC	CG	AU	GC	UG	UU	AU	UG	AU	GC	GC	GC	CG	UU	UU	CG	UA	CG	UA	UG	UG	GA	UA	UA	GC	GC	CG	AU	GU	GC	AU	AA	AU	UA	x-
BTL		Vvinifera		CG	UG	GA	UA	AU	AU	GC	UG	AG	AU	AU	UC	CG	AU	AC	UA	CG	AU	UG	AU	GC	GC	GC	CG	AU	CU	CG	UA	CG	UA	UG	UG	CA	UA	UA	GC	GC	CG	AU	GU	GC	CG	AU	CG	U-	x-
BTL		Athaliana		C-	GC	AU	UG	AU	AU	GC	CG	GC	GC	AU	GC	CG	AU	GC	UA	AC	AU	UG	AU	GC	GC	GC	CG	AU	UU	CG	UA	UG	UA	CG	UG	AA	UA	UA	GC	GC	CG	AU	GU	GC	CA	GC	AU	CG	UU
BTL		Cclementina		U-	x-	A-	UA	AU	AU	GC	CG	AA	AU	AU	GC	CG	AU	GC	UA	UG	UU	UG	AU	GC	GC	GC	CG	AU	CU	CG	UA	CG	UA	UG	AG	CA	UA	UA	GC	GC	CG	AU	UA	GU	CG	AU	AC	UA	x-
BTL		Mesculenta		CG	x-	GC	UA	AU	AU	GC	CG	AU	AU	AU	UC	CG	GU	GU	UA	CG	GU	CG	AU	GC	GC	GC	CG	AU	CU	CG	UA	CG	UA	CG	GG	CA	UA	UA	GC	GC	CG	AU	GU	GC	UA	AU	CG	U-	x-
BTL		Csativus		CG	UU	AG	UA	AU	AU	GC	CG	AA	AU	AA	UU	CG	AU	GC	UA	CG	UU	UA	AU	GC	GC	GC	CG	AU	AU	CG	UA	CG	UA	UG	UG	CA	UA	UA	GC	GC	CG	AU	GU	GC	UA	UA	C-	U-	x-
BTL	miR399d_0	Fvesca		x-	x-	x-	UA	GC	CG	AU	UU	GU	GC	GU	UA	GC	CU	AU	UA	UA	AC	CG	UC	GC	GC	GC	CG	x-	AU	AU	UU	AA	CG	UA	CG	CG	UA	CA	UA	GC	GC	CG	UU	GC	UA	UC	GC	CG	xx
BTL		Mesculenta		C-	x-	x-	A-	U-	U-	AU	UA	GC	GU	UA	UA	GC	CG	AC	U-	U-	A-	C-	U-	GC	GC	GC	CG	x-	AU	GU	UA	CG	UA	UA	G-	CG	UA	UA	UA	GC	GC	CG	AU	GC	Ux	UC	GU	GC	CG
BTL		Mguttatus		U-	x-	x-	U-	G-	U-	A-	C-	x-	x-	AU	UA	GC	CC	AU	UA	UA	AC	CG	UG	GC	GC	GC	CG	x-	AU	UU	AU	xA	CG	UA	CG	UG	UA	CA	UA	GC	GC	CG	AU	GC	AA	AU	GC	CG	C-
BTL		Esalsugineum		U-	A-	A-	UA	GC	UG	AU	UA	GC	GC	CC	UA	GC	GU	AU	UG	UA	AC	CG	UC	GC	GC	GC	CG	GU	AU	AU	UA	AU	C-	UA	CG	CG	UA	AA	UA	GC	GC	CG	AU	GC	AU	UC	GU	GC	UG
BTL		Ppersica		x-	x-	x-	U-	G-	C-	A-	U-	G-	G-	C-	U-	G-	C-	A-	U-	U-	A-	CG	UG	GC	GC	GC	CG	x-	AU	UU	UU	AA	CG	UA	CG	CG	UA	UA	UA	GC	GC	CG	AU	GC	UA	U-	G-	A-	x-
BTL		Rcommunis		x-	A-	G-	UA	GC	UA	AU	UA	AU	GC	AU	UA	GC	UU	AU	UA	UA	AC	CG	UC	GC	GC	GC	CG	AU	AU	UU	UA	A-	CG	UA	CG	UG	UA	UA	UA	GC	GC	CG	AU	GC	UA	UC	GU	GC	CG
BTL		Lusitatissimum		U-	x-	x-	U-	GU	UA	AU	UC	GC	GC	AA	UA	GC	CU	AU	UA	UA	AC	CG	AG	GC	GC	GC	CG	x-	AU	UU	UU	AA	CG	UA	CG	CG	CA	UA	UA	GC	GC	CG	AU	GC	AA	UC	AU	GC	x-
BTL		Mtruncatula		U-	C-	AU	UA	GC	UA	GC	UG	AU	AU	GC	UA	GC	CU	AU	UA	UA	AC	CG	UC	GC	GC	GC	CG	AU	AU	UU	GA	A-	CG	UA	UA	UG	UA	UA	UA	GC	GC	CG	AU	GC	UA	AU	GC	UA	UA
BTL		Cpapaya		G-	x-	x-	UA	GC	UG	AU	GC	GC	UC	UA	UA	GC	CU	AU	UA	UA	AC	CG	UG	GC	GC	GC	CG	x-	AU	UU	UU	AA	CG	UA	CG	CG	UA	CA	UA	GC	GC	CG	AU	GC	GC	Ux	AU	xC	CG
BTL		Mdomestica		G-	x-	x-	UA	GC	CG	AU	UG	GG	GC	AU	UA	GC	CU	AU	UA	UA	AC	CG	UC	GC	GC	GC	CG	xK	AU	UU	UA	A-	CG	UA	GG	CG	UA	UA	UA	GC	GC	CG	AU	GC	UA	UC	GU	GC	x-
BTL		Bstricta		UA	AA	AA	UA	GC	UG	AU	UA	GC	GC	UC	UA	GC	GU	AU	UA	UA	AC	CG	UC	GC	GC	GC	CG	GU	AU	AU	UA	A-	CG	UA	CG	CG	UA	AA	UA	GC	GC	CG	AU	GC	AU	UC	GU	GC	CG
BTL		Graimondii		x-	x-	x-	UA	GC	CG	AU	CA	GC	GC	GG	UA	GC	CU	AU	UA	UA	AC	CG	UC	GC	GC	GC	UG	x-	AU	AU	UA	x-	CG	UA	CG	CG	UA	UA	UA	GC	GC	AG	AU	GC	GA	CC	Ax	AU	xC
BTL		Crubella		U-	A-	A-	UA	GC	UG	AU	UA	GC	GC	UC	UA	GC	GU	AU	UA	UA	AC	CG	UC	GC	GC	GC	CG	GU	AU	AU	UA	A-	CG	UA	CG	CG	CA	AA	UA	GC	GC	CG	AU	GC	AU	U-	GC	AU	CG
BTL		Csativus		UA	AU	UA	UG	GC	UA	AU	UG	GC	GC	UA	CC	UA	C-	AU	UA	UA	AC	CG	UC	GC	GC	GC	CG	AU	AU	UU	UA	A-	CG	UA	CG	UG	UA	UA	UA	GC	GC	CG	AU	GC	AA	CA	AU	GC	CG
BTL		Spurpurea		x-	x-	G-	G-	GC	UA	AU	UA	GC	GC	AU	UA	GC	xU	xU	UG	UA	AC	xG	xC	xC	xC	xC	xG	xU	xU	xU	xA	A-	CG	UA	CG	CG	UA	UU	UA	GC	GC	CG	AU	GC	CG	UC	GU	GC	CG
BTL		Cgrandiflora		U-	A-	A-	UA	GC	UG	AU	UA	GC	GC	UU	UA	GC	GU	AU	UA	UA	AC	CG	UC	GC	GC	GC	CG	GU	AU	AU	UA	A-	CG	UA	CG	CG	CA	AA	UA	GC	GC	CG	AU	GC	AU	UC	GU	GC	CG
BTL		Tcacao		x-	x-	x-	U-	GC	CG	AU	UA	GC	GC	AG	UA	GC	CU	AU	UA	UA	AC	CG	AC	GC	GC	GC	CG	x-	AU	AU	UA	x-	CG	UA	CG	CG	UA	UA	UA	GC	GC	A-	A-	G-	U-	CG	AU	GC	x-
BTL		BrapaFPsc		UA	AU	AG	UA	GC	UA	AA	UA	AA	GC	CG	UA	GC	GU	AU	UA	UA	AC	CG	UC	GC	GC	GC	CG	GU	AU	AU	UA	A-	CG	UA	CG	CG	UA	AA	UA	GC	GC	CG	AU	GC	AU	UC	GU	GU	UA
BTL		Athaliana		U-	A-	A-	UA	GC	UG	AU	UA	GC	GC	UC	UA	GC	GU	AU	UA	UA	AC	CG	UC	GC	GC	GC	CG	GU	AU	AU	UA	A-	CG	UA	CG	CG	UA	AA	UA	GC	GC	CG	AU	GC	AU	UC	CU	GC	CG
BTL		Vvinifera		U-	U-	A-	UA	GC	CG	AU	UG	GU	GC	AU	UA	GC	xU	xC	UA	UA	AC	CG	UC	GC	GC	GC	CG	AU	AU	UU	UA	A-	CG	UA	CG	CG	AA	UA	UA	GC	GC	CG	AU	GC	UA	UC	GU	GC	CG
BTL		Alyrata		UA	AC	AA	UA	GC	UG	AU	UA	GC	GC	UU	UA	GC	GU	AU	UA	UA	AC	CG	UC	GC	GC	GC	CG	GU	AU	AU	UA	A-	CG	UA	CG	CG	UA	AA	UA	GC	GC	CG	AU	GC	AU	UC	AU	GC	CG
BTL		Ptrichocarpa		U-	AU	GU	UA	GU	UA	AU	UA	GU	GC	AU	UA	GC	x-	AU	UU	UA	AA	CG	CC	GC	GC	GC	CG	AU	AU	UU	UA	A-	CG	UA	CG	UG	UA	UA	UA	GC	GC	CG	AU	GC	CG	UC	GU	GC	CG
BTL		Egrandis		C-	x-	x-	UA	GC	UG	AU	AU	Gx	GC	GC	UA	GC	AU	AU	UA	UA	AC	CG	UG	GC	GC	GC	CG	xU	UU	UU	UA	A-	CG	UA	CG	CG	UA	UA	UA	GC	GC	CG	AU	GU	GC	Ux	GC	GG	UA
BTL	miR399e_0	Bstricta		U-	C-	U-	U-	AU	GC	UA	AU	GC	AU	AU	AU	GC	CU	AU	UA	UA	AC	CG	AC	GU	GC	GC	CG	GU	AU	AU	UA	CG	C-	UA	CG	UG	AA	UA	UA	GC	GC	CG	AU	GC	GU	GC	GC	AU	UU
BTL		Cgrandiflora		U-	C-	U-	U-	GU	GC	UA	AU	GC	AU	AU	AU	GC	CU	AU	UA	UA	AC	CG	AC	GU	GC	GC	CG	GU	AU	AU	UA	CG	C-	UA	CG	UG	AA	UA	UA	GC	GC	CG	AU	GC	GU	AC	GC	AU	AA
BTL		Athaliana		U-	C-	U-	U-	G-	G-	U-	A-	G-	A-	AU	AU	GC	CG	AU	UA	UA	AC	CG	AC	GU	GC	GC	CG	GU	AU	AU	UA	CG	C-	UA	CG	UG	AA	UA	UA	GC	GC	CG	AU	GC	UU	GC	GC	AU	AU
BTL		Esalsugineum		A-	U-	A-	U-	GC	GC	UA	AU	GC	AU	AU	AU	GU	CU	AU	UA	UA	AC	CG	AC	GU	GC	GC	UG	AU	AU	AU	UA	CG	UA	UG	CG	UA	A-	UA	UA	GC	GC	CG	AU	GC	GU	AC	GC	AU	CU
BTL		BrapaFPsc		A-	U-	U-	U-	GC	GC	UA	AU	GC	AU	AU	AU	GU	CU	AU	UA	UA	AC	CG	AA	GU	GC	GC	UG	GU	AU	AU	UA	CG	C-	UA	CG	UG	AA	UA	UA	GC	GC	CG	AU	GC	GU	GC	GC	AU	CU
BTL		Alyrata		U-	U-	U-	UG	GC	GC	UA	AU	GC	AC	AU	AU	GC	CG	AU	UA	UA	AC	CG	AC	GU	GC	GC	CG	GU	AU	AU	UA	CG	C-	UA	CG	UG	AA	UA	UA	GC	GC	CG	AU	GC	GU	GC	GC	AU	AU
BTL		Crubella		U-	C-	U-	U-	GU	GC	UA	AU	GC	AU	AU	AU	GC	CU	AU	UA	UA	AC	CG	AC	GU	GC	GC	CG	GU	AU	AU	UA	CG	C-	UA	CG	UG	AA	UA	UA	GC	GC	CG	AU	GC	GU	AC	GC	AU	AA
BTL	miR399f_0	Tcacao		x-	AU	GU	GC	GC	UA	GU	CG	AU	AU	CU	UU	GC	CU	AU	UA	UA	AC	CG	AG	GC	GC	GC	CG	AU	A-	GU	AU	UA	UG	UA	CG	CG	AA	UA	UA	GC	GC	CG	AU	GC	GC	CG	AU	GU	CG
BTL		Bstricta		G-	A-	A-	GC	GC	UA	GC	AG	AU	AU	AC	UU	GC	CU	AU	UA	UA	AU	CG	AG	GC	GC	GC	CG	AU	A-	GU	AU	UA	CG	AA	CG	CG	CA	UA	UA	GC	GC	CG	AU	GC	AU	AC	AU	UA	CG
BTL		Athaliana		GC	AU	A-	G-	G-	U-	G-	A-	A-	U-	A-	U-	G-	C-	AU	UA	UA	AU	CG	AG	GC	GC	GC	CG	AU	A-	GU	AU	UA	CG	AA	CG	CG	AA	UA	UA	GC	GC	CG	AU	GC	AU	GC	AU	UC	CG
BTL		Mesculenta		x-	C-	U-	A-	A-	U-	G-	C-	A-	G-	C-	UA	GC	CG	AU	UC	UU	AU	CG	AU	GC	GU	GC	CG	AU	A-	GU	AU	UA	CG	UA	CG	CG	AA	UA	UA	GC	GC	CG	AU	GC	GU	CC	AU	GC	x-
BTL		Egrandis		G-	A-	A-	G-	G-	UA	GC	UG	AA	AC	GC	UA	GC	AU	AU	UA	UA	AU	CG	UG	GC	GC	GC	CG	AU	UU	UU	UA	A-	CG	UA	AG	CG	GA	UA	UA	GC	GC	CG	AU	GC	GA	AC	GU	GC	CG
BTL		Cgrandiflora		GU	AU	AU	GC	GC	UA	GC	UG	AU	AU	AC	UU	GC	CU	AU	UA	UA	AU	CG	AG	GC	GC	GC	CG	AU	A-	GU	AU	UA	CG	AA	CG	CG	CA	UA	UA	GC	GC	CG	AU	GC	AU	UC	AU	UA	CG
BTL		Graimondii		x-	AU	Ax	UA	GC	UA	GC	CG	AU	AU	CU	UU	GC	GU	AU	UA	UA	AU	CG	AG	GC	GC	GC	CG	AU	AU	AU	G-	UA	CG	UA	CG	CA	AA	UA	UA	GC	GC	CG	AU	GC	GU	CC	AU	GC	CG
BTL		BrapaFPsc		GC	AU	AA	GC	GC	UA	GC	CG	AU	AU	AU	UU	GC	CU	AU	UA	UA	GU	CG	AG	GC	GC	GU	CG	AU	A-	GU	AU	UA	CG	UA	CG	CG	UA	UA	UA	GC	GC	CG	AU	GC	GC	AU	AC	UG	C-
BTL		Mdomestica		U-	U-	AU	GC	CS	UC	GC	CG	AU	GC	UC	UU	GC	CU	AU	UA	UA	AC	CG	AA	AC	GC	GC	CG	AU	GU	UU	U-	UA	CG	UA	CG	CG	UA	UA	UA	GC	GC	CG	AU	GC	Ax	CC	AU	AU	CA
BTL		Esalsugineum		GU	AG	AU	GU	GC	UA	GC	CG	AU	AU	AU	UU	GG	AU	AU	UA	UA	AU	CG	AG	GC	GC	GC	AG	A-	AU	GU	AU	UA	CG	UA	CG	CG	UA	UA	UA	GC	GC	CG	AU	UA	GU	GC	AU	UC	C-
BTL		Mguttatus		x-	x-	x-	x-	G-	U-	G-	U-	G-	G-	A-	U-	G-	C-	A-	U-	U-	U-	C-	U-	GC	GC	GC	UG	AU	AU	UU	UA	A-	CG	UA	CG	CG	UG	UA	UA	GC	GC	CG	AU	GC	UA	xC	AU	GU	CG
BTL		Cclementina		U-	A-	U-	GU	AU	UA	GC	CG	AU	GC	UU	UC	GC	CU	AU	UA	UA	AC	CG	AG	GC	GC	GC	CG	AU	AU	C-	AU	UA	CG	UA	CG	CG	AA	UA	UA	GC	GC	CG	AU	GC	GU	CU	UC	GC	UG
BTL		Crubella		UA	AU	AA	GC	GC	UA	GC	UG	AU	AU	AC	UU	GC	CU	AU	UA	UA	AU	CG	AG	GC	GC	GC	CG	AU	A-	GU	AU	UA	CG	AA	CG	CG	CA	UA	UA	GC	GC	CG	AU	GC	AU	UC	AU	UA	CG
BTL		Csinensis		UA	AU	U-	GU	AU	UA	GC	CG	AU	GC	UU	UC	GC	CU	AU	UA	UA	AC	CG	AG	GC	GC	GC	CG	AU	AU	C-	AU	UA	CG	UA	CG	CG	AA	UA	UA	GC	GC	CG	AU	GC	GU	CU	UC	GC	UG
BTL		Vvinifera		x-	U-	U-	GU	GG	UA	GC	CG	AU	GC	UU	UU	GC	CU	AU	UA	UA	AC	CG	AG	GC	GC	GC	CG	AU	AU	AU	UA	UG	A-	UA	CG	UG	UA	UA	UA	GC	GC	CG	AU	GC	GU	CC	AC	GC	CG
BTL		Gmax		U-	x-	x-	U-	UA	UA	GC	UG	GU	GC	GC	UU	GC	CU	AU	UA	UA	AC	CG	AA	GC	GC	GC	CG	AU	AU	GU	UA	UG	CA	UG	CG	UA	x-	UA	UA	GC	GC	CG	AU	GC	GU	UA	A-	C-	C-
BTL		Alyrata		GU	AG	AU	GC	GC	UG	GC	CG	AU	AU	AC	UU	AC	CU	AU	UA	UA	AU	CG	AU	GC	GC	GC	CG	AU	A-	GU	AU	UA	CG	AA	CG	CG	AA	UA	UA	GC	GC	CG	AU	GC	AU	AC	AU	UA	CG
BTL		Acoerulea		G-	UA	AA	AU	CG	UA	GC	AU	AU	GC	AU	U-	GC	CU	AU	UA	UA	AC	CG	AG	GC	GC	GC	CG	AU	AU	CU	AA	C-	CG	UA	CG	CG	AA	UA	UA	GC	GC	CG	AU	GC	UA	CA	GA	GC	UG
BTL	miR403_0	Mguttatus		G-	U-	A-	A-	GC	AU	AU	GU	AU	GC	AU	CA	AU	UA	AU	UA	UA	UU	CG	GC	GU	AC	UA	UA	x-	UA	GC	CA	GC	CG	GC	UA	GC	AU	AU	UA	CG	UA	AU	AU	CG	GU	CG	GC	CG	CG
BTL		BrapaFPsc		AU	UA	UA	AA	GC	AU	AU	GU	AU	GC	UU	CG	AU	UC	AU	UA	UA	AU	CG	AC	UU	GC	UA	UA	UA	U-	GC	UA	GC	CG	GC	UA	GC	AU	AU	UA	CG	UA	AU	AU	UA	UG	CG	GU	UU	xG
BTL		Spurpurea		AU	AU	GC	GC	GC	AU	AU	GU	AU	GC	GU	CG	AU	UC	AU	UA	UA	UU	CG	AC	GU	GC	UA	UA	UA	x-	GC	UA	GC	CG	AC	UA	GC	AU	AU	UA	CG	UA	AU	AU	UA	AU	x-	x-	A-	C-
BTL		Rcommunis		x-	x-	x-	AU	GC	AU	UC	GC	AU	GC	AU	CG	GU	UC	AU	UA	CG	UU	CG	UC	AU	GC	UA	UA	UA	x-	GC	UA	GC	CG	GC	UA	GC	AU	AU	UA	CG	GA	AU	GU	CG	x-	C-	C-	A-	x-
BTL		Csinensis		x-	x-	AU	AU	GU	GU	AU	GU	AU	GC	GU	CG	AU	UG	GU	UA	UG	UU	CG	GC	GU	GC	UA	UA	UA	x-	GC	UA	GC	CG	GC	UA	GC	AU	AU	UA	UG	UA	AU	AU	UG	AU	AG	AC	AU	UG
BTL		Stuberosum		x-	x-	x-	GC	GC	AU	AU	GU	AU	GA	GU	CG	AU	UA	AU	UA	UA	UU	CG	AC	CU	GC	UA	UA	UA	x-	GC	UA	GC	CG	GC	UA	GC	AU	AU	UA	CG	UA	AU	AC	CG	AU	x-	x-	x-	x-
BTL		Vvinifera		x-	x-	x-	x-	GC	AU	UG	G-	AU	GC	x-	x-	x-	x-	AU	UA	GA	AU	GG	GC	AU	GC	UA	UA	UA	x-	GC	UA	GC	CG	GC	UA	GC	AU	CU	UA	CG	UA	AU	AU	AC	A-	GU	CG	CG	x-
BTL		Alyrata		A-	U-	U-	A-	G-	A-	A-	G-	A-	G-	U-	C-	G-	U-	AU	UA	UA	AU	CG	AC	UU	GC	UA	UA	UA	U-	GC	UA	GC	CG	GC	UA	GC	AU	CU	UA	CG	UA	AU	AU	UA	UG	UG	AU	AU	CG
BTL		Bstricta		A-	U-	U-	A-	GC	AU	AU	GU	AU	GC	UU	CG	GU	UC	AU	UA	UA	AU	CG	AC	UU	GC	UA	UA	UA	U-	GC	UA	GC	CG	GC	UA	GC	AU	AU	UA	CG	UA	AU	AU	UA	UG	CG	GU	AU	AG
BTL		Tcacao		x-	x-	A-	G-	GC	AU	GU	GU	AU	GC	GU	CG	AU	GC	AU	UA	UA	UU	CG	AC	GU	GC	UA	UA	UA	x-	GC	UA	GC	CG	GC	UA	GC	AU	AU	UA	UG	UA	AU	AU	UG	AU	AU	x-	AU	CG
BTL		Cgrandiflora		AU	UG	UA	AG	GC	AU	AU	GU	AU	GC	UC	CG	GU	UC	AU	UA	UA	AU	CG	AC	UU	GC	UA	UA	UA	U-	GC	UA	GC	CG	GC	UA	GC	AU	AU	UA	CG	UA	AU	AU	UA	UG	CG	GU	AU	AG
BTL		Graimondii		A-	AU	AU	AU	GC	AU	AU	GU	AU	GC	CU	CG	AU	UC	AU	UA	UA	UU	CG	GC	AU	GC	UA	UA	UA	U-	GC	UA	GC	CG	GC	UA	GC	AU	AU	UA	CG	UA	AU	AU	UG	AU	AU	x-	AU	CG
BTL		Cclementina		x-	x-	AU	AU	GU	GU	AU	GU	AU	GC	GU	CG	AU	UG	GU	UA	UG	UU	CG	GC	GU	GC	UA	UA	UA	x-	GC	UA	GC	CG	GC	UA	GC	AU	AU	UA	UG	UA	AU	AU	UG	AU	AG	AC	AU	UG
BTL		Cpapaya		AU	AG	x-	AU	GC	AU	CG	GC	AU	GU	GC	CG	AU	UC	AU	UA	UA	UU	CG	AC	AU	GC	UA	UA	UA	x-	GC	UA	GC	CG	GC	CA	GC	AU	AU	UA	CG	UA	AU	AC	UG	CG	CG	A-	A-	A-
BTL		Esalsugineum		AU	UA	UA	A-	GC	AU	AU	GU	AU	GC	UU	CG	AU	UC	AU	UA	UA	AU	CG	AC	UU	GC	UA	UA	UA	U-	GC	UA	GC	CG	GC	UA	GC	AU	AU	UA	CG	UA	AU	AU	UA	UG	CG	GU	AU	xG
BTL		Crubella		AU	UG	UA	GG	GC	AU	AU	GU	AU	GC	UC	CG	GU	UC	AU	UA	UA	AU	CG	AC	UU	GC	UA	UA	UA	U-	GC	UA	GC	CG	GC	UA	GC	AU	AU	UA	CG	UA	AU	AU	UA	UG	CG	GU	AU	AG
BTL		Slycopersicum		x-	x-	x-	GC	GC	AU	AU	GU	AU	GC	GG	CG	AU	UA	AU	UA	UA	UU	CG	AC	CU	GC	UG	UA	UA	x-	GC	UA	GC	CG	GC	UA	GC	AU	AU	UA	CG	UA	AU	AC	CG	AU	x-	x-	x-	x-
BTL		Athaliana		A-	U-	U-	A-	GC	AU	AU	GU	AU	GC	UU	CG	GU	UC	AU	UA	UA	AU	CG	AC	UU	GC	UA	UA	UA	U-	GC	UA	GC	CG	UC	UA	GC	AU	AU	UA	CG	UA	AU	AU	UA	UG	CG	AU	AU	CG
BTL		Ptrichocarpa		AU	AU	GC	GC	GC	AU	AU	GU	AU	GC	GU	CG	AU	UC	AU	UA	UA	UU	CG	AC	GU	GC	UA	UA	UA	x-	GC	UA	GC	CG	AC	UA	GC	AU	AU	UA	CG	UA	AU	AU	UA	AU	x-	x-	G-	C-
LTB	miR408_0	Vvinifera		A-	AU	GC	UA	x-	x-	x-	AU	GU	AU	GC	AU	GG	AU	GC	GU	AC	AG	G-	A-	CG	GU	GC	GC	GC	AU	CU	GC	AU	GC	GC	UG	AU	GC	UA	GC	CG	AU	UA	GC	GC	AC	UA	GU	GC	AU
LTB		Ptrichocarpa		x-	A-	GC	AU	GC	GU	AU	AU	GU	AU	GC	AG	GG	Ax	U-	G-	AU	AU	GC	AG	CG	GU	GC	GC	GC	AU	AU	CC	AU	GC	GC	CG	AU	GC	AA	GC	CG	AU	UA	GC	GC	AC	UA	GU	GC	AU
LTB		Athaliana		A-	AU	GC	CU	GU	GU	UA	AU	AA	UU	GC	AU	GC	AU	GU	AU	GC	AU	GC	AG	CG	AU	GC	GC	GC	AU	AU	CC	AU	AC	GC	CG	AU	GC	AA	GC	CG	AU	UA	GC	GC	AC	UA	UU	GC	AU
LTB		Mtruncatula		x-	A-	U-	A-	G-	U-	U-	AU	AU	UA	GC	AU	GU	Ax	CG	AU	AU	AU	GC	AA	CG	AU	GC	GC	GC	AU	AU	CC	AU	UC	GC	CG	AU	GC	AA	GC	CG	AU	UA	GC	GU	AC	UA	GC	AC	AU
LTB		Csinensis		x-	AU	GC	AU	GC	CG	x-	A-	G-	A-	G-	A-	x-	x-	x-	A-	A-	A-	G-	A-	CG	GU	GC	GC	GC	AU	AU	CC	AU	GC	GC	CG	AU	GC	AA	GC	CG	AU	UA	GC	GC	AC	UU	GC	GC	AU
LTB		Gmax		x-	A-	U-	A-	G-	U-	U-	AU	GC	AU	GU	AU	GC	AU	CG	AU	AU	AU	GC	CG	AG	GU	GC	GC	GC	AU	AU	CC	AU	GC	GC	CG	AU	GC	AA	GC	CG	AU	UA	GC	GU	AC	UG	GU	GC	AU
LTB		Spurpurea		x-	x-	C-	x-	GC	GC	x-	AU	GC	AU	GU	AU	GU	Gx	UG	AU	AU	A-	GC	CG	CG	UU	GC	GC	GC	AU	AU	CC	AU	GC	GC	CG	GU	GC	AA	GC	CG	AU	UA	GC	GC	AC	UA	GU	GC	AU
LTB		Cgrandiflora		A-	AU	GU	UA	GU	GC	UU	AC	AU	UC	GU	x-	x-	AU	GC	AC	UC	AU	GC	AU	CG	AU	GC	GC	GC	AU	AU	CC	AU	AC	GC	CG	AU	GC	AA	GC	CG	AU	UA	GC	GC	AC	UA	UU	GC	AU
LTB		Crubella		A-	AU	GU	UA	GU	GC	UU	AC	AU	UC	GU	x-	x-	AU	GC	AC	UC	AU	GC	AU	CG	AU	GC	GC	GC	AU	AU	CC	AU	AC	GC	CG	AU	GC	AA	GC	CG	AU	UA	GC	GC	AC	UA	UU	GC	AU
LTB		Cpapaya		GU	AU	GC	UU	GU	AU	AU	AU	GC	AU	GC	AU	GC	AU	C-	A-	C-	A-	G-	GC	CG	UG	GC	GC	GC	AU	AU	GC	AU	GC	GC	CG	AU	GC	AA	GC	CG	AU	UC	GC	GC	AC	UA	GU	GC	AU
LTB		Pvulgaris		x-	A-	C-	A-	G-	U-	C-	A-	G-	AU	GC	A-	GC	AU	CG	AU	GC	AU	GC	CG	AG	GU	GC	GC	GC	AU	AU	CC	AU	GC	GC	CG	AU	GC	AA	GC	CG	AU	UA	GC	GU	AC	UG	GU	GC	AU
LTB		Rcommunis		CG	AU	GU	AC	xG	x-	x-	A-	CG	AU	G-	A-	G-	A-	C-	A-	A-	A-	G-	A-	C-	U-	GC	GC	GC	AU	AU	CC	AU	GC	GC	CG	AU	GC	UA	GC	CG	AU	UC	GC	GC	AC	UA	GU	GC	GU
LTB		Stuberosum		x-	x-	x-	x-	x-	GU	UA	GC	x-	UA	GC	GC	GC	xx	x-	AU	UC	AU	GC	AU	CG	GU	GC	GC	GC	AU	CU	GC	AU	GC	AC	CG	AU	GC	AA	GC	CG	AU	UA	GC	AU	AU	UA	GU	UC	x-
LTB		Mguttatus		AU	GC	AU	UC	GU	GC	Ux	Ax	xU	Ax	GC	AU	GU	AU	x-	GC	UG	A-	G-	A-	CG	GU	GC	GC	GC	AU	CU	GC	AU	GC	AC	CG	AU	GC	AA	GC	CG	AU	CA	GC	GC	AU	UU	GC	GC	AU
LTB		Graimondii		x-	A-	GU	AU	GC	GC	xC	AG	G-	AU	GC	AU	GC	A-	CG	A-	A-	A-	G-	A-	CG	AU	GC	GC	GC	AU	AU	CC	AU	GC	GC	CG	UU	GC	AA	GC	CG	AU	UA	GC	GC	AC	UG	GC	GC	AU
LTB		Alyrata		x-	AU	GC	U-	GC	GC	UU	AC	AU	U-	GC	AU	GC	AU	GC	AU	GC	AU	GC	AU	CG	AU	GC	GC	GC	AU	AU	CC	AU	AC	GC	CG	AU	GC	AA	GC	CG	AU	UA	GC	GC	AC	UA	UU	GC	AU
LTB		BrapaFPsc		AU	AU	GC	UC	GC	GU	UA	AU	AC	Ux	Cx	AU	GC	AU	GC	AC	GC	AU	GC	AG	CG	AU	GC	GC	GC	AU	AU	CC	AU	AC	GC	CG	AU	GC	AA	GC	CG	AU	UA	GC	GC	AC	UA	UA	GC	AU
LTB		Cclementina		x-	AU	GC	AU	GC	CG	x-	A-	G-	A-	G-	A-	x-	x-	x-	A-	A-	A-	G-	A-	CG	GU	GC	GC	GC	AU	AU	CC	AU	GC	GC	CG	AU	GC	AA	GC	CG	AU	UA	GC	GC	AC	UU	GC	GC	AU
LTB		Tcacao		x-	AU	GU	AU	GC	U-	x-	GC	GG	AU	GC	AU	GC	A-	CG	A-	A-	A-	G-	A-	CG	AU	GC	GC	GC	AU	AU	CC	AU	GC	GC	CG	UU	GC	AA	GC	CG	AU	UA	GC	GC	AC	UG	GC	AC	AU
LTB		Esalsugineum		A-	A-	A-	U-	GU	GC	Ux	AU	AU	CU	GC	x-	x-	AU	GC	AC	CC	AU	GC	AG	CG	AU	GC	GC	GC	AU	AU	CC	AU	AC	GC	CG	AU	GC	AA	GC	CG	AU	UA	GC	GC	AC	UU	UU	GC	AU
LTB		Csativus		UA	GC	UU	UU	GC	GU	GU	GU	x-	AU	GU	AU	GC	Ax	xx	CG	x-	AU	GC	x-	CG	GU	GC	GC	GC	AU	AU	CC	AU	GC	AC	CG	AU	GC	AA	GC	CG	AU	UA	GC	AU	AC	UA	GU	GC	AU
LTB		Ppersica		x-	A-	A-	U-	GU	GC	GC	AU	GC	AU	GU	AU	GC	AU	x-	UG	AC	AU	GC	AG	CG	AU	GC	GC	GC	AU	AU	CC	AU	GC	GC	UG	AU	GC	AA	GC	CG	AU	UA	GC	GU	AC	UA	GU	GC	AU
LTB		Lusitatissimum		x-	x-	AU	AU	GC	GC	AU	AU	GC	CU	GC	AU	GU	AC	AU	AC	GU	AU	GC	GC	CG	UG	GC	GC	GC	AU	AU	CC	AU	GC	AC	CG	AU	GC	AA	GC	CG	AU	UA	GC	GC	AC	UU	AU	GC	A-
LTB		Egrandis		A-	AU	GC	AU	x-	x-	x-	x-	GU	x-	GC	A-	GC	A-	CG	AU	GG	A-	GC	GC	CG	UG	GC	GC	GC	AU	AU	GC	AU	GC	GC	CG	AU	GC	AA	GC	CG	AU	Ux	GC	GC	AC	AA	UG	GC	AU
LTB		Mesculenta		x-	AU	GC	AU	x-	x-	x-	AU	GU	AU	GC	GC	GG	AG	Cx	A-	AU	AU	GC	AG	CG	UU	GC	GC	GC	AU	AU	CC	AU	GC	GC	CG	AU	GC	AA	GC	CG	AU	UA	GC	GC	AC	UA	GC	GC	AU
LTB		Bstricta		AU	AU	GC	UU	GU	GU	UA	AU	AC	UU	GC	x-	x-	AU	GC	AU	UU	AU	GC	AU	CG	AU	GC	GC	GC	AU	AU	CC	AU	AC	GC	CG	AU	GC	AA	GC	CG	AU	UA	GC	GC	AC	UA	UU	GC	AU
LTB		Slycopersicum		x-	x-	x-	x-	x-	GU	UA	GC	x-	UA	GC	GC	GC	xx	x-	AU	UC	AU	GC	AU	CG	GU	GC	GC	GC	AU	CU	GC	AU	GC	CC	CG	AU	GC	AA	GC	CG	AU	UA	GC	AU	AU	UA	GU	UC	x-
LTB		Acoerulea		x-	x-	x-	x-	x-	AU	x-	GU	xx	AU	AU	UG	GC	AU	xx	AU	UC	AU	GC	AU	CG	AU	GC	GC	GC	AU	CU	GC	AU	GC	AC	CG	AU	GC	AA	GC	CG	AU	UA	GC	GC	AU	UU	GU	GC	AU
LTB		Mdomestica		x-	AU	U-	GC	Cx	Gx	GC	AU	GC	AU	GU	AU	UU	AC	AC	UC	AU	AU	GC	AG	CG	AU	GC	GC	GC	AU	AU	GC	AU	GC	GC	UG	AU	GC	AA	GC	CG	AU	UA	GC	GU	AC	UA	GU	GC	AU
LTB		Fvesca		x-	A-	GC	UA	GG	AU	U-	x-	G-	A-	U-	A-	x-	A-	x-	U-	AU	AU	GC	AG	CG	AU	GC	GC	GC	AU	CU	GC	AU	GC	GC	UG	AU	GC	AA	GC	CG	AU	UA	GC	GU	AC	UA	GC	GC	AU
BTL	miR827_0	Cgrandiflora		U-	U-	U-	UA	GC	CG	AU	AU	CU	CG	CG	UU	UG	GC	AU	AU	UU	GC	UG	GC	UA	UA	UA	GC	UA	UA	GC	AU	UA	UC	GC	AA	CG	AU	UA	CG	UA	AU	UU	GU	CG	AG	UU	AU	UA	CG
BTL		Mesculenta		U-	U-	U-	x-	GC	CG	AU	UU	CA	CG	x-	AU	UA	GC	GU	AU	UA	AC	UA	AC	UA	UA	UA	GC	UA	UA	GC	AU	UA	AC	GC	UA	CG	AU	UA	CG	UA	AU	CU	UA	CG	AU	AA	Ux	UU	UA
BTL		Tcacao		U-	U-	AU	UA	GC	CG	AU	UU	UU	AU	x-	UG	UA	GC	AU	AU	UU	AC	UA	GC	UA	UA	UA	GC	UA	UA	GC	AU	UA	GC	GC	UA	CG	AU	UA	CG	UA	UU	GC	UG	CG	AU	UA	UG	UA	UC
BTL		Esalsugineum		U-	U-	U-	UA	GC	CG	AU	AU	CU	CG	CG	UU	UG	GC	AU	AU	UU	GC	UG	GC	UA	UA	UA	GC	UA	UA	GC	AU	UA	U-	GC	GC	CG	AU	UA	CG	UA	AU	UU	GC	CG	AG	AU	AU	UA	CG
BTL		Alyrata		U-	C-	U-	UA	GC	CG	AU	AU	CU	CG	CG	UU	UG	GC	AU	AU	UU	GC	UG	GC	UA	UA	UA	GC	UA	UA	GC	AU	UA	UC	GC	AA	CG	AU	UA	CG	UA	AU	UU	AU	CG	AG	UU	AU	UA	CG
BTL		Spurpurea		U-	U-	U-	UA	GC	CG	AU	GU	CA	CG	AU	UA	x-	GC	AU	AU	UA	AC	UA	AC	UA	UA	UG	GC	UA	UA	GC	GU	UA	AC	GC	UA	CG	AU	UA	CG	UA	AU	GU	GA	Ax	Ax	Cx	AU	UA	UA
BTL		Athaliana		U-	C-	U-	UA	GC	CG	AU	AU	CU	CG	CG	UU	UG	GC	AU	AU	UU	GC	UU	GC	UA	UA	UA	GC	UA	UA	GC	AU	UA	UC	GC	AA	UG	AU	UA	CG	UA	AU	CU	AU	CG	AG	UU	GU	UA	UG
BTL		Csinensis		U-	G-	GU	UA	GC	CG	AG	GU	CG	UG	xU	U-	UA	GC	AU	AU	UA	UU	UA	GC	CA	UA	UA	GC	UA	UA	GC	AU	UA	UC	GC	UA	CG	AU	UA	CG	UA	AU	AU	UG	CG	AU	UA	UU	UA	UG
BTL		Bstricta		U-	U-	U-	UA	GC	CG	AU	AU	CU	CG	CG	UU	UG	GC	AU	AU	UU	GC	UG	GC	UA	UA	UA	GC	UA	UA	GC	AU	UA	UC	GC	AA	CG	AU	UA	CG	UA	AU	UU	GU	CG	AG	UU	AU	UA	CG
BTL		Crubella		U-	U-	U-	UA	GC	CG	AU	AU	CU	CG	CG	UU	UG	GC	AU	AU	UU	GC	UG	GC	UA	UA	UA	GC	UA	UA	GC	AU	UA	UC	GC	AA	CG	AU	UA	CG	UA	AU	UU	GU	CG	AG	UU	AU	UA	CG
BTL		Cclementina		UG	UG	GU	UA	GC	CG	AU	GU	CG	UG	xU	U-	UA	GC	AU	AU	UG	UU	UA	GC	CA	UA	UA	GC	UA	UA	GC	AU	UA	UC	GC	UA	CG	AU	UA	CG	UA	AU	AU	UG	CG	AU	UA	UU	UA	UG
BTL		BrapaFPsc		U-	U-	U-	UA	GC	CG	AU	AU	CU	CG	CG	UU	UA	GC	AU	AU	UU	GC	UA	GU	UA	UA	UA	GC	UA	UA	GC	AU	UA	UC	GC	AA	CG	AU	UA	CG	UA	AU	UU	GU	CG	AC	UU	AU	UA	UG
unk	miR828_1	Mtruncatula		A-	CG	x-	UA	x-	CG	CG	UG	CG	UA	UA	UA	GG	UA	AU	AU	UG	GU	UG	UA	UC	CG	UA	UA	GC	CG	UA	CG	AU	AU	AU	UA	GC	AU	GC	UG	AU	UA	UG	C-	C-	A-	A-	UA	CG	AU
unk		Vvinifera		U-	U-	U-	U-	x-	C-	C-	A-	C-	C-	C-	U-	x-	U-	A-	A-	A-	GC	UA	UA	UC	CG	UA	UA	GG	CG	UA	CG	AU	AU	AU	UA	GC	AU	GC	UG	AU	UA	UG	CA	CG	AU	AU	A-	CG	AU
unk		BrapaFPsc		CG	CC	UU	UA	UA	CG	CG	GU	CC	UA	UA	UG	CG	UU	AU	AU	UG	GU	UA	UA	UC	CG	UA	UA	GC	CG	UA	UG	AU	AU	AU	UA	GC	AU	GC	UG	AU	UG	UG	CA	CG	AU	UA	GC	G-	AU
unk		Bstricta		C-	C-	UA	UA	x-	CG	CG	AU	CG	UA	UA	UG	CG	UU	AU	AU	UG	GU	UA	UA	UC	CG	UA	UA	GC	CG	UA	UG	AU	AU	AU	UA	GC	AU	GC	UG	AU	UA	UG	CA	CG	AU	UA	GC	UC	AU
unk		Mesculenta		GU	AU	GG	AU	xC	CG	CG	UA	CG	CG	UA	UA	GU	UA	AU	AU	UG	GU	UA	UA	UU	CG	UA	UA	GC	CG	UA	CG	AU	AU	AU	UA	GC	AU	GC	UG	AU	UA	UG	CA	CG	AU	AC	UC	CG	AU
unk		Cclementina		U-	A-	U-	U-	x-	C-	C-	CG	CG	UG	UA	UG	GU	UA	AU	AU	UA	GU	UG	UA	UA	CG	UA	UU	GC	CG	UA	CG	AU	AU	AU	UA	GC	AU	GC	UA	AU	UA	UG	CA	CG	AU	AC	AG	AU	AU
unk		Mdomestica		G-	AU	UA	UA	x-	CG	CG	UA	CG	UA	UA	U-	GC	UA	AU	AU	UG	GC	UG	UA	UC	CG	UA	UA	GC	CG	UA	CG	AU	AU	AU	UA	GC	AU	GC	UG	AU	UA	UG	CA	CG	AU	GC	Cx	CU	AU
unk		Csinensis		U-	A-	U-	U-	x-	C-	C-	U-	C-	U-	UA	UG	GU	UA	AU	AU	UA	GU	UG	UA	UA	CG	UA	UU	GC	CG	UA	CG	AU	AU	AU	UA	GC	AU	GC	UA	AU	UA	UG	CA	CG	AU	AC	AG	AU	AU
unk		Cgrandiflora		C-	CG	UA	UA	x-	CG	CG	AU	CG	UA	UA	UG	CG	UC	AU	AU	UG	GU	UA	UA	UC	CG	UA	UA	GC	CG	UA	UG	AU	AU	AU	UA	GC	AU	GC	UG	AU	UA	UG	CA	CG	AU	UA	GC	UU	AU
unk		Ppersica		x-	x-	x-	UA	x-	CG	CG	UA	CG	UA	UA	U-	GC	UA	AU	AU	UG	GC	UG	UA	UC	CG	UA	UA	GC	CG	UA	CC	AU	AU	AU	UA	GC	AU	GC	UG	AU	UA	UG	CA	CG	AU	AU	GC	C-	AU
unk		Pvulgaris		GC	AA	GA	UA	x-	CG	CG	CU	CG	UA	UG	AA	GA	UA	AU	AU	UG	GU	UA	UA	UC	CG	UA	UG	GC	CG	UA	CG	AU	AU	AU	UA	GC	AU	GC	UG	AC	UA	UG	CA	CG	AU	UA	CG	U-	A-
unk		Esalsugineum		C-	C-	UA	UA	x-	CG	CG	AU	CG	UA	CG	UG	CG	UU	AU	AU	UG	GU	UA	UA	UC	CG	UA	UA	GC	CG	UA	UG	AU	AU	AU	UA	GC	AU	GC	UG	AU	UA	UG	CA	CG	AU	UA	GU	GU	AU
unk		Gmax		AU	AU	GC	UA	xC	CG	CG	CG	CG	UA	UA	UA	GA	UA	AU	AU	UG	GU	UA	UA	UC	CG	UA	UA	GC	CG	UA	CG	AU	AU	AU	UA	GC	AU	GC	UG	AU	UA	UG	CA	CG	AU	AC	CG	CA	AC
unk		Ptrichocarpa		C-	C-	A-	G-	x-	CG	CG	UA	CG	UA	UA	UG	G-	UA	AU	AU	UA	GU	UA	UA	UA	CG	UA	UA	GC	CG	UA	CG	AC	AU	AU	UA	GC	AU	GC	UG	AU	UA	UG	CA	CG	AU	AC	CU	AU	AU
unk		Lusitatissimum		x-	x-	x-	x-	x-	CG	CG	UA	CG	UC	Ux	UA	GC	AU	AU	AU	CG	GU	UG	UA	UC	CG	UA	UA	GC	CG	UG	CG	AU	AU	AU	UA	GC	AU	GC	UG	GU	UA	UG	CA	CG	AU	Ax	AC	AU	CG
unk		Tcacao		A-	A-	U-	UA	x-	CG	CG	UU	CG	UA	UA	UA	G-	UA	AU	AU	UG	GU	UA	UA	UC	CG	UA	UA	GC	CA	UA	CG	AU	AU	AU	UA	GC	AU	GC	UG	AU	UA	UG	CA	CG	AU	AC	UU	CU	AU
unk		Crubella		C-	CG	UA	UA	x-	CG	CG	AU	CG	UA	UA	UG	CG	UC	AU	AU	UG	GU	UA	UA	UC	CG	UA	UA	GC	CG	UA	UG	AU	AU	AU	UA	GC	AU	GC	UG	AU	UA	UG	CA	CG	AU	UA	GC	UU	AU
unk		Alyrata		C-	C-	UA	UA	x-	CG	CG	AU	CG	UA	UG	UU	CG	UU	AC	AU	UG	GU	UA	UA	UC	CG	UA	UA	GC	CG	UA	UG	AU	AU	AU	UA	GC	AU	GC	UG	AU	UA	UG	CA	CG	AU	UA	GC	UU	AU
unk		Spurpurea		A-	C-	U-	G-	x-	C-	CG	UA	CG	UA	UA	CG	G-	UA	AU	AU	UA	GU	UA	UA	UA	CG	UA	UA	GC	CG	UA	CG	AC	AU	AU	UG	GC	AU	GC	UG	AU	UA	UG	CA	CG	AU	AC	CU	AU	AU
unk		Egrandis		GC	AU	GU	U-	x-	CG	CG	UA	CG	CG	UU	AG	GU	UA	AU	AU	UG	GU	UA	UA	UC	CG	UA	UA	GC	CG	UA	CG	AU	AU	AU	UA	GC	AU	GC	UG	AU	UA	UG	CA	CG	AU	AU	CG	C-	G-
unk		Fvesca		G-	A-	UA	UA	x-	CG	CG	UA	CG	UA	UA	UG	GA	UU	AU	x-	UG	AC	UA	UA	UC	CG	UA	UA	GC	CG	UA	CG	AU	AU	AU	UA	GC	AU	GC	UA	AU	UA	UG	CA	CG	AU	GC	CU	Cx	AA
unk		Athaliana		C-	C-	U-	UA	UG	CG	CG	AU	CG	UA	UA	UG	CG	UU	AU	AU	UG	GU	UA	UA	UC	CG	UA	UA	GC	CG	UA	UG	AU	AU	AU	UA	GC	AU	GC	UG	AU	UA	UG	CA	CG	AU	UA	GC	UU	AU
unk		Graimondii		G-	x-	U-	UA	x-	CG	UG	AU	CG	UA	UA	UA	G-	UA	AU	AU	UG	GU	UA	UA	UC	CG	UA	UA	GC	CG	UA	CG	AU	AU	AU	UA	GC	AU	GC	UG	AU	UA	UG	C-	C-	A-	A-	UA	CG	AU
1681	95			-18	-17	-16	-15	-14	-13	-12	-11	-10	-9	-8	-7	-6	-5	-4	-3	-2	-1	1	2	3	4	5	6	7	8	9	10	11	12	13	14	15	16	17	18	19	20	21	22	23	24	25	26	27	28
			AU	225	256	273	368	264	332	402	364	337	285	391	255	341	251	415	205	239	381	239	407	56	312	688	304	340	510	612	273	249	487	194	379	431	273	462	259	271	305	599	192	481	458	365	457	265	227
			UA	94	75	104	202	177	237	114	98	189	344	138	172	232	243	225	488	146	156	235	291	716	171	157	187	400	190	216	131	192	386	263	343	119	283	625	512	226	169	54	435	58	239	157	163	218	306
			GC	173	138	242	361	549	217	302	376	346	241	337	270	287	307	401	188	257	283	536	460	573	843	505	301	249	458	237	458	587	249	400	213	574	520	180	286	560	503	146	197	450	111	112	136	198	162
			CG	33	43	31	64	42	255	161	181	148	98	57	171	138	109	149	336	110	4	243	46	29	157	146	606	564	357	166	292	255	172	402	341	167	429	74	296	453	568	513	468	271	308	240	133	203	183
			GU	84	47	80	94	93	78	72	168	89	58	88	105	64	62	54	62	84	152	126	99	17	26	102	15	41	14	57	98	77	10	67	94	166	55	31	0	38	3	9	75	159	58	143	163	117	87
			UG	28	24	25	42	57	79	69	27	34	85	36	50	80	54	61	36	212	10	119	50	10	73	22	19	15	35	111	159	64	173	97	140	94	5	66	185	76	53	48	50	16	48	105	63	59	88
			CA	0	5	4	1	2	5	2	12	16	10	3	12	7	22	3	14	7	21	5	52	58	4	0	39	13	4	18	10	10	5	11	51	14	54	111	0	2	1	3	24	21	58	20	8	10	22
			AC	0	35	8	13	21	19	18	26	19	36	46	17	19	28	23	12	63	271	14	83	39	3	39	59	6	13	23	12	5	51	20	10	7	3	4	3	1	20	19	9	92	67	27	31	12	11
			UU	0	26	36	32	50	46	82	56	82	107	65	173	76	60	16	63	104	171	9	17	77	3	2	5	14	26	146	148	26	9	10	5	5	1	5	5	3	28	36	23	13	36	106	79	60	57
			CC	0	5	2	4	0	1	3	3	5	15	30	10	10	5	7	2	50	13	2	3	0	11	3	38	0	0	1	30	32	7	3	4	6	1	0	1	0	0	9	9	6	9	11	2	5	4
			CU	0	13	5	3	8	8	11	11	26	30	22	33	27	71	12	16	9	12	26	6	8	18	1	31	2	18	23	33	102	27	19	28	30	2	6	37	0	1	58	36	7	31	46	51	33	17
			UC	0	9	5	10	22	20	31	6	18	37	60	47	34	42	36	8	59	23	15	64	30	3	3	20	1	3	35	3	0	11	5	1	1	1	34	0	1	9	62	52	7	48	33	27	50	27
			AA	0	18	27	8	3	5	32	12	30	11	22	22	15	15	16	5	86	34	13	18	31	7	1	7	1	6	7	2	8	16	30	7	22	29	52	2	0	0	56	2	19	40	26	17	31	19
			GG	0	1	6	9	6	1	6	10	6	5	4	2	7	7	9	7	38	4	14	4	1	27	0	1	1	1	2	2	3	6	10	15	0	0	0	0	0	1	0	61	4	2	14	10	8	14
			AG	0	12	8	2	4	5	15	11	10	9	11	12	7	6	9	3	17	3	10	39	2	1	0	2	8	0	5	5	27	6	34	11	2	1	1	7	0	2	31	10	8	40	38	14	17	15
			GA	0	5	9	3	6	6	7	17	11	6	43	13	13	10	14	8	24	4	1	1	6	1	1	37	0	2	5	4	2	27	39	3	4	4	1	1	1	1	1	5	1	5	26	9	10	25
			A-	262	298	186	96	73	72	77	80	68	59	82	61	66	82	61	49	43	50	13	13	5	1	2	5	4	17	6	1	18	14	5	2	16	5	3	0	5	3	16	2	23	26	31	48	68	48
			G-	127	78	64	39	51	40	47	46	62	21	22	28	43	29	37	17	18	7	23	10	0	3	1	1	0	0	1	4	7	1	0	17	2	2	0	1	4	3	3	2	12	7	7	17	10	20
			C-	132	106	155	15	21	38	26	19	34	33	24	38	14	25	17	20	9	11	5	1	3	1	1	0	6	4	3	2	4	14	2	2	15	10	0	2	1	5	9	14	9	30	26	42	33	46
			U-	231	220	178	139	65	81	89	45	50	60	83	61	82	109	46	80	34	42	21	12	13	10	3	0	2	10	2	2	4	3	63	0	0	1	14	79	36	3	2	11	2	17	42	54	77	98
			unk	292	267	233	176	167	136	115	113	101	131	117	129	119	144	70	62	72	29	12	5	7	6	4	4	14	13	5	12	9	7	7	15	6	2	12	5	3	3	7	4	22	43	106	157	197	205
			sum	1681	1681	1681	1681	1681	1681	1681	1681	1681	1681	1681	1681	1681	1681	1681	1681	1681	1681	1681	1681	1681	1681	1681	1681	1681	1681	1681	1681	1681	1681	1681	1681	1681	1681	1681	1681	1681	1681	1681	1681	1681	1681	1681	1681	1681	1681
			total	1681	1681	1681	1681	1681	1681	1681	1681	1681	1681	1681	1681	1681	1681	1681	1681	1681	1681	1681	1681	1681	1681	1681	1681	1681	1681	1681	1681	1681	1681	1681	1681	1681	1681	1681	1681	1681	1681	1681	1681	1681	1681	1681	1681	1681	1681
			A	581	704	619	693	550	681	667	620	680	760	736	564	700	657	766	784	625	920	530	904	913	500	888	640	772	742	892	438	511	992	596	806	615	652	1259	784	506	501	779	679	703	933	690	747	631	673
			U	662	670	706	890	736	881	870	775	825	1006	883	896	936	892	865	958	887	947	790	946	927	616	978	581	815	806	1202	847	714	1106	718	990	846	621	1243	1077	651	571	868	874	743	935	997	1057	879	907
			C	338	354	452	471	665	563	554	634	612	500	579	598	536	609	648	596	564	638	846	715	740	1040	698	1094	841	857	506	840	995	536	862	650	814	1020	409	625	1018	1107	819	809	863	662	515	430	544	472
			G	445	348	465	614	808	681	679	836	706	523	598	651	639	584	734	657	760	467	1072	709	638	1131	777	982	878	867	584	1022	1022	644	1049	834	1009	1016	353	776	1132	1134	751	868	921	579	685	545	622	594
				2026	2076	2242	2668	2759	2806	2770	2865	2823	2789	2796	2709	2811	2742	3013	2995	2836	2972	3238	3274	3218	3287	3341	3297	3306	3272	3184	3147	3242	3278	3225	3280	3284	3309	3264	3262	3307	3313	3217	3230	3230	3109	2887	2779	2676	2646
[truncated: 19 more columns]

## Sheet: Figure 1d
Nucleotide pair composition at DCL1 cleavage sites (CS) of Arabidopsis thaliana used for the analysis.
mechanism	miR		1st CS				2nd CS
Loop-to-base	156a		CG	AC	CG	AU	UA	CG	AA	AU
	156b		UG	AC	CG	AU	UA	CG	AU	AU
	156c		CG	AC	CG	AU	UA	CG	AA	AC
	156d		CG	AC	CG	AU	UA	UA	GC	AU
	156h		AG	AU	CG	AU	UA	UC	GC	UA
	157a		AU	CG	AU	CG	UU	GC	UA	GC
	157b		AU	CG	AU	CG	UU	GC	UA	GC
	157c		UU	CG	AU	CG	UA	GC	UC	UA
	160a		UA	AU	CG	CG	UA	AU	UA	GC
	160b		CG	AU	CG	CG	UA	GU	CG	UA
	160c		CG	AU	CG	CG	UA	AU	UG	UA
	162a		UA	CG	UA	AU	GC	UA	CG	GC
	171b		AC	CG	UA	AU	AA	GC	CG	GC
	171c		AU	CG	UA	AU	AA	GC	CG	AC
	408		AC	GC	GC	UA	CG	AG	GC	AU
Base-to-loop	164a		UA	GC	UA	UA	GC	CG	AU	AU
	164b		AA	GC	AU	UA	GC	CU	AU	UC
	164c		UA	GC	AA	UA	GC	CG	GC	AU
	165a		AC	GC	GC	GC	AU	GC	GC	AU
	165b		UU	GC	GC	GC	AU	GG	GC	AU
	166a		AC	GC	GC	GC	AU	GU	GC	AU
	166b		AC	GC	GC	GC	AU	GG	GC	AU
	166c		AC	GC	AC	GC	AU	GC	GU	UA
	166d		AC	GC	AC	GC	AU	GC	GU	UA
	166e		AU	GC	GC	GC	AU	GG	GC	CA
	166f		AU	GC	GC	UC	AU	GG	AU	CA
	166g		AU	GC	AC	GC	AU	GC	GU	UA
	167a		UC	GC	AC	UA	CG	UA	AU	AU
	167c		AU	GC	UC	UA	UA	UU	GC	UA
	167d		AC	GU	CG	UA	UA	GU	GC	UA
	168a		GC	AU	UA	UA	GC	AU	AA	CG
	168b		GC	AU	UA	UA	GC	AU	AC	CG
	169a		GC	UA	GC	CA	CG	GC	AU	UA
	170		UU	GC	AU	UA	AU	GC	AU	UA
	171a		UU	GC	AU	UA	AU	GC	AU	UA
	172a		GC	CU	UA	GC	AA	CG	AU	UA
	172b		GC	GU	CA	GC	AA	CG	AU	UA
	172d		AC	UG	UA	GC	AA	GG	AU	AU
	172e		GC	AU	UA	GC	AG	CG	AU	AG
	390a		GU	UA	AC	AU	GC	CG	CG	AU
	393a		GC	GU	AU	UA	UA	CG	CG	UU
	393b		GC	GU	AU	UA	UA	CG	CG	UC
	395a		AC	GC	AU	GC	UC	UA	GC	GC
	395b		UU	GC	AU	GC	UC	UA	GC	UA
	395c		UU	GC	AU	GC	UC	UA	GC	UA
	395f		UU	GC	AU	GC	UC	UA	GC	UA
	396a		UA	UG	CA	UA	CG	UG	GC	CG
	396b		CA	UA	UA	UA	CG	UA	UA	UG
	397a		AU	CG	AU	UA	AC	UA	GU	UA
	397b		AU	CG	AU	UA	AU	UA	GU	UA
	398a		AU	AU	AU	GC	AU	UU	AU	UA
	398b		AC	CG	AU	GC	AU	CA	GC	AU
	398c		AC	CG	AU	GC	AU	CA	GC	AU
	399a		AU	CG	AU	GC	AU	GC	GU	AA
	399b		UA	UG	AU	GC	AU	GC	GC	UA
	399c		AU	UG	AU	GC	AU	GU	GC	CA
	399d		AC	CG	UC	GC	AU	GC	AU	UC
	399e		AC	CG	AC	GU	AU	GC	UU	GC
	399f		AU	CG	AG	GC	AU	GC	AU	GC
	403		AU	CG	AC	UU	AU	UA	UG	CG
	827		GC	UU	GC	UA	CU	AU	CG	AG
											sum
		AU	14	8	20	9	22	5	15	15	108
		UA	6	3	10	18	13	11	4	21	86
		GC	9	21	9	24	7	17	20	8	115
		CG	5	15	9	6	5	11	8	4	63
		GU	1	4	0	1	0	4	6	0	16
		UG	1	4	0	0	0	1	2	1	9
		CA	1	0	2	1	0	2	0	3	9
		AC	14	4	7	0	1	0	1	2	29
		UU	7	1	0	1	2	2	1	1	15
		CC	0	0	0	0	0	0	0	0	0
		CU	0	1	0	0	1	1	0	0	3
		UC	1	0	2	1	4	1	1	3	13
		AA	1	0	1	0	5	0	3	1	11
		GG	0	0	0	0	0	5	0	0	5
		AG	1	0	1	0	1	1	0	2	6
		GA	0	0	0	0	0	0	0	0	0
		A-	0	0	0	0	0	0	0	0	0
		G-	0	0	0	0	0	0	0	0	0
		C-	0	0	0	0	0	0	0	0	0
		U-	0	0	0	0	0	0	0	0	0
		sum	61	61	61	61	61	61	61	61	488
		total	61	61	61	61	61	61	61	61	488
														1st CS				2nd CS				sum
		AU	0.229508	0.131148	0.327869	0.147541	0.360656	0.0819672	0.245902	0.245902			A	37	15	41	28	42	19	23	44	249	0.263492	A
		UA	0.0983607	0.0491803	0.163934	0.295082	0.213115	0.180328	0.0655738	0.344262			U	30	21	32	30	42	25	29	41	250	0.26455	U
		GC	0.147541	0.344262	0.147541	0.393443	0.114754	0.278689	0.327869	0.131148			C	30	41	29	32	18	32	30	20	232	0.245503	C
		CG	0.0819672	0.245902	0.147541	0.0983607	0.0819672	0.180328	0.131148	0.0655738			G	17	44	19	31	13	39	36	15	214	0.226455	G
		GU	0.0163934	0.0655738	0	0.0163934	0	0.0655738	0.0983607	0			sum	114	121	121	121	115	115	118	120	945
		UG	0.0163934	0.0655738	0	0	0	0.0163934	0.0327869	0.0163934
		CA	0.0163934	0	0.0327869	0.0163934	0	0.0327869	0	0.0491803
		AC	0.229508	0.0655738	0.114754	0	0.0163934	0	0.0163934	0.0327869
		UU	0.114754	0.0163934	0	0.0163934	0.0327869	0.0327869	0.0163934	0.0163934
		CC	0	0	0	0	0	0	0	0
		CU	0	0.0163934	0	0	0.0163934	0.0163934	0	0
		UC	0.0163934	0	0.0327869	0.0163934	0.0655738	0.0163934	0.0163934	0.0491803
		AA	0.0163934	0	0.0163934	0	0.0819672	0	0.0491803	0.0163934
		GG	0	0	0	0	0	0.0819672	0	0
		AG	0.0163934	0	0.0163934	0	0.0163934	0.0163934	0	0.0327869
		GA	0	0	0	0	0	0	0	0
		A-	0	0	0	0	0	0	0	0
		G-	0	0	0	0	0	0	0	0
		C-	0	0	0	0	0	0	0	0
		U-	0	0	0	0	0	0	0	0
		sum	1	1	1	1	1	1	1	1
		total
														sum
		AU-UA	0.327869	0.180328	0.491803	0.442623	0.57377	0.262295	0.311475	0.590164		3.18033	8	0.397541
		GC-CG	0.229508	0.590164	0.295082	0.491803	0.196721	0.459016	0.459016	0.196721		2.91803	8	0.364754
		GU-UG	0.0327869	0.131148	0	0.0163934	0	0.0819672	0.131148	0.0163934		0.409836	8	0.0512295
		CA-AC	0.245902	0.0655738	0.147541	0.0163934	0.0163934	0.0327869	0.0163934	0.0819672		0.622951	8	0.0778689
		CU-UC	0.0163934	0.0163934	0.0327869	0.0163934	0.0819672	0.0327869	0.0163934	0.0491803		0.262295	8	0.0327869
		AG-GA	0.0163934	0	0.0163934	0	0.0163934	0.0163934	0	0.0327869		0.0983607	8	0.0122951
		GG	0	0	0	0	0	0.0819672	0	0		0.0819672	8	0.0102459
		AA	0.0163934	0	0.0163934	0	0.0819672	0	0.0491803	0.0163934		0.180328	8	0.022541
		CC	0	0	0	0	0	0	0	0		0	8	0
		UU	0.114754	0.0163934	0	0.0163934	0.0327869	0.0327869	0.0163934	0.0163934		0.245902	8	0.0307377
		bulge	0	0	0	0	0	0	0	0		0	8	0
		sum	1	1	1	1	1	1	1	1		8
		paired	0.590164	0.901639	0.786885	0.95082	0.770492	0.803279	0.901639	0.803279
		unpaired	0.409836	0.0983607	0.213115	0.0491803	0.229508	0.196721	0.0983607	0.196721

## Sheet: Figure 1e
Base pair composition at DCL1 cleavage sites (CS) of Arabidopsis thaliana conserved MIRNAs and their orthologues in eudicots species used for the analysis. Complete species names: Aquilegia coerulea, Arabidopsis thaliana, Arabidopsis lyrata, Boechera stricta, Brassica rapa FPsc, Capsella grandiflora, Capsella rubella, Carica papaya, Citrus clementina, Citrus sinensis, Cucumis sativus, Eucalyptus …
				1st CS				2nd CS
mechanism	MIRNA	species
BTL	miR164a_1	Mguttatus		C-	GC	UA	UA	GC	CG	AU	UU
BTL		BrapaFPsc		UA	GC	UA	UA	GC	CG	AU	AU
BTL		Mdomestica		UA	GC	UA	UA	GC	CG	AU	AU
BTL		Mtruncatula		U-	GC	UA	UA	GC	CG	AU	AU
BTL		Cpapaya		UA	GC	UA	UA	GC	CG	AU	AU
BTL		Mesculenta		x-	GC	CA	UA	GC	CG	AU	AU
BTL		Tcacao		UA	GC	UA	UA	GC	CG	AU	AC
BTL		Lusitatissimum		UA	GC	CA	UA	GC	CG	AU	AU
BTL		Pvulgaris		UA	GC	UA	UA	GC	CG	AU	AU
BTL		Vvinifera		UA	GC	UA	UA	GC	CG	AU	GU
BTL		Alyrata		UA	GC	UA	UA	GC	CG	AU	AU
BTL		Bstricta		C-	GC	UA	UA	GC	CG	AU	AU
BTL		Ppersica		UA	GC	UA	UA	GC	CG	AU	AU
BTL		Fvesca		CA	GC	UA	UA	GC	CG	AU	AU
BTL		Ptrichocarpa		UA	GC	CA	UA	GC	CG	AU	AU
BTL		Gmax		UA	GC	UA	UA	GC	CG	AU	AU
BTL		Crubella		C-	GC	UA	UA	GC	CG	AU	AU
BTL		Egrandis		UA	GC	CA	UA	GC	CG	AU	AU
BTL		Csativus		UA	GC	UA	UA	GC	CG	AU	AU
BTL		Csinensis		UA	GC	CA	UA	GC	CG	AU	AU
BTL		Esalsugineum		C-	GC	UA	UA	GC	CG	AU	AU
BTL		Graimondii		UG	GC	UC	UA	GC	CG	AU	AU
BTL		Rcommunis		x-	GC	CA	UA	GC	CG	AU	AU
BTL		Cclementina		UA	GC	CA	UA	GC	CG	AU	AU
BTL		Acoerulea		UU	GC	CC	UA	GC	CG	CU	AU
BTL		Spurpurea		CA	GC	UA	UA	GC	CG	AU	AU
BTL		Athaliana		UA	GC	UA	UA	GC	CG	AU	AU
BTL		Cgrandiflora		C-	GC	UA	UA	GC	CG	AU	AU
BTL	miR164b_1	Bstricta		AA	GC	AU	UA	GC	CU	AU	UC
BTL		Rcommunis		AA	GC	AU	UA	GC	CU	AU	UC
BTL		Fvesca		AA	GC	AU	UA	GC	CU	AU	UA
BTL		Slycopersicum		AA	GC	AU	UA	GC	CU	AU	UA
BTL		Mdomestica		AA	GC	AU	UA	GC	CU	AU	UG
BTL		Crubella		AA	GC	AU	UA	GC	CU	AU	UC
BTL		Ppersica		AA	GC	AU	UA	GC	CU	AU	UA
BTL		Lusitatissimum		UA	GC	AU	UA	G-	C-	A-	U-
BTL		Csinensis		AA	GC	AU	UA	GC	CU	AU	UC
BTL		Cgrandiflora		AA	GC	AU	UA	GC	CU	AU	UC
BTL		Ptrichocarpa		AA	GC	AU	UA	GC	CU	AU	UC
BTL		Pvulgaris		AA	GC	AU	UA	GC	CU	AU	AC
BTL		BrapaFPsc		AA	GC	AU	UA	GC	CU	AU	UC
BTL		Athaliana		AA	GC	AU	UA	GC	CU	AU	UC
BTL		Stuberosum		AA	GC	AU	UA	GC	CU	AU	UA
BTL		Gmax		AA	GC	AU	UA	GC	CU	AU	AC
BTL		Esalsugineum		AA	GC	AU	UA	GC	CU	AU	UC
BTL		Csativus		AC	GC	AU	UA	GC	CU	UU	UC
BTL		Egrandis		UG	GC	AU	UA	GC	CU	AU	UU
BTL		Mguttatus		A-	G-	A-	UA	G-	C-	A-	U-
BTL		Vvinifera		AA	GC	AU	UA	GC	CU	AU	UC
BTL		Graimondii		AA	GC	AU	UA	GC	CU	AU	UC
BTL		Cpapaya		AA	GC	AU	UA	GC	CU	AU	UC
BTL		Tcacao		AA	GC	AU	UA	GC	CU	AU	UU
BTL		Cclementina		AA	GC	AU	UA	GC	CU	AU	UC
BTL		Acoerulea		AA	GC	AU	UA	GC	CU	AU	UU
BTL		Spurpurea		AA	GC	AU	UA	GC	CU	AU	UC
BTL		Mtruncatula		AA	GC	AU	UA	GC	CU	AU	AC
BTL		Alyrata		AA	GC	AU	UA	GC	CU	AU	UC
BTL	miR164c_1	Alyrata		UA	GC	AA	UA	GC	CG	GC	AU
BTL		Gmax		UU	GC	CG	UA	GC	CG	AU	xx
BTL		Vvinifera		UA	GC	AA	UA	GC	CG	AU	UC
BTL		Esalsugineum		UA	GC	CA	UA	GC	CG	GC	AU
BTL		Acoerulea		UA	GC	CA	UA	GC	CG	AU	Ax
BTL		Slycopersicum		UC	GC	UA	UA	GC	CG	AU	AU
BTL		Pvulgaris		UU	GC	CG	UA	GC	CG	AU	xC
BTL		Athaliana		UA	GC	AA	UA	GC	CG	GC	AU
BTL		Crubella		UA	GC	AA	UA	GC	CG	GC	AU
BTL		Bstricta		UA	GC	CA	UA	GC	CG	GC	AU
BTL		Ppersica		UA	GC	UA	UA	GC	CG	AU	AU
BTL		BrapaFPsc		UA	GC	CA	UA	GC	CG	GC	AU
BTL	miR165a_0	Athaliana		AC	GC	GC	GC	AU	GC	GC	AU
BTL		Cgrandiflora		AC	GC	GC	GC	AU	GC	GC	AU
BTL		Esalsugineum		AC	GC	GC	GC	AU	GC	GC	AU
BTL		Bstricta		AC	GC	GC	GC	AU	GC	GC	AU
BTL		Crubella		AC	GC	GC	GC	AU	GC	GC	AU
BTL		Alyrata		AC	GC	GC	GC	AU	GC	GC	AU
BTL		BrapaFPsc		AC	GC	GC	GC	AU	GC	GU	AU
BTL	miR165b_0	BrapaFPsc		AU	GC	GC	GC	AU	GC	GU	AU
BTL		Alyrata		UU	GC	GC	GC	AU	GG	GC	AU
BTL		Cgrandiflora		UU	GC	GC	GC	AU	AG	GC	AU
BTL		Esalsugineum		AU	GC	GU	GC	AU	GG	GC	AU
BTL		Crubella		UU	GC	GC	GC	AU	AG	GC	AU
BTL		Bstricta		UU	GC	GC	GC	AU	GA	GC	AU
BTL		Athaliana		UU	GC	GC	GC	AU	GG	GC	AU
BTL		Spurpurea		UU	GU	GC	GC	AU	AA	xC	xU
BTL	miR166a_0	Acoerulea		CG	AU	UA	GC	AU	CG	A-	A-
BTL		Cgrandiflora		AC	GC	GC	GC	AU	GG	GC	AU
BTL		Athaliana		AC	GC	GC	GC	AU	GU	GC	AU
BTL		Bstricta		AC	GC	GC	GC	AU	GG	GC	AU
BTL		Esalsugineum		AC	GC	GC	GC	AU	GG	GC	AU
BTL		Stuberosum		AC	GC	GC	GC	AU	GG	GU	UU
BTL		BrapaFPsc		AC	GC	GC	GC	AU	GG	GC	AU
BTL		Egrandis		AC	GC	GC	GC	AU	GG	GC	CG
BTL		Alyrata		AC	GC	GC	GC	AU	GG	GC	AU
BTL		Spurpurea		AC	GC	GC	GC	AU	GG	GU	AU
BTL		Mdomestica		AC	GC	GC	GC	AU	GG	GC	AU
BTL		Crubella		AC	GC	GC	GC	AU	GG	GC	AU
BTL	miR166b_0	Graimondii		AC	GC	GC	GC	AU	GG	GC	AU
BTL		Tcacao		AC	GC	GC	GC	AU	GC	GC	A-
BTL		Esalsugineum		AC	GC	GC	GC	AU	GG	GC	AU
BTL		Ptrichocarpa		AC	GC	GC	GC	AU	GG	GC	AU
BTL		Slycopersicum		AC	GC	GC	GC	AU	GG	GU	UU
BTL		BrapaFPsc		AC	GC	GC	GC	AU	GU	GC	AU
BTL		Csativus		AC	GC	GC	GC	AU	GG	GC	AU
BTL		Bstricta		AC	GC	GC	GC	AU	GG	GC	AU
BTL		Stuberosum		CA	GC	GC	GC	AU	GG	GC	AU
BTL		Athaliana		AC	GC	GC	GC	AU	GG	GC	AU
BTL		Alyrata		AC	GC	GC	GC	AU	GC	GU	UA
BTL		Mguttatus		AC	GC	GC	GC	A-	G-	G-	A-
BTL		Vvinifera		AU	GC	GC	GC	AU	GC	GC	CC
BTL		Crubella		CC	GC	GC	GC	AU	GG	GC	AU
BTL		Spurpurea		AC	GC	GC	GC	AU	GG	GC	AU
BTL		Cgrandiflora		CC	GC	GC	GC	AU	GG	GC	AU
BTL		Cpapaya		AC	GC	GC	GC	AU	GG	GC	AU
BTL		Rcommunis		AC	GC	GC	GC	AU	GG	GC	UA
BTL		Mtruncatula		AC	GC	GC	GC	AU	GC	GU	AU
BTL		Mesculenta		AC	GC	GC	GC	AU	GG	GC	AU
BTL		Gmax		AC	GC	GC	GC	AU	GU	GU	AU
BTL		Lusitatissimum		AC	GC	GC	GC	AU	GG	GC	CA
BTL		Acoerulea		AC	GC	GC	GC	AU	GU	GC	CA
BTL	miR166c_0	Gmax		AC	GC	AC	GC	AU	GC	GU	UA
BTL		Esalsugineum		AU	GC	AC	GC	AU	GC	GC	UA
BTL		Mtruncatula		A-	GC	GC	GC	AU	GC	AU	CA
BTL		BrapaFPsc		AC	GC	AC	GC	AU	GC	GU	UA
BTL		Alyrata		AC	GC	AC	GC	AU	GC	GU	UA
BTL		Athaliana		AC	GC	AC	GC	AU	GC	GU	UA
BTL		Crubella		AC	GC	AC	GC	AU	GC	GU	UA
BTL		Cgrandiflora		AC	GC	AC	GC	AU	GC	GU	UA
BTL		Bstricta		AC	GC	AC	GC	AU	GC	GU	UA
BTL		Ptrichocarpa		AC	GU	AU	GC	AU	GC	GU	UA
BTL	miR166d_0	Acoerulea		AU	GC	GU	GC	AU	GC	GC	UA
BTL		Spurpurea		AC	GU	AU	GC	AU	GC	GU	UA
BTL		Athaliana		AC	GC	AC	GC	AU	GC	GU	UA
BTL		Cgrandiflora		AC	GC	AC	GC	AU	GC	GU	UA
BTL		Bstricta		AU	GC	AU	GU	A-	GC	GC	UA
BTL		Alyrata		AC	GC	AC	GC	AU	GC	GU	UA
BTL		Tcacao		AU	UG	GC	GC	AU	GC	GU	UA
BTL		Cpapaya		A-	G-	A-	GC	AU	GC	GU	UA
BTL		Graimondii		CC	GC	GC	GC	AU	AU	GU	UA
BTL		Crubella		AC	GC	AC	GC	AU	GC	GU	UA
BTL		Csinensis		AC	GC	GC	GC	AU	GC	AU	C-
BTL		Mesculenta		AC	GC	GC	GC	AU	UU	GU	UA
BTL		Pvulgaris		AC	GC	AC	GC	AU	GC	GU	UA
BTL		Mdomestica		UC	GC	GC	GC	AU	GC	AU	CA
BTL		Esalsugineum		AC	GC	AC	GC	AU	GC	AU	UA
BTL		Mtruncatula		AC	GC	AU	GC	AU	GC	GU	AU
BTL		Vvinifera		AU	GC	AC	GC	AU	GC	GU	UA
BTL		Ptrichocarpa		AC	GU	AU	GC	AU	GC	GU	UA
BTL		Rcommunis		AC	GC	GC	GC	AU	GC	AU	CA
BTL		Cclementina		AC	GC	GC	GC	AU	GU	AU	UA
BTL		Fvesca		AC	GC	GC	GC	AU	GC	AU	CU
BTL		Gmax		AC	GC	AC	GC	AU	GC	GU	UA
BTL	miR166e_0	Mtruncatula		UU	GC	GC	GC	A-	GC	GU	AU
BTL		Mguttatus		AU	GC	GC	GC	AU	GC	AA	CA
BTL		Cgrandiflora		AU	GC	GC	GC	AU	GG	GC	CA
BTL		Cclementina		AC	GC	GC	GC	AU	GG	GC	CA
BTL		Fvesca		CC	GC	GC	GC	AU	GG	GC	AU
BTL		Stuberosum		AU	GC	GC	GC	AU	GG	GC	CU
BTL		Csinensis		AC	GC	GC	GC	AU	GG	GC	CA
BTL		Vvinifera		AC	GC	GC	GC	AU	GG	GC	AU
BTL		Egrandis		UU	GC	GC	GC	AU	GC	GC	CG
BTL		Graimondii		AC	GC	GC	GC	AU	GG	GC	CA
BTL		Pvulgaris		AC	GC	GC	GC	AU	GG	GU	AU
BTL		Crubella		AU	GC	GC	GC	AU	GG	GC	CA
BTL		Esalsugineum		AU	GC	GC	GC	AU	GG	GC	CA
BTL		Bstricta		AU	GC	GC	GC	AU	GG	GC	CA
BTL		Mesculenta		AC	GC	GC	GC	AU	GG	GC	CA
BTL		Slycopersicum		AU	GC	GC	GC	AU	GG	GC	CU
BTL		Mdomestica		AC	GC	GC	GC	AU	GG	GC	CA
BTL		Tcacao		AC	GC	GC	GC	AU	GG	GC	CA
BTL		BrapaFPsc		AU	GC	GC	GC	AU	GG	GC	CA
BTL		Alyrata		AU	GC	GC	GC	AU	GG	GC	CA
BTL		Athaliana		AU	GC	GC	GC	AU	GG	GC	CA
BTL	miR166f_0	Athaliana		AU	GC	GC	UC	AU	GG	AU	CA
BTL		Tcacao		AC	GC	GC	GC	AU	GC	AU	CA
BTL		Cclementina		AC	GC	GC	GC	AU	GC	AU	CA
BTL		Mdomestica		UU	GC	GC	GC	AU	GC	AU	UA
BTL		Egrandis		AU	GC	GC	GC	AU	GC	AU	CA
BTL		Crubella		AU	GC	GC	UC	AU	GG	AU	CA
BTL		Alyrata		AU	GC	GC	UC	AU	GG	AU	CA
BTL		Bstricta		UU	GC	GC	UC	AU	GG	AU	CA
BTL		Mtruncatula		AU	GC	GC	GC	AU	GU	AU	UA
BTL		Fvesca		AU	GC	GC	GC	AU	AU	AU	UA
BTL		Acoerulea		AU	GC	GU	GC	AU	GG	GC	CG
BTL		BrapaFPsc		AU	GC	GC	UC	AU	GA	AU	CA
BTL		Slycopersicum		AU	GC	GC	AC	AU	GU	AU	UA
BTL		Gmax		AC	GC	GC	GC	AU	GC	AU	CA
BTL		Cpapaya		AC	GC	GC	GC	AU	GU	AU	UA
BTL		Ptrichocarpa		AC	GC	GC	GC	AU	GC	AU	CA
BTL		Vvinifera		AU	GC	GC	GC	AU	GU	AU	UA
BTL		Stuberosum		A-	A-	x-	x-	UA	GC	A-	A-
BTL		Mesculenta		AC	GC	GC	GC	AU	UU	GU	UA
BTL		Cgrandiflora		AU	GC	GC	UC	AU	GG	AU	CA
BTL		Ppersica		AC	GC	GC	GC	AU	GC	AU	CA
BTL		Pvulgaris		AC	GC	GC	GC	AU	GC	AU	CA
BTL		Csativus		AC	GC	GC	GC	AU	GC	AU	CA
BTL		Spurpurea		AC	GC	GC	GC	AU	GC	AU	CA
BTL		Mguttatus		AU	GC	GC	GC	AU	AU	AU	UA
BTL		Lusitatissimum		AC	GC	GC	GC	AU	GC	AC	CA
BTL		Esalsugineum		AU	GC	GC	U-	AU	GG	AU	CU
BTL		Graimondii		CU	GC	GC	GC	AU	GU	AU	CA
BTL	miR166g_0	Egrandis		AU	GC	GC	GC	AU	GC	AU	AU
BTL		Mesculenta		AU	UG	GC	GC	AU	GC	GU	UA
BTL		Csativus		AU	UG	GC	GC	AU	GC	GU	UA
BTL		BrapaFPsc		AU	GC	AC	GC	AU	GC	GU	UA
BTL		Tcacao		AC	GC	GC	GC	AU	AU	GU	UA
BTL		Slycopersicum		AU	GC	GC	AC	UU	GC	AU	CA
BTL		Fvesca		AC	GC	AU	GC	AU	GC	GU	UA
BTL		Esalsugineum		AU	GC	AC	GC	AU	GC	GU	UA
BTL		Cpapaya		AU	UG	GC	GC	AU	GC	GU	UA
BTL		Athaliana		AU	GC	AC	GC	AU	GC	GU	UA
BTL		Cgrandiflora		AU	GC	AC	GC	AU	GC	GU	UA
BTL		Alyrata		AU	GC	AC	GC	AU	GC	GU	UA
BTL		Bstricta		AU	GC	AC	GC	AU	GC	GU	UA
BTL		Cclementina		AU	GC	AA	GC	AU	GC	AU	UA
BTL		Graimondii		AU	UA	GC	GC	AU	GG	GU	UA
BTL		Ppersica		AU	UA	GG	GC	AU	GC	CG	AU
BTL		Csinensis		AU	GC	AA	GC	AU	GC	AU	UA
BTL		Ptrichocarpa		AU	GC	GC	GC	AU	AU	GC	UG
BTL		Crubella		AU	GC	AC	GC	AU	GC	GU	UA
BTL		Mtruncatula		AC	GC	AC	GC	AU	GC	GC	UA
BTL		Pvulgaris		AU	GC	GC	GC	AU	GU	AU	UA
BTL	miR167a_1	Crubella		UC	GC	AC	UA	CG	UA	AU	AU
BTL		Esalsugineum		U-	GC	A-	UA	CG	UA	AU	AU
BTL		Gmax		AU	GC	UC	UA	CG	UA	GC	AA
BTL		Cpapaya		AU	GU	AG	UA	CG	UA	UC	AU
BTL		Tcacao		AU	GC	UC	UA	CG	UA	UC	AU
BTL		Cclementina		AU	GC	AC	UA	CG	UA	UC	AU
BTL		Egrandis		GU	GC	UC	UA	CG	UA	CC	AU
BTL		Rcommunis		AC	GC	UA	U-	CG	UA	AC	A-
BTL		Lusitatissimum		AU	GC	UC	UA	CG	UA	AA	AU
BTL		Ptrichocarpa		AU	GC	UC	UA	CG	UA	UC	AA
BTL		Mguttatus		UU	GC	CU	UA	CG	UA	AU	AU
BTL		Alyrata		UC	GC	AC	UA	CG	UA	AU	AU
BTL		Spurpurea		AU	GC	UC	UA	CG	UA	UA	AA
BTL		Bstricta		UC	GC	AC	UA	CG	UA	AU	AU
BTL		Cgrandiflora		UC	GC	AC	UA	CG	UA	AU	AU
BTL		Mdomestica		AU	GC	UC	UA	CG	UA	AU	A-
BTL		Graimondii		AU	GC	AC	UA	CG	UA	UC	AU
BTL		Athaliana		UC	GC	AC	UA	CG	UA	AU	AU
BTL		Vvinifera		AU	GC	UC	UA	CG	UA	AC	AU
BTL		Csinensis		AU	GC	AC	UA	CG	UA	UC	AU
BTL		Pvulgaris		AU	GC	UC	UA	CG	UA	GC	AA
BTL		BrapaFPsc		UC	GC	AC	UA	CG	UA	AU	AU
BTL		Ppersica		UU	GC	UU	UA	CG	UA	GU	AC
BTL		Fvesca		AU	GC	UC	UA	CG	UG	AU	AC
BTL	miR167b_1	Cgrandiflora		AC	AU	GC	UA	CG	UA	AU	UC
BTL		Slycopersicum		AC	AU	GC	UA	CG	UA	AU	AU
BTL		Cpapaya		AC	AU	GC	UA	CG	UA	AU	GU
BTL		Athaliana		AC	AU	GC	UA	CG	UA	AU	UC
BTL		Fvesca		AC	AU	GC	UA	CG	UA	AU	GC
BTL		Egrandis		GU	AU	GC	UA	CG	UA	AU	GC
BTL		Spurpurea		AC	AU	GC	UA	CG	UA	AU	UC
BTL		Crubella		AC	AU	GC	UA	CG	UA	AU	UC
BTL		Csinensis		AC	AU	GC	UA	CG	UA	AU	UC
BTL		Graimondii		AC	AU	GC	UA	CG	UA	AU	UA
BTL		Mdomestica		AC	AU	GC	UA	CG	UA	AU	GC
BTL		Gmax		AC	AU	GC	UA	CG	UA	AU	GC
BTL		Csativus		AC	GU	GC	UA	CG	UA	AU	CU
BTL		Cclementina		AC	AU	GC	UA	CG	UA	AU	UC
BTL		Lusitatissimum		GC	AU	GU	UA	CG	UA	AU	CC
BTL		Alyrata		AC	AU	GC	UA	CG	UA	AU	UC
BTL		Esalsugineum		AC	AU	GC	UA	CG	UA	AU	UC
BTL		Vvinifera		AC	AU	GC	UA	CG	UA	AU	GC
BTL		Rcommunis		AC	GU	GC	UA	CG	UA	AU	GC
BTL		Acoerulea		AC	AU	GC	UA	CG	UA	AU	GC
BTL		Bstricta		AC	AU	GC	UA	CG	UA	AU	UC
BTL		Tcacao		AC	AU	GC	UA	CG	UA	AU	UC
BTL		Ppersica		AC	AU	GC	UA	CG	UA	AU	GC
BTL		Ptrichocarpa		AC	GU	GC	UA	CG	UA	AU	UC
BTL		Stuberosum		AC	AU	GC	UA	CG	UA	AU	AU
BTL		Mguttatus		AC	AU	GC	UA	CG	UA	AU	UC
BTL		Pvulgaris		AC	AU	GC	UA	CG	UA	AU	GC
BTL		Mtruncatula		AC	AU	GC	UA	CG	UA	AU	AC
BTL	miR167c_1	BrapaFPsc		AU	GC	UC	UA	UA	UU	GC	UA
BTL		Alyrata		AU	GC	UC	UA	UA	UU	GC	UA
BTL		Bstricta		AU	GC	UC	UA	UA	UU	GC	UA
BTL		Esalsugineum		AU	GC	UC	UA	UA	UU	GC	UA
BTL		Cgrandiflora		AU	GC	UC	UA	UA	UU	GC	UA
BTL		Crubella		AU	GC	UC	UA	UA	UU	GC	UA
BTL		Athaliana		AU	GC	UC	UA	UA	UU	GC	UA
BTL	miR167d_1	Mesculenta		GC	GU	UA	UA	CG	UA	GC	GU
BTL		Bstricta		GC	GU	CG	UA	CG	UA	GU	GC
BTL		Pvulgaris		GC	GU	UA	UA	CG	UA	GC	GU
BTL		Graimondii		GC	GU	UA	UA	CG	UA	GC	GU
BTL		Csinensis		GU	AU	UA	UA	CG	UA	GC	GU
BTL		Spurpurea		GC	GU	UA	UA	CG	UA	GC	GU
BTL		Tcacao		GC	GU	UA	UA	CG	UA	GC	GU
BTL		Cgrandiflora		GC	GU	CG	UA	CG	UA	GU	GC
BTL		Gmax		GC	GU	UA	UA	CG	UA	GC	GU
BTL		Ptrichocarpa		GC	GU	UA	UA	CG	UA	GC	GU
BTL		Rcommunis		GC	AU	UA	UA	CG	UA	GC	GU
BTL		Athaliana		AC	GU	CG	UA	CG	UA	GU	GC
BTL		Stuberosum		GC	GC	UU	UA	C-	U-	G-	G-
BTL		Mdomestica		GC	CU	UA	UA	CG	UA	GC	GC
BTL		Vvinifera		GC	GU	UA	UA	CG	UA	GC	GU
BTL		BrapaFPsc		GC	GU	CU	UA	CG	UA	GC	GC
BTL		Alyrata		GC	GU	CG	UA	CG	UA	GU	GC
BTL		Crubella		GC	GU	CG	UA	CG	UA	GU	GC
BTL	miR168a_1	Vvinifera		AC	AU	UA	UA	GC	AU	AA	C-
BTL		Slycopersicum		CA	AU	UA	UA	GC	AU	CG	CG
BTL		Cgrandiflora		GC	AU	UA	UA	GC	AU	AA	CG
BTL		Cpapaya		G-	A-	G-	A-	N-	N-	N-	N-
BTL		Bstricta		GC	AU	UA	UA	GC	AU	AA	CG
BTL		Esalsugineum		GC	AU	UA	UA	GC	AU	AA	CG
BTL		Athaliana		GC	AU	UA	UA	GC	AU	AA	CG
BTL		Pvulgaris		AC	AU	UA	UA	GC	AU	AA	CG
BTL		Acoerulea		GC	AU	UA	UA	GC	AU	AA	UA
BTL		Alyrata		GC	AU	UA	UA	GC	AU	AA	CG
BTL		BrapaFPsc		GC	AU	UA	UA	GC	AU	CG	x-
BTL		Mtruncatula		AC	AU	UA	UA	GC	AU	AA	CG
BTL		Crubella		GC	AU	UA	UA	GC	AU	AA	CG
BTL		Gmax		AC	AU	UA	UA	GC	AU	AA	CG
BTL	miR168b_1	Alyrata		GC	AU	UA	UA	GC	AU	AU	CG
BTL		Crubella		GC	AU	UA	UA	GC	AU	AC	CG
BTL		Rcommunis		AC	AU	UA	UA	GC	AU	AA	CG
BTL		Graimondii		AC	AU	UA	UA	GC	AU	AC	CG
BTL		Athaliana		GC	AU	UA	UA	GC	AU	A-	C-
BTL		Tcacao		AC	AU	UA	UA	GC	AU	A-	C-
BTL		Egrandis		GC	AU	UA	UA	GC	AU	CG	CG
BTL		Csinensis		AC	AU	UA	UA	GC	AU	AU	CG
BTL		Mguttatus		GC	AU	UA	UA	GC	AU	Ax	Cx
BTL		Lusitatissimum		GC	AU	UA	UA	GC	AU	A-	C-
BTL		Esalsugineum		GC	AU	UA	UA	GC	AU	A-	C-
BTL		Ptrichocarpa		GC	AU	UA	UA	GC	AU	AA	C-
BTL		Slycopersicum		UU	AU	UA	UA	GC	AU	CU	CA
BTL		BrapaFPsc		GC	AU	UA	UA	GC	AU	A-	C-
BTL		Spurpurea		GC	AU	UA	UA	GC	AU	AU	CG
BTL		Bstricta		GC	AU	UA	UA	GC	AU	AC	CG
BTL		Mdomestica		AC	AU	UA	UA	GC	AU	Ax	CG
BTL		Mesculenta		AC	AU	UA	UA	GC	AU	AA	CG
BTL		Fvesca		AC	AU	UA	UA	GC	AU	AU	CG
BTL		Cclementina		AC	AU	UA	UA	GC	AU	AU	CG
BTL		Ppersica		AC	AU	UA	UA	GC	AU	Ax	CG
BTL		Cgrandiflora		GC	AU	UA	UA	GC	AU	AC	CG
BTL		Csativus		AC	AU	UA	UA	GC	AU	AA	CG
BTL		Stuberosum		CA	AU	UA	UA	GC	AU	CC	CU
BTL	miR169a_1	Bstricta		GC	UA	GC	CA	CG	GC	AU	UA
BTL		Slycopersicum		x-	UA	GC	CA	CG	GU	AU	CG
BTL		Cgrandiflora		GC	UA	GC	CA	CG	GC	AU	UA
BTL		Athaliana		GC	UA	GC	CA	CG	GC	AU	UA
BTL		Stuberosum		x-	UA	GC	CA	CG	GU	AU	CA
BTL		BrapaFPsc		GC	UA	GU	CA	CG	GC	AU	UA
BTL		Csinensis		GU	UA	GC	CA	CG	GU	AU	Cx
BTL		Alyrata		GC	UA	GC	CA	CG	GC	AU	UA
BTL		Esalsugineum		GU	UA	GC	CA	CG	GC	AU	UA
BTL		Ptrichocarpa		AU	UA	GC	CA	CG	GU	AU	CA
BTL		Crubella		GC	UA	GC	CA	CG	GC	AU	UA
BTL		Cclementina		GU	UA	GC	CA	CG	GU	AU	Cx
BTL	miR169b_1	Csativus		AU	UC	GC	CA	CG	GC	GG	CG
BTL		Cpapaya		AU	UA	GC	CA	CG	GC	GC	CG
BTL		Bstricta		AU	UA	GC	CA	CG	GU	GC	AU
BTL		Cclementina		GU	UA	GC	CA	CG	GC	GC	CU
BTL		Alyrata		AU	UA	GC	CA	CG	GU	GC	AU
BTL		Fvesca		AU	UG	GU	AA	CG	GC	GC	CG
BTL		Cgrandiflora		AU	UA	GC	CA	CG	GU	GC	AU
BTL		Egrandis		GU	UA	GC	CA	CG	GC	GU	AU
BTL		Ppersica		UU	UA	GC	CA	CG	GC	GC	CG
BTL		Crubella		AU	UA	GC	CA	CG	GU	GC	AU
BTL		Stuberosum		GG	UA	GU	CA	CG	GC	GC	AU
BTL		Gmax		AU	UG	GU	CA	CG	GC	GC	CG
BTL		Vvinifera		GU	UC	GC	CA	CG	GU	GC	A-
BTL		Spurpurea		AU	UA	GU	CA	CG	GC	GC	CG
BTL		Athaliana		AU	UA	GC	CA	CG	GU	GC	AU
BTL		Ptrichocarpa		AU	UA	UC	CA	CG	GC	GC	CU
BTL		Mesculenta		AU	UA	GC	CA	CG	GC	GC	CG
BTL		Acoerulea		AU	UA	GC	CA	CC	GC	GC	AU
BTL		Tcacao		GU	UA	GC	CA	CG	GC	GC	CU
BTL		Mguttatus		UG	UA	GC	CA	CG	GC	AU	UG
BTL		Rcommunis		AU	UA	UC	CA	CG	GC	GC	C-
BTL		Esalsugineum		AU	UA	GC	CA	CG	GU	GC	AU
BTL		Mtruncatula		AU	UG	GU	CA	CG	GC	AC	CG
BTL		Csinensis		GU	UA	GC	CA	CG	GC	GC	CU
BTL		BrapaFPsc		AU	UA	GC	CA	CG	GU	GC	AU
BTL		Pvulgaris		GU	UA	GU	CA	CG	GC	GC	CG
BTL		Slycopersicum		GG	UA	GU	CA	CG	GC	GU	AU
BTL	miR169c_1	Mesculenta		GC	U-	GC	CA	CG	GC	Gx	Cx
BTL		Tcacao		CU	UA	GU	CA	CG	GC	GU	AU
BTL		Athaliana		GC	UG	UU	CA	CG	GC	GC	UA
BTL		Vvinifera		GU	UA	GC	CA	CG	GC	Gx	CG
BTL		Cgrandiflora		GC	UA	UC	CA	CG	GC	GC	CG
BTL		Mtruncatula		x-	UG	GC	CA	CG	GC	GC	CG
BTL		Fvesca		UA	U-	G-	C-	CG	GC	GC	CG
BTL		Bstricta		GU	UG	UU	CA	CG	GC	GC	CG
BTL		Alyrata		GC	UG	UU	CA	CG	GC	GC	U-
BTL		Gmax		AU	UA	GC	CA	CG	GC	Gx	CG
BTL		Esalsugineum		GC	UG	UU	UA	CG	GC	GC	C-
BTL		Csativus		AU	UA	UU	CA	CG	GC	GU	CG
BTL		Crubella		GC	UA	UC	CA	CG	GC	GC	C-
BTL		Egrandis		UU	UA	GC	CA	CG	GC	GU	CU
BTL		Mdomestica		GU	UA	GC	CA	CG	GC	GU	CA
BTL		Cclementina		GA	UA	GC	CA	CG	GC	GC	CU
BTL		Ppersica		GU	UA	GC	CA	CG	GC	Gx	Cx
BTL		Slycopersicum		UU	UA	GC	CA	CG	GU	GC	CG
BTL		Pvulgaris		GC	UG	GC	CA	CG	GC	UA	U-
BTL		Graimondii		xU	UA	U-	C-	CG	GC	AU	CU
BTL		Csinensis		GA	UA	GC	CA	CG	GC	GC	CU
BTL	miR169d_1	Crubella		GU	GU	AG	UU	CG	CG	GC	AU
BTL		Athaliana		GU	AU	UG	UU	CG	CG	GC	AC
BTL		Bstricta		GU	GU	UG	UU	CG	CG	GC	AC
BTL		Fvesca		GC	Gx	UA	UC	C-	A-	G-	A-
BTL		Mguttatus		GC	AU	UA	x-	CG	CG	GC	AU
BTL		BrapaFPsc		UU	AU	UG	UU	CG	CG	GC	AU
BTL		Cgrandiflora		GU	GU	AG	UU	CG	CG	GC	AU
BTL		Spurpurea		GU	AC	UA	CG	CG	CG	GC	A-
BTL		Alyrata		GU	AU	UG	UU	CG	CG	GC	AC
BTL	miR169e_1	Esalsugineum		GU	AU	UG	UU	CG	CG	GC	A-
BTL		Pvulgaris		AU	AU	UA	GU	CG	CG	GC	GC
BTL		Vvinifera		AU	UU	UA	GC	CG	CG	GC	GC
BTL		Gmax		GU	AU	UA	GU	CG	CG	GC	AU
BTL		Ppersica		AU	AG	UA	x-	CG	CG	AU	AU
BTL		Mdomestica		AU	AU	UG	GU	CG	CG	GC	GC
BTL		Crubella		GU	GU	AG	UU	CG	CG	GC	AU
BTL		BrapaFPsc		UU	AU	AG	UU	CG	CG	GU	AC
BTL		Athaliana		GU	AU	UG	UU	CG	CG	GC	AC
BTL	miR169f_1	Fvesca		AU	GU	UA	UU	CG	UG	G-	C-
BTL		Ptrichocarpa		AU	UC	UC	UU	CG	CG	GU	x-
BTL		Crubella		AU	AC	UC	UU	CG	CG	GU	GC
BTL		Alyrata		AU	AC	UG	UU	CG	CG	GU	GC
BTL		BrapaFPsc		AU	AU	UG	UU	CG	CG	GU	GC
BTL		Pvulgaris		AU	UU	UU	UA	CG	CG	GC	GC
BTL		Bstricta		AU	AC	UG	UU	CG	CG	GU	GA
BTL		Rcommunis		AU	CC	CA	UU	CG	CG	GU	CG
BTL		Vvinifera		AU	AU	UG	UU	CG	CG	GU	GC
BTL		Athaliana		AU	AC	UG	UU	CG	CG	GU	GC
BTL		Gmax		AU	UA	GU	UU	CG	CG	GC	GC
BTL		Mesculenta		AU	GC	UU	UU	CG	CG	GC	AU
BTL		Esalsugineum		GU	GU	UG	UU	CG	CG	GU	GC
BTL		Cgrandiflora		AU	AC	UC	UU	CG	CG	GU	GC
BTL		Egrandis		AU	GU	UG	UA	CG	CG	GC	GC
BTL		Mdomestica		AU	UC	AC	UA	CA	CG	AU	C-
BTL	miR169g_1	Csinensis		G-	G-	UA	GC	C-	C-	G-	G-
BTL		Esalsugineum		GU	GU	UG	UU	CG	CG	GC	AU
BTL		Alyrata		GU	GU	UG	UU	CG	CG	GC	GC
BTL		Crubella		GU	GU	UG	UU	CG	CG	GC	AC
BTL		Athaliana		GU	GU	UG	UU	CG	CG	GC	GC
BTL		BrapaFPsc		AU	GU	UG	UU	CG	CG	GU	AU
BTL		Cgrandiflora		GU	GU	UG	UU	CG	CG	GC	AC
BTL		Bstricta		GU	GU	UG	UU	CG	CG	GC	AC
BTL		Cclementina		G-	G-	UA	GC	C-	C-	G-	G-
BTL		Rcommunis		UU	UG	UA	AU	CG	CG	GC	GC
BTL	miR169h_1	Athaliana		UA	GC	GU	UA	CG	UA	GC	CU
BTL		Graimondii		UA	GC	AU	UU	C-	U-	A-	C-
BTL		Csativus		UA	Ux	GU	UA	CG	UA	GU	CU
BTL		Alyrata		UA	GC	GU	UA	CG	UA	GC	CG
BTL		BrapaFPsc		UA	GC	GU	UA	CG	UA	GU	CU
BTL		Bstricta		U-	G-	GC	UG	C-	U-	G-	C-
BTL		Esalsugineum		U-	C-	G-	U-	CG	UA	GU	CG
BTL		Spurpurea		UU	GU	GC	UA	CG	UA	GC	CU
BTL		Csinensis		UG	GU	CA	UA	CG	UU	AU	CG
BTL		Ptrichocarpa		UU	GC	GG	UA	CG	CG	AU	CU
BTL		Cgrandiflora		UA	GC	GU	UA	CG	UA	GC	CG
BTL		Cclementina		UG	GU	CA	UA	CG	UU	AU	CG
BTL		Crubella		UA	GC	GU	UA	CG	UA	GC	CG
BTL	miR169i_1	Cclementina		UC	GG	GA	UA	CG	UA	GC	CG
BTL		Mguttatus		UU	GC	UG	UA	CG	UU	AU	UU
BTL		Crubella		UU	AU	GC	UA	CG	UA	AU	AU
BTL		Slycopersicum		U-	GC	AU	UA	CG	UA	GC	CG
BTL		Athaliana		UU	GC	GC	UA	CG	UA	GC	AU
BTL		Bstricta		UU	GC	GC	UA	CG	UA	GC	CU
BTL		Ppersica		UC	GU	GC	UA	CG	UA	GC	CC
BTL		Spurpurea		UU	GC	GU	UA	CG	CG	AC	Cx
BTL		Cgrandiflora		UU	AU	GC	UA	CG	UA	AU	AU
BTL		Alyrata		UU	GC	GC	UU	CG	UA	GC	AU
BTL		Stuberosum		UU	GC	AU	UA	CG	UA	GC	CG
BTL	miR169j_1	Gmax		U-	GU	GU	UA	CG	U-	AU	GU
BTL		Tcacao		UU	GU	GC	UA	CG	UA	GC	CG
BTL		Pvulgaris		UU	GU	GC	UA	C-	U-	A-	G-
BTL		Cclementina		UU	GU	GC	UA	CG	UA	GC	AC
BTL		Cgrandiflora		UU	AU	GC	UA	CG	UA	GC	AU
BTL		BrapaFPsc		UU	AU	GU	UA	CG	UA	GC	CU
BTL		Graimondii		UU	GC	GU	UA	CG	UA	GC	CG
BTL		Egrandis		UU	AU	GG	UA	CG	UA	GU	AU
BTL		Cpapaya		UU	GU	GC	UA	CG	UA	GC	CC
BTL		Ppersica		UU	GU	GC	UA	CG	UA	GC	CU
BTL		Mesculenta		UU	GC	GU	UA	CG	CG	GC	AU
BTL		Stuberosum		UU	GU	GC	UA	CA	UA	GC	Cx
BTL		Athaliana		UU	AU	GC	UA	CG	UA	GC	AU
BTL		Rcommunis		UU	GC	GU	UA	CG	CG	GC	Cx
BTL		Vvinifera		UU	GU	AU	UA	CG	UA	GC	CC
BTL		Mdomestica		UU	GU	GC	UA	CG	UA	GC	CC
BTL		Csinensis		UU	GU	GC	UA	CG	UA	GC	AC
BTL		Slycopersicum		UU	AU	GC	UA	CG	UA	GC	CU
BTL		Esalsugineum		UU	AU	GU	UA	CG	UA	GC	CU
BTL		Mtruncatula		UU	GU	GU	UA	C-	U-	AU	GC
BTL		Crubella		UU	AU	GC	UA	CG	UA	GC	AU
BTL		Bstricta		UU	AU	GC	UA	CG	UA	GC	AU
BTL		Alyrata		UU	AU	AU	UA	CG	UA	GC	AU
BTL		Ptrichocarpa		UU	GU	GC	UA	CG	UA	GC	C-
BTL		Acoerulea		UU	AU	GC	UA	CG	UA	AU	CG
BTL		Lusitatissimum		UU	GC	GU	UA	CG	UA	GC	CG
BTL		Mguttatus		UA	GC	GC	UA	CG	UA	AU	AU
BTL		Fvesca		UU	GU	GU	UA	CG	UA	GC	CC
BTL		Csativus		UU	GU	GU	UA	CG	UA	GC	UA
BTL	miR169k_1	Csinensis		U-	GC	UA	UA	CG	UA	GC	CG
BTL		Cclementina		U-	GC	UA	UA	CG	UA	GC	CG
BTL		Alyrata		UC	GC	GU	UA	CG	UA	GC	UU
BTL		Athaliana		UU	GC	GC	UA	CG	UA	GC	CU
BTL	miR169l_1	Gmax		GU	GU	AG	UG	CG	Ux	xx	AU
BTL		Acoerulea		UC	GU	AG	UA	CG	UA	AU	x-
BTL		Mtruncatula		UU	Gx	AU	UG	CG	UA	xx	AU
BTL		Rcommunis		UU	GC	AU	UA	CG	UA	GC	xx
BTL		Mesculenta		UU	GU	AU	UA	CG	UA	GC	xx
BTL		Csinensis		UU	UC	CA	UA	CG	UG	AU	xx
BTL		Cclementina		UU	UC	CA	UA	CG	UG	AU	xx
BTL		Graimondii		UU	CU	AC	UA	Cx	Ux	Ax	xx
BTL		Mguttatus		UU	GC	AA	UA	CG	UA	GC	xC
BTL		Tcacao		UU	CU	AC	UA	CG	U-	A-	x-
BTL		Athaliana		UU	AU	AU	UA	CG	UA	GC	AU
BTL		Ptrichocarpa		UU	Ux	CA	UA	UA	GC	UG	x-
BTL		Slycopersicum		UU	GU	UC	UA	CG	UA	AU	xC
BTL		Stuberosum		UU	GC	AU	UA	CG	UA	AU	x-
BTL	miR169m_1	Egrandis		UC	GU	UA	UU	CG	UA	GC	UG
BTL		Stuberosum		UU	GU	GC	UA	Cx	UA	GC	CG
BTL		BrapaFPsc		UU	GC	GC	UA	CG	UA	AU	UU
BTL		Bstricta		UU	GC	GC	UA	CG	UA	GC	UU
BTL		Cgrandiflora		UU	GC	GC	UA	CG	UA	GC	UU
BTL		Rcommunis		UU	GC	GU	UA	CG	CG	GC	CU
BTL		Alyrata		UU	GC	GC	UA	CG	UA	GG	UU
BTL		Esalsugineum		UU	GC	GU	UA	CG	UA	AU	CG
BTL		Athaliana		UU	GC	GC	UA	CG	UA	GC	UU
BTL		Acoerulea		UU	GU	GC	UA	CG	UA	GU	UA
BTL		Crubella		UU	GC	GC	UA	CG	UA	GC	UU
BTL		Slycopersicum		UU	GC	GG	UA	Cx	UA	GC	C-
BTL	miR169n_1	Athaliana		UU	AU	GC	UA	CG	UA	GC	AU
BTL		Cgrandiflora		UU	GC	GC	UA	CG	UA	GC	UU
BTL		Bstricta		UU	AU	GC	UA	CG	UA	GC	AU
BTL		Esalsugineum		UU	GC	GU	UA	CG	UA	AU	CG
BTL		Alyrata		UU	AU	GC	UA	CG	UA	GC	AU
BTL		Acoerulea		UU	AU	GC	UA	CG	UA	GU	UA
BTL		Crubella		UU	GC	GC	UA	CG	UA	GC	UU
BTL	miR170_0	Cclementina		UU	GC	AU	UA	AU	GU	AU	C-
BTL		Stuberosum		UU	GC	AU	UA	AU	GU	AU	CG
BTL		Slycopersicum		UU	GC	AU	UA	AU	GU	AU	CU
BTL		Ptrichocarpa		CU	GC	AU	UA	AU	GC	xU	GC
BTL		Alyrata		UU	GC	AU	UA	AU	GC	AU	UA
BTL		Lusitatissimum		CU	GC	GU	UA	AU	GU	AU	CG
BTL		Rcommunis		UU	GC	AU	UA	AU	GC	x-	CG
BTL		Spurpurea		CU	GC	AU	UA	AU	GU	xU	GC
BTL		Acoerulea		UU	GC	AU	UA	AU	GU	x-	AU
BTL		Ppersica		CU	GC	AU	UA	AU	GU	AU	G-
BTL		Csinensis		UU	GC	AU	UA	AU	GU	AU	C-
BTL		Mguttatus		UU	GC	AU	UA	AU	GC	AU	UU
BTL		Egrandis		GU	GC	AU	UA	AU	GC	AU	C-
BTL		Esalsugineum		UU	GC	AU	UA	AU	GC	AU	UA
BTL		Bstricta		UU	GC	AU	UA	AU	GC	AU	UA
BTL		Fvesca		CU	GC	AU	UA	AU	GC	AU	GU
BTL		Athaliana		UU	GC	AU	UA	AU	GC	AU	UA
BTL	miR171a_0	BrapaFPsc		UU	GC	AU	UA	AU	GC	AU	UA
BTL		Spurpurea		UU	GC	AU	UA	AU	GU	AU	UA
BTL		Cpapaya		UU	GC	AU	UA	AU	GU	AU	C-
BTL		Athaliana		UU	GC	AU	UA	AU	GC	AU	UA
BTL		Alyrata		UU	GC	AU	UA	AU	GC	AU	UA
BTL		Vvinifera		UU	GC	AU	UA	AU	GU	AU	CA
BTL		Mdomestica		UU	GC	AU	UA	AU	GC	AU	GA
BTL		Csativus		UU	GC	AU	UA	AU	GU	AU	Ux
BTL		Bstricta		UU	GC	AU	UA	AU	GC	AU	UA
BTL		Ptrichocarpa		UU	GC	AU	UA	AU	GU	AU	UA
BTL		Graimondii		UU	GC	AU	UA	AU	GC	AU	CG
BTL		Rcommunis		UU	GC	AU	UA	AU	GU	AU	CU
BTL		Acoerulea		UU	GC	AU	UA	AU	GU	AU	CG
BTL		Crubella		UC	GC	AU	UA	AU	GC	AU	UA
BTL		Mguttatus		UU	GC	GU	UA	AU	GC	AU	GU
BTL		Pvulgaris		UU	GC	AU	UA	AU	GU	AU	CG
BTL		Cgrandiflora		UC	GC	AU	UA	AU	GC	AU	UA
BTL		Esalsugineum		UC	GC	AU	UA	AU	GC	AU	UA
BTL		Tcacao		UU	GC	AU	UA	AU	GC	AU	CG
BTL		Stuberosum		UU	GC	AU	UA	AU	GU	AU	CG
BTL		Slycopersicum		UU	GC	AU	UA	AU	GU	AU	CG
BTL		Mesculenta		UU	GC	AU	UA	AU	GC	AU	C-
BTL		Mtruncatula		AU	GC	AU	UA	AU	GU	AU	CG
BTL	miR172a_0	Mesculenta		GC	GU	UA	GC	AA	CG	AU	UG
BTL		Vvinifera		CC	AU	UA	GC	AA	CG	AU	UA
BTL		Mtruncatula		GC	AU	UA	GC	AA	UA	AU	UA
BTL		Athaliana		GC	CU	UA	GC	AA	CG	AU	UA
BTL		Slycopersicum		GC	CU	UA	GC	AA	CG	AU	UA
BTL		Rcommunis		GC	GU	UA	GC	AA	CG	AU	UG
BTL		Spurpurea		GC	GU	UA	GC	AA	CG	AU	UG
BTL		Cclementina		GC	AU	UA	GC	AA	CG	AU	UA
BTL		Egrandis		GC	GU	CA	GC	AA	CG	AU	AU
BTL		Cpapaya		GC	GU	UA	GC	AA	CG	AU	UA
BTL		Ptrichocarpa		GC	GU	UA	GC	AU	CG	A-	UG
BTL		Csinensis		GC	AU	UA	GC	AA	CG	AU	UA
BTL		Stuberosum		GC	CU	UA	GC	AA	CG	AU	UA
BTL		Csativus		GC	GU	UA	GC	AU	CG	AU	UG
BTL		Esalsugineum		GC	CU	UA	GC	AA	CG	AU	UA
BTL		Gmax		GC	AU	UA	GC	AA	CG	AU	UA
BTL		Ppersica		GC	GU	CA	GC	AA	C-	G-	x-
BTL		Lusitatissimum		GC	GU	CA	GC	AA	CG	AU	UA
BTL		Acoerulea		GC	GU	UA	GC	AG	CG	AU	AA
BTL		Tcacao		GC	GU	UA	GC	AA	CG	AU	UG
BTL		Graimondii		GC	GU	UA	GC	AA	CG	AU	UG
BTL		Fvesca		GC	CU	UA	GC	AA	CG	AU	CG
BTL		Alyrata		GC	CU	UA	GC	AA	CG	AU	UA
BTL		Pvulgaris		GC	AU	UA	GC	AU	CG	AA	UA
BTL		Mdomestica		GC	GU	UA	GC	AA	CG	AU	x-
BTL		Mguttatus		GC	GU	UA	GC	AU	CG	A-	UG
BTL	miR172b_0	Bstricta		GC	GU	UA	GC	AA	CG	AU	UA
BTL		Ptrichocarpa		GC	GU	UA	GC	A-	C-	A-	U-
BTL		Tcacao		AU	AU	UA	UA	U-	U-	C-	U-
BTL		Acoerulea		GC	GU	UA	GC	AG	CG	AU	UC
BTL		Spurpurea		GC	GU	UA	GC	AA	CG	AU	UG
BTL		Esalsugineum		GC	GU	UA	GC	AU	CG	AU	UA
BTL		Alyrata		GC	GU	UA	GC	AA	CG	AU	UA
BTL		Gmax		GC	GU	UA	GC	AA	CG	AU	CG
BTL		Slycopersicum		AU	GU	UA	GC	AA	CG	AU	UA
BTL		Mtruncatula		GC	GU	UA	GC	AA	CG	AU	UU
BTL		Egrandis		GC	GU	UA	GC	AA	CG	AU	CA
BTL		Cgrandiflora		GC	GU	UA	GC	AA	CG	AU	UA
BTL		Crubella		GC	GU	UA	GC	AA	CG	AU	UA
BTL		Pvulgaris		GC	GU	UA	GC	AA	CG	AU	CG
BTL		BrapaFPsc		GC	GU	CA	GC	AA	CG	AU	UA
BTL		Athaliana		GC	GU	CA	GC	AA	CG	AU	UA
BTL	miR172c_0	Pvulgaris		GC	GG	UA	GC	AU	CG	AU	AU
BTL		Tcacao		GC	AG	UA	GC	AG	CG	AU	AA
BTL		Cgrandiflora		GC	UG	CA	GC	AU	CG	AU	AA
BTL		BrapaFPsc		GC	UG	UA	GC	AU	CG	AU	AA
BTL		Athaliana		GC	UG	UA	GC	AU	CG	AU	AA
BTL		Alyrata		GC	UG	UA	GC	AU	CG	AU	AA
BTL		Mdomestica		GC	GG	UA	GC	AA	CG	AU	A-
BTL		Lusitatissimum		AC	UG	UA	GC	AG	CG	AU	AA
BTL		Bstricta		GC	UG	UA	GC	AG	CG	AU	AA
BTL		Egrandis		xx	Ux	UG	GC	G-	C-	G-	C-
BTL		Acoerulea		UU	AA	UC	Cx	AU	UA	AU	AA
BTL		Crubella		GC	UG	CA	GC	AU	CG	AU	AA
BTL		Graimondii		GU	UG	UA	GC	AA	CG	AU	AU
BTL		Cclementina		GC	UG	UA	GC	AG	CU	AU	AU
BTL		Mtruncatula		GC	GG	UA	GC	AA	CG	AU	AA
BTL	miR172d_0	Spurpurea		GC	AG	UA	GC	AG	CG	AU	AU
BTL		Csativus		AU	UG	UA	GC	AA	CG	AU	AU
BTL		Acoerulea		GC	AU	UA	GC	AA	CG	AU	AU
BTL		Ppersica		GC	AG	UA	GC	AU	CG	AU	AU
BTL		Fvesca		GC	GG	UA	GC	AG	CG	AU	AU
BTL		Cgrandiflora		AC	UG	UA	GC	AA	GG	AU	AU
BTL		Stuberosum		GC	AG	UA	GC	AA	CG	AU	AU
BTL		Graimondii		GU	UG	UA	GC	AA	CG	AU	AU
BTL		Ptrichocarpa		UC	AG	UA	GC	AG	CG	AU	AU
BTL		Slycopersicum		GC	AG	UA	GC	AU	CG	AU	AU
BTL		Alyrata		AC	UG	UA	GC	AA	GG	AU	AU
BTL		Esalsugineum		AC	UG	UA	GC	AA	GG	AU	AU
BTL		Bstricta		AC	GG	UA	GC	AA	GG	AU	AU
BTL		Rcommunis		GC	AG	UA	GC	AG	CG	AU	AA
BTL		Mdomestica		GC	GG	UA	GC	AA	CG	AU	AU
BTL		Egrandis		UU	UG	UA	GC	AG	CG	AU	AU
BTL		Gmax		GC	GG	UA	GC	A-	C-	A-	A-
BTL		BrapaFPsc		AC	UG	UA	GC	AA	GG	AU	AU
BTL		Crubella		AC	UG	UA	GC	AA	GG	AU	AU
BTL		Mtruncatula		AC	GG	UA	GC	AA	CG	AU	AU
BTL		Mesculenta		GC	AG	UA	GC	A-	CG	A-	CG
BTL		Athaliana		AC	UG	UA	GC	AA	GG	AU	AU
BTL		Vvinifera		GC	AG	UA	GC	AG	CG	AU	AG
BTL	miR172e_0	BrapaFPsc		GC	AU	UA	GC	AG	CG	AU	AA
BTL		Ppersica		GC	GU	UA	GC	A-	C-	A-	U-
BTL		Crubella		GC	AU	UA	GC	AG	CG	AU	AG
BTL		Gmax		GC	GU	UA	GC	AG	CG	AU	CG
BTL		Vvinifera		GC	AU	UA	GC	AG	CG	AU	AA
BTL		Tcacao		GC	AU	UA	GC	AG	CG	AU	A-
BTL		Stuberosum		GC	GG	UA	GC	AG	CG	AU	UG
BTL		Csinensis		GC	UU	UA	GC	AG	CG	AU	AA
BTL		Rcommunis		GC	AU	UA	GC	AA	CG	AU	UA
BTL		Slycopersicum		GC	AU	UA	GC	AG	CG	AU	AU
BTL		Athaliana		GC	AU	UA	GC	AG	CG	AU	AG
BTL		Cclementina		GC	UU	UA	GC	AG	CG	AU	AA
BTL		Mdomestica		GC	GU	UA	GC	AG	CG	AU	UG
BTL		Csativus		GC	GU	UA	GC	AG	CG	AU	AU
BTL		Bstricta		GC	AU	UA	GC	AG	CG	AU	AG
BTL		Spurpurea		GC	AU	UA	GC	AG	CG	AU	AA
BTL		Alyrata		GC	AU	UA	GC	AG	CG	AU	AG
BTL		Cgrandiflora		GC	AU	UA	GC	AG	CG	AU	AA
BTL		Ptrichocarpa		GC	AU	UA	GC	AU	CG	AG	AG
BTL		Mguttatus		AU	AU	UA	GC	AA	CG	AU	UA
BTL		Pvulgaris		AC	GC	UA	GC	AU	CG	AU	CG
BTL		Mesculenta		GC	AU	UA	GC	AA	CG	AU	AA
BTL		Graimondii		GC	AU	UA	GC	AG	CG	AU	AA
BTL		Fvesca		GC	GU	UA	GC	AA	CG	AU	UA
BTL		Egrandis		GC	GU	UA	GC	A-	C-	A-	UA
BTL		Esalsugineum		GC	AU	UA	GC	AG	CG	AU	AA
BTL	miR390a_1	Athaliana		GU	UA	AC	AU	GC	CG	CG	AU
BTL		Alyrata		GU	UA	AC	AU	GC	CG	CG	AU
BTL		Graimondii		GU	UA	UC	AA	GC	CG	CA	AU
BTL		Rcommunis		AU	AU	UA	AU	GC	CG	CA	AU
BTL		Crubella		GU	UA	AC	AU	GC	CG	CG	AU
BTL		Fvesca		GU	UA	AC	AU	GC	CG	CG	AU
BTL		Bstricta		GU	UA	AC	AU	GC	CG	CG	AU
BTL		Acoerulea		GU	UA	AU	AU	GC	CG	CU	AU
BTL		Ptrichocarpa		GU	UA	UC	AU	GC	CG	CG	CG
BTL		Mdomestica		GU	UA	UC	AU	GC	CG	C-	A-
BTL		Mtruncatula		GC	UA	AC	AU	GC	CG	CG	AU
BTL		Cgrandiflora		GU	UA	AC	AU	GC	CG	CG	AU
BTL		Lusitatissimum		GU	UA	AC	AU	GC	CG	CG	AU
BTL		Cclementina		GC	UC	AU	AU	GC	CG	CG	AU
BTL		Tcacao		GU	UA	AC	AU	GC	CG	CG	AU
BTL		Csativus		CC	UA	GC	AU	GC	CG	CG	GC
BTL		Gmax		GC	UA	AC	AU	GC	CG	CG	AU
BTL		Esalsugineum		GU	UA	AC	AU	GC	CG	CG	AU
BTL		Ppersica		GU	UA	AC	AU	GC	CG	CG	AU
BTL		Slycopersicum		GC	UA	AC	AU	GC	CG	CA	AU
BTL		BrapaFPsc		GU	UA	AC	AU	GC	CG	CG	AU
BTL		Stuberosum		GC	UA	AU	AU	GC	CG	C-	A-
BTL		Egrandis		GU	UA	CU	AU	GC	CG	CG	U-
BTL		Csinensis		GU	UA	UC	AU	GC	CG	CG	AU
BTL		Vvinifera		GC	UA	UC	AU	GC	CG	CG	AU
BTL		Spurpurea		GC	UA	UU	AU	GC	CG	CG	CG
BTL		Pvulgaris		GC	UA	AC	AU	GC	CG	CG	AU
BTL		Cpapaya		GC	UA	UC	AU	GC	CG	CU	AU
BTL		Mguttatus		GU	UA	AC	AU	AA	CG	CG	AU
BTL		Mesculenta		GU	UA	UC	AU	GC	CG	CA	AU
BTL	miR390b_1	Crubella		GU	UA	AC	AC	GC	CG	CG	AU
BTL		BrapaFPsc		GU	UA	AU	AC	GC	CG	CG	AU
BTL		Cgrandiflora		GU	UA	AC	AC	GC	CG	CG	AU
BTL		Rcommunis		GC	UA	UC	AU	GC	CG	CG	GU
BTL		Alyrata		AU	UA	AC	AC	GC	CG	CG	AU
BTL		Bstricta		UU	UA	AC	AC	GC	CG	CG	AU
BTL		Mesculenta		GA	UC	AC	AA	GU	AU	AG	AU
BTL		Csativus		GU	UA	AC	AU	GC	CG	CG	AU
BTL		Esalsugineum		GU	UA	AC	AC	GC	CG	CG	AU
BTL		Vvinifera		GU	UA	UC	AU	GC	CG	CU	AU
BTL	miR393a_1	Rcommunis		AC	CU	AU	UA	AU	UA	CG	CG
BTL		Graimondii		GC	GU	AU	UA	AU	UA	CG	CG
BTL		Egrandis		GC	CA	AU	UA	AU	UA	CG	CG
BTL		Vvinifera		GC	CU	AU	UA	AU	UA	CG	CG
BTL		Spurpurea		GC	CA	AU	UA	AU	UA	CG	CG
BTL		Crubella		GC	GU	AU	UA	AU	UA	CG	CG
BTL		Ptrichocarpa		GC	CU	AU	UA	AU	UA	CG	CG
BTL		Bstricta		GC	GU	AU	UA	AU	UA	CG	CG
BTL		Mtruncatula		GC	CU	AU	UA	AU	UA	CG	CG
BTL		Tcacao		GU	CU	AU	UA	AU	UA	CG	CG
BTL		Cpapaya		GC	CU	AU	UA	AU	UA	CG	CG
BTL		Mdomestica		GU	CU	AU	UA	AU	UA	CG	CG
BTL		Alyrata		GC	GU	AU	UA	AU	UA	CG	CG
BTL		Acoerulea		GC	AU	AU	UA	AU	UA	CG	UG
BTL		Mesculenta		AC	CU	AU	UA	AU	UA	CG	CG
BTL		Pvulgaris		GC	CU	AU	UA	AU	UA	CG	CG
BTL		Cgrandiflora		GC	GU	AU	UA	AU	UA	CG	CG
BTL		Fvesca		GU	CU	AU	UA	AU	UA	CG	CA
BTL		Csativus		GC	CU	AU	UA	AU	UA	CG	CG
BTL		Mguttatus		GC	AU	GU	UA	AU	UA	CG	CG
BTL		Ppersica		GU	CA	AU	UA	AU	UA	CG	CG
BTL		Esalsugineum		GC	GU	AU	UA	AU	UA	CG	CG
BTL		BrapaFPsc		GC	GU	AU	UA	AU	UA	CG	CG
BTL		Gmax		GU	CG	AU	UA	AU	UA	CG	CG
BTL		Lusitatissimum		GU	CU	AU	UA	AU	UA	CG	CG
BTL		Athaliana		GC	GU	AU	UA	AU	UA	CG	CG
BTL		Slycopersicum		GC	GA	AU	U-	xx	CC	xA	AA
BTL		Cclementina		AC	AU	AU	UA	AU	UA	CG	CG
BTL		Csinensis		AC	AU	AU	UA	A-	UA	CG	CG
BTL	miR393b_1	Cgrandiflora		GC	GU	AU	UA	AU	UA	CG	CG
BTL		Alyrata		GC	CU	AU	UA	AU	UA	CG	CG
BTL		Spurpurea		GU	C-	A-	U-	AU	UA	CG	CG
BTL		BrapaFPsc		GC	GU	AU	UA	AU	UA	CG	CG
BTL		Gmax		GC	CU	AU	UA	AU	UA	CG	CG
BTL		Mtruncatula		GU	CU	AU	UA	AU	UA	CG	CG
BTL		Crubella		GC	GU	AU	UA	AU	UA	CG	CG
BTL		Esalsugineum		GC	GU	AU	UA	AU	UA	CG	CG
BTL		Bstricta		GC	GU	AU	UA	AU	UA	CG	CG
BTL		Athaliana		GC	GU	AU	UA	AU	UA	CG	CG
BTL	miR394a_1	BrapaFPsc		UA	CG	UA	UA	CG	CG	UG	UA
BTL		Bstricta		UA	CG	UA	UA	CG	CG	UA	UA
BTL		Acoerulea		UA	CU	AU	UA	UG	CG	UA	UA
BTL		Cgrandiflora		UA	CG	UA	UA	CG	CG	UA	UA
BTL		Athaliana		UA	CG	UA	UA	CG	CG	UA	UA
BTL		Alyrata		UA	CG	UA	UA	CG	CG	UA	CA
BTL		Csativus		UA	UG	AU	UA	CG	CU	UU	C-
BTL		Crubella		UA	CG	UA	UA	CG	CG	UA	UA
BTL		Slycopersicum		UA	CG	UA	UA	CG	CG	UA	UA
BTL		Esalsugineum		UA	CG	UA	UA	CG	CG	UG	UA
BTL	miR394b_1	Stuberosum		UA	CG	AU	UA	CG	CG	CU	CG
BTL		Mdomestica		UA	CG	UA	UA	CG	CG	UA	CG
BTL		Gmax		UA	UG	CA	UA	CG	CG	A-	C-
BTL		Bstricta		UA	CG	UA	UA	CG	CG	UA	CG
BTL		Mtruncatula		UG	UA	UC	UA	CG	CG	AU	CG
BTL		Csativus		UA	UG	AU	UA	CG	CG	CG	CG
BTL		Ptrichocarpa		UA	UG	AC	UA	CG	CG	U-	A-
BTL		Cclementina		UA	UG	AU	UA	CG	CG	GU	UA
BTL		Slycopersicum		UA	CG	AU	UA	CG	CG	CG	CG
BTL		Alyrata		UA	CG	UA	UA	CG	CG	UG	CG
BTL		Crubella		UA	CG	UA	UA	CG	CG	UA	CG
BTL		Csinensis		UA	UG	AU	UA	CG	CG	GU	UA
BTL		Athaliana		UA	CG	UA	UA	CG	CG	UA	CG
BTL		Ppersica		UA	UG	AU	UA	CG	CG	UU	CG
BTL		Rcommunis		UA	UG	AU	UA	CG	CG	UU	UA
BTL		Esalsugineum		UA	CG	UA	UG	CG	CG	UU	CG
BTL		BrapaFPsc		UA	CG	UA	UA	CG	CG	UA	UG
BTL		Mesculenta		UA	UG	AU	UG	CG	CG	CG	AU
BTL		Mguttatus		UA	UG	AU	UA	CG	CG	UA	GG
BTL		Egrandis		UA	UG	AU	UG	CG	CG	UA	C-
BTL		Graimondii		UA	CG	AU	UA	CG	G-	A-	C-
BTL		Cgrandiflora		UA	CG	UA	UA	CG	CG	UA	CG
BTL		Spurpurea		UU	UG	AU	UA	CG	CG	AU	A-
BTL		Cpapaya		UA	UG	AA	UA	CG	CG	AA	CA
BTL		Pvulgaris		UA	UG	CA	UA	CG	CG	AC	CG
BTL		Lusitatissimum		UA	UG	AA	UA	CG	CU	CG	CG
BTL	miR395a_0	Pvulgaris		AC	GC	AU	GC	UC	UA	GU	AA
BTL		Ptrichocarpa		AC	GC	AU	GC	UC	UA	GU	GC
BTL		Egrandis		AC	GC	AU	GC	AA	UA	GC	GC
BTL		Lusitatissimum		GU	GC	AU	GC	UC	UA	G-	G-
BTL		Mesculenta		U-	GC	AU	GC	UC	UA	GC	GC
BTL		Cclementina		AC	GC	AU	GC	UC	UA	GU	GC
BTL		Mguttatus		GC	GC	AU	GC	UC	UA	GC	AU
BTL		BrapaFPsc		AC	GC	AU	GC	UC	UA	GC	GC
BTL		Mdomestica		AC	GC	AU	GC	UC	UA	GU	GC
BTL		Csinensis		AC	GC	AU	GC	GA	UA	GC	GC
BTL		Stuberosum		AU	GC	AU	GC	UC	UA	AU	GC
BTL		Gmax		GC	GU	AU	GC	CG	GA	AU	Cx
BTL		Cpapaya		A-	GC	AU	GC	CC	CG	GC	GU
BTL		Bstricta		AC	GC	AU	GC	UC	UA	GC	GC
BTL		Athaliana		AC	GC	AU	GC	UC	UA	GC	GC
BTL		Vvinifera		AC	GC	AU	GC	UC	UA	GU	GC
BTL		Ppersica		AC	GC	AU	GC	UC	UA	GU	GC
BTL		Mtruncatula		GU	GC	AU	GC	AA	U-	C-	A-
BTL		Spurpurea		AC	GC	AU	GC	CC	UA	GC	GC
BTL		Slycopersicum		AU	GC	AU	GC	UC	UG	A-	GU
BTL		Esalsugineum		AC	GC	AU	GC	UC	UA	GC	GC
BTL	miR395b_0	Athaliana		UU	GC	AU	GC	UC	UA	GC	UA
BTL		Acoerulea		GU	GC	AU	GC	GC	UA	UC	AU
BTL		Bstricta		UU	GC	AU	GC	UC	UA	GC	UA
BTL		Csativus		AU	GC	AU	GC	UU	UA	Ax	GG
BTL		BrapaFPsc		UU	GC	AU	GC	UC	UA	GC	UA
BTL		Ptrichocarpa		GU	GC	AU	GC	CC	UA	GC	GC
BTL		Rcommunis		AU	GC	AU	GC	CC	UA	Gx	GC
BTL		Ppersica		AU	GC	AC	GC	UC	UA	GU	GC
BTL	miR395c_0	Bstricta		UU	GC	AU	GC	UC	UA	GC	UA
BTL		Cgrandiflora		UU	GC	AU	GC	UC	UA	GC	UA
BTL		Esalsugineum		UU	GC	AU	GC	UC	UA	GC	UA
BTL		Alyrata		UU	GC	AU	GC	UC	UA	GC	UA
BTL		BrapaFPsc		UG	GC	AU	GC	UC	UA	GC	UA
BTL		Athaliana		UU	GC	AU	GC	UC	UA	GC	UA
BTL		Rcommunis		AC	GC	AU	GC	UC	UA	GC	UA
BTL		Crubella		UU	GC	AU	GC	UC	UA	GC	UA
BTL	miR395d_0	Mguttatus		C-	GC	AU	GC	GC	UC	CC	GC
BTL		Gmax		A-	GC	AU	GC	UC	UA	GC	A-
BTL		Cpapaya		GU	GC	AU	GC	CC	UA	GC	AU
BTL		Lusitatissimum		UU	GC	AU	GC	UC	UA	GU	GC
BTL		Mdomestica		AC	GC	AU	GC	UC	UA	GU	GC
BTL		Vvinifera		AC	GC	AU	GC	CC	UA	GC	GC
BTL		Crubella		AC	GC	AU	GC	UC	UA	GC	GC
BTL		Cgrandiflora		AC	GC	AU	GC	UC	UA	GC	GC
BTL		Graimondii		GU	GC	AU	GC	UC	CA	G-	G-
BTL		Spurpurea		AC	GC	AU	GC	CC	UA	GC	GC
BTL		Egrandis		AC	GC	AU	GC	CC	UA	GC	GC
BTL		Ppersica		AC	GC	AU	GC	UC	UA	GC	GC
BTL		Pvulgaris		AC	GC	AU	GC	UC	UA	GC	AC
BTL		Csativus		AU	GC	AU	GC	UC	UA	AC	A-
BTL		Mesculenta		AC	GC	AU	GC	UC	UA	GC	UG
BTL		Bstricta		AC	GC	AU	GC	UC	UA	GC	GC
BTL		Alyrata		AC	GC	AU	GC	UC	UA	GC	GC
BTL		Ptrichocarpa		AC	GC	AU	GC	UC	UA	GC	GC
BTL		Athaliana		AC	GC	AU	GC	UC	UA	GC	GC
BTL	miR395e_0	Slycopersicum		AC	GC	AU	GC	UC	UG	AU	GC
BTL		Csativus		AU	GC	AU	GC	x-	x-	GC	GU
BTL		Alyrata		AC	GC	AU	GC	UC	UA	GU	GC
BTL		Mesculenta		AC	GC	AU	GC	UA	UA	GC	GU
BTL		Graimondii		GU	GC	AU	GC	UC	UA	GU	GC
BTL		BrapaFPsc		AC	GC	AU	GC	UC	UA	GC	GC
BTL		Ppersica		AC	GC	AU	GC	UC	UA	GU	GU
BTL		Cclementina		GU	GC	AU	GC	UC	UA	GU	GC
BTL		Esalsugineum		AC	GC	AU	GC	UA	UA	GC	GU
BTL		Mtruncatula		AU	GC	AU	GC	UA	GA	CU	AU
BTL		Csinensis		GU	GC	AU	GC	UC	UA	GU	GC
BTL		Crubella		AC	GC	AU	GC	UC	UA	GU	GC
BTL		Bstricta		AC	GC	AU	GC	UC	UA	GU	GC
BTL		Cgrandiflora		AC	GC	AU	GC	UC	UA	GU	GC
BTL		Stuberosum		AC	GC	AU	GC	UU	UG	AU	GC
BTL		Tcacao		AC	GC	AU	GC	GC	UA	UU	GC
BTL		Egrandis		GC	GU	AU	GC	UC	UA	GU	GC
BTL	miR395f_0	Rcommunis		GU	GC	AU	GC	UC	UA	GC	GC
BTL		Alyrata		UU	GC	AU	GC	UC	UA	GC	UA
BTL		Athaliana		UU	GC	AU	GC	UC	UA	GC	UA
BTL		Crubella		UU	GC	AU	GC	UC	UA	GC	UA
BTL		Cgrandiflora		UU	GC	AU	GC	UC	UA	GC	UA
BTL		Esalsugineum		UU	GC	AU	GC	UC	UA	GC	UA
BTL		BrapaFPsc		UU	GC	AU	GC	UC	UA	GC	UA
BTL		Bstricta		UU	GC	AU	GC	UC	UA	GC	UA
BTL	miR396a_1	Alyrata		UA	UG	CA	UA	CG	UG	GC	CG
BTL		Rcommunis		UA	UG	CA	UA	CG	UG	GC	CG
BTL		Vvinifera		UA	UG	CA	UA	CG	UG	GC	CG
BTL		Gmax		UA	UG	CA	UA	CG	UG	GC	CG
BTL		Csativus		UA	UG	CA	UA	CG	UG	GC	CG
BTL		Egrandis		UA	UG	CA	UA	CG	UG	GC	CG
BTL		Mtruncatula		UA	UG	CA	UA	CG	UG	GC	CG
BTL		Ppersica		UA	UG	CA	UA	CG	UG	GC	CG
BTL		Slycopersicum		UA	UG	UA	UA	CG	UG	GC	CG
BTL		Pvulgaris		UA	UG	CA	UA	CG	UG	GC	CG
BTL		Cclementina		UA	UG	UA	UA	CG	UG	GC	CG
BTL		Graimondii		U-	UA	CG	UA	CG	UG	GC	CG
BTL		Mesculenta		UA	UG	CA	UA	CG	UG	GC	CG
BTL		Tcacao		UA	UG	CA	UA	CG	UA	GC	CG
BTL		Lusitatissimum		UA	CG	CA	UA	CG	UG	GC	CG
BTL		Cgrandiflora		UA	UG	CA	UA	CG	UG	GC	CG
BTL		Crubella		UA	UG	CA	UA	CG	UG	GC	CG
BTL		Ptrichocarpa		UA	UG	CA	UA	CG	UG	GC	CG
BTL		Spurpurea		UA	UG	CA	UA	CG	UG	GC	CG
BTL		Stuberosum		UA	UG	UA	UA	CG	UG	GC	CG
BTL		Acoerulea		AC	UA	CA	UA	CG	UG	GC	CG
BTL		Mdomestica		UA	UG	CA	UA	CG	UG	GC	CG
BTL		Athaliana		UA	UG	CA	UA	CG	UG	GC	CG
BTL		Bstricta		UA	UG	CA	UA	CG	UA	GC	CG
BTL		Cpapaya		UA	UG	CA	UA	CG	UG	GC	CG
BTL		Esalsugineum		UA	UG	CA	UA	CG	UA	GC	CG
BTL		BrapaFPsc		UA	UG	CA	UA	CG	UG	GC	CG
BTL		Csinensis		UA	UG	UA	UA	CG	UG	GC	CG
BTL		Mguttatus		UA	UG	CA	UA	CG	UG	GU	CG
BTL		Fvesca		UA	CG	UA	UA	CG	UG	GC	CG
BTL	miR396b_1	Csativus		CA	UA	UG	UA	CG	UA	UA	UG
BTL		Crubella		CA	UA	UA	UA	CG	UA	UA	UA
BTL		Fvesca		CA	UA	UC	UA	CG	UA	UG	CG
BTL		Pvulgaris		CA	UA	UG	UA	CG	UA	UA	CG
BTL		Esalsugineum		UA	UA	UA	UA	CG	UA	UA	UG
BTL		Athaliana		CA	UA	UA	UA	CG	UA	UA	UG
BTL		Spurpurea		CA	UA	UG	UA	CG	UA	UA	CG
BTL		Mesculenta		CA	UA	AG	UA	CG	UA	UA	UG
BTL		Slycopersicum		x-	x-	x-	x-	CG	AU	UA	GC
BTL		Cpapaya		UA	CA	CA	UA	CG	UA	UA	CG
BTL		Alyrata		UA	UA	UA	UA	CG	UA	U-	U-
BTL		Rcommunis		UG	UA	CA	UA	CG	UA	UA	AG
BTL		Bstricta		UA	UA	UA	UA	CG	UA	UA	UA
BTL		Ppersica		CA	UA	UG	UA	CG	UA	UA	CG
BTL		Gmax		CA	UA	UG	UA	CG	UA	UA	CG
BTL		BrapaFPsc		UA	UA	UA	UA	CG	UA	UA	UA
BTL		Ptrichocarpa		CA	UA	UG	UA	CG	UA	UA	CG
BTL		Mdomestica		CC	UA	UG	UA	CG	UA	UA	CG
BTL		Graimondii		CA	UA	UA	UA	CG	UA	UA	UG
BTL		Csinensis		CA	UA	UA	UA	CG	UA	UA	AA
BTL		Stuberosum		GC	UA	UA	AA	UG	UA	UA	UA
BTL		Tcacao		CA	UA	UA	UA	CG	UA	UA	UG
BTL		Cgrandiflora		CA	UA	UA	UA	CG	UA	UA	UA
BTL	miR397a_1	Ppersica		AU	CG	AU	UA	AU	UA	GC	AU
BTL		Csinensis		AU	CG	AU	UA	AC	UA	GC	AU
BTL		Pvulgaris		AU	CG	AU	UA	AU	UA	GC	AU
BTL		Egrandis		AU	CG	AU	UA	AC	UG	GU	AU
BTL		Cpapaya		AU	CG	AU	UA	AC	UA	GU	AU
BTL		BrapaFPsc		AU	CG	AU	UA	AC	UA	GU	UA
BTL		Bstricta		AU	CG	AU	UA	AC	UA	GC	UA
BTL		Ptrichocarpa		CU	CG	AU	UA	AC	UA	GC	AU
BTL		Gmax		AU	CG	AU	UA	AU	UA	GC	AU
BTL		Vvinifera		AU	CG	AU	UA	AU	UA	GC	AC
BTL		Fvesca		AU	CG	GU	UA	AU	UA	GC	AU
BTL		Acoerulea		AU	CG	AU	UA	AC	UA	GC	AU
BTL		Esalsugineum		AU	CG	AU	UA	AC	UA	GC	UA
BTL		Graimondii		AU	CG	AU	UA	AU	UG	GC	AU
BTL		Csativus		AU	CG	GC	UA	AU	UA	GC	U-
BTL		Crubella		AU	CG	AU	UA	AC	UA	GC	UA
BTL		Mtruncatula		AU	CG	AU	UA	AU	UA	GC	AU
BTL		Mesculenta		AU	CG	AU	UA	AC	UA	GU	AU
BTL		Cgrandiflora		AU	CG	AU	UA	AC	UA	GC	UA
BTL		Mdomestica		AU	CG	AU	UA	AU	UA	GC	AU
BTL		Athaliana		AU	CG	AU	UA	AC	UA	GU	UA
BTL		Cclementina		AU	CG	AU	UA	AC	UA	GC	AU
BTL		Alyrata		AU	CG	AU	UA	AC	UA	GC	UA
BTL	miR397b_1	Athaliana		AU	CG	AU	UA	AU	UA	GU	UA
BTL		Bstricta		AU	CG	AU	UA	AU	UA	GC	UA
BTL		Cgrandiflora		AU	CG	AU	UA	AU	UA	AU	UA
BTL		Alyrata		AU	CG	AU	UA	AU	UA	GC	UA
BTL		Crubella		AU	CG	AU	UA	AU	UA	AU	UA
BTL		BrapaFPsc		AU	CG	AU	UA	AU	UA	GC	UA
BTL		Esalsugineum		AU	CG	GU	U-	AC	UA	GC	UA
BTL	miR398a_0	Esalsugineum		AU	AU	AU	GC	AU	GU	AU	UG
BTL		Mdomestica		AU	AU	AU	GC	AU	AU	AU	UA
BTL		Vvinifera		AU	AU	GU	GC	CU	GU	GU	Ux
BTL		Cpapaya		AU	GU	AU	GC	AU	UU	GU	Ux
BTL		Alyrata		AU	AU	AU	GC	AU	GU	AU	UG
BTL		Crubella		AU	AU	AU	GC	AU	CU	AU	UG
BTL		Mtruncatula		AU	GU	AU	GC	AU	AU	AU	Ux
BTL		Gmax		AU	GU	AU	GC	AU	AU	GU	Cx
BTL		Athaliana		AU	AU	AU	GC	AU	UU	AU	UA
BTL		BrapaFPsc		AU	AU	AU	GC	GU	GU	AU	UU
BTL		Ppersica		AU	AU	AU	GC	AU	CU	AU	AU
BTL		Pvulgaris		AU	GU	AU	GC	AU	AU	GU	Cx
BTL		Acoerulea		GU	GU	AU	GC	AU	GU	GU	UA
BTL		Cgrandiflora		AU	AU	AU	GC	AU	CU	AU	UG
BTL		Bstricta		GU	AU	AU	GC	AU	GU	AU	UG
BTL		Graimondii		AU	GU	AU	GC	AU	GU	GC	U-
BTL		Csativus		AU	AU	AU	GC	AU	AU	GU	Ux
BTL		Ptrichocarpa		AU	GU	AU	GC	AU	GC	GU	GC
BTL	miR398b_0	Bstricta		AC	CG	AU	GC	AU	UA	GC	UU
BTL		Ptrichocarpa		AC	CG	AU	GC	AU	UA	GC	UU
BTL		Cpapaya		AC	CG	GU	GC	AU	CG	GC	AU
BTL		Gmax		AC	CG	AU	GC	AU	UA	GC	AU
BTL		Athaliana		AC	CG	AU	GC	AU	CA	GC	AU
BTL		Mtruncatula		AC	CG	AU	GC	AU	UA	GC	AU
BTL		Vvinifera		AC	CG	AU	GC	AU	UA	GC	CU
BTL		Cgrandiflora		AC	CG	AU	GC	AU	UA	UA	UA
BTL		Alyrata		AC	CG	AU	GC	AU	UA	GC	UA
BTL		Pvulgaris		AC	CG	AU	GC	AU	UA	GC	AU
BTL		BrapaFPsc		AC	CG	AU	GC	AU	UA	GC	GU
BTL		Rcommunis		AC	CG	AU	GC	AU	UA	GC	UU
BTL		Fvesca		AC	CG	AU	GC	AU	CG	CC	UA
BTL		Tcacao		AC	CG	AU	GC	AU	UA	GG	UU
BTL		Crubella		AC	CG	AU	GC	AU	UA	UA	UA
BTL	miR398c_0	Esalsugineum		AC	CG	AU	GC	AU	UA	GC	CU
BTL		Alyrata		AC	CG	AU	GC	AU	UA	GC	AU
BTL		Athaliana		AC	CG	AU	GC	AU	CG	GC	AU
BTL		Bstricta		AC	CG	AU	GC	AU	UA	GC	UU
BTL		Cgrandiflora		AC	CG	AU	GC	AU	UA	GC	UU
BTL		Lusitatissimum		AU	GC	GC	GC	AU	GC	AU	C-
BTL		Graimondii		AU	CG	CU	GC	AU	UA	GC	UU
BTL		Crubella		AC	CG	AU	GC	AU	UA	GC	UU
BTL	miR399a_0	Athaliana		AU	CG	AU	GC	CG	AU	GC	GU
BTL		Slycopersicum		AU	CG	AU	GC	CG	AU	AU	GC
BTL		Cgrandiflora		AU	CG	AG	GC	CG	AU	GC	GU
BTL		Cclementina		GG	CG	AU	GC	CG	GU	x-	GC
BTL		Stuberosum		AU	CG	AU	GC	CG	AU	AU	GC
BTL		Mdomestica		AC	CG	AG	GC	CG	AU	UA	GU
BTL		Mtruncatula		AC	CG	AA	GC	CG	AU	GC	GU
BTL		Fvesca		A-	CG	A-	GC	CG	AU	UA	GA
BTL		Ppersica		AA	CC	AG	GC	CG	AU	UA	GU
BTL		Alyrata		AU	CG	AG	GC	CG	AU	GC	GU
BTL		Csinensis		GG	CG	AU	GC	CG	GU	x-	GC
BTL		Cpapaya		AU	CG	AA	GC	CG	AU	GC	GC
BTL		Esalsugineum		AU	CG	AG	GC	CG	AU	GC	GU
BTL		Lusitatissimum		AC	CG	AG	GC	CG	AU	GC	GU
BTL		Bstricta		AU	CG	AG	GC	CG	AU	GC	GU
BTL		Crubella		AU	CG	AG	GC	CG	AU	GC	GU
BTL		Graimondii		GU	CG	A-	GC	CG	GU	GC	GU
BTL		Mesculenta		AC	CG	AG	GC	CG	AU	GC	GU
BTL		Pvulgaris		AC	CG	AA	GC	CG	AU	GC	GU
BTL		BrapaFPsc		AU	CG	AG	GC	CG	AU	GC	GU
BTL		Gmax		AC	CG	AA	GC	CG	AU	GC	GU
BTL	miR399b_0	Cclementina		GU	UA	AU	GC	AU	GC	GC	UA
BTL		Csativus		GC	AU	AU	GC	AU	GC	GC	C-
BTL		Vvinifera		UU	CG	AU	GC	AU	GC	GU	UA
BTL		Slycopersicum		GU	UG	AU	GC	AU	UA	GC	xA
BTL		Mesculenta		GU	UU	AU	GC	AC	C-	GC	AU
BTL		BrapaFPsc		CC	CG	AU	GC	AU	GC	GU	UA
BTL		Crubella		CA	UG	AU	GC	AU	GC	GC	UA
BTL		Lusitatissimum		UA	GG	AU	GC	AU	CU	AU	CG
BTL		Graimondii		GU	CU	AU	GC	AU	GC	GC	UA
BTL		Alyrata		UA	UG	AU	GC	AU	GC	GC	UA
BTL		Stuberosum		GU	UG	AU	GC	AU	UA	GC	xA
BTL		Athaliana		UA	UG	AU	GC	AU	GC	GC	UA
BTL		Cgrandiflora		CA	UG	AU	GC	AU	GC	GC	UA
BTL		Esalsugineum		CC	CG	AU	GC	AU	GC	GC	UA
BTL		Fvesca		GC	UG	AU	GC	AU	GC	GU	CA
BTL		Mdomestica		GC	UA	AU	GC	AU	GC	GC	AA
BTL		Gmax		AU	UG	AU	GC	AU	GU	GC	UA
BTL		Bstricta		CC	UG	AU	GC	AU	AC	GC	UA
BTL		Egrandis		GC	UC	AU	GC	AU	GC	GC	CA
BTL		Tcacao		GU	UG	AU	GC	AC	GU	GC	UA
BTL		Pvulgaris		AC	CG	AU	GC	AU	CG	AC	UA
BTL		Csinensis		GU	UA	AU	GC	AU	GC	GC	UA
BTL	miR399c_0	BrapaFPsc		AU	UG	AU	GC	AU	CU	GC	CA
BTL		Ppersica		GC	UU	AU	GC	AC	GC	GC	CA
BTL		Mtruncatula		AU	UG	AU	GC	AU	GU	GC	UA
BTL		Rcommunis		GU	UG	AU	GC	AU	GU	GC	UG
BTL		Spurpurea		GU	UG	AU	GC	AU	AU	GC	CG
BTL		Lusitatissimum		UU	GG	AU	GC	AU	CU	AU	CG
BTL		Alyrata		AU	UG	AU	GC	AU	GU	GC	AA
BTL		Stuberosum		GU	UA	AU	GC	AU	GC	AU	UA
BTL		Crubella		AU	UG	AU	GC	AU	GU	GC	CA
BTL		Esalsugineum		AU	UG	AU	GC	AU	GU	GC	CA
BTL		Graimondii		UU	UG	AU	GC	AU	GU	GC	UA
BTL		Csinensis		UU	UG	AU	GC	AU	UA	GU	CG
BTL		Egrandis		UU	UU	AU	GC	AU	AU	CC	AA
BTL		Cgrandiflora		AU	UG	AU	GC	AU	GU	GC	CA
BTL		Cpapaya		GC	UG	AU	GC	AU	GU	GC	UA
BTL		Bstricta		AU	UG	AU	GC	AU	GU	GC	CA
BTL		Tcacao		AU	UG	AU	GC	UU	AU	GC	UA
BTL		Ptrichocarpa		GU	UA	AU	GC	AU	AU	GC	CG
BTL		Gmax		AU	UG	AU	GC	AU	GC	GC	UG
BTL		Pvulgaris		AU	UG	AU	GC	AU	GU	GC	AU
BTL		Vvinifera		AU	UG	AU	GC	AU	GU	GC	CG
BTL		Athaliana		AU	UG	AU	GC	AU	GU	GC	CA
BTL		Cclementina		UU	UG	AU	GC	AU	UA	GU	CG
BTL		Mesculenta		GU	CG	AU	GC	AU	GU	GC	UA
BTL		Csativus		UU	UA	AU	GC	AU	GU	GC	UA
BTL	miR399d_0	Fvesca		AC	CG	UC	GC	CG	UU	GC	UA
BTL		Mesculenta		A-	C-	U-	GC	CG	AU	GC	Ux
BTL		Mguttatus		AC	CG	UG	GC	CG	AU	GC	AA
BTL		Esalsugineum		AC	CG	UC	GC	CG	AU	GC	AU
BTL		Ppersica		A-	CG	UG	GC	CG	AU	GC	UA
BTL		Rcommunis		AC	CG	UC	GC	CG	AU	GC	UA
BTL		Lusitatissimum		AC	CG	AG	GC	CG	AU	GC	AA
BTL		Mtruncatula		AC	CG	UC	GC	CG	AU	GC	UA
BTL		Cpapaya		AC	CG	UG	GC	CG	AU	GC	GC
BTL		Mdomestica		AC	CG	UC	GC	CG	AU	GC	UA
BTL		Bstricta		AC	CG	UC	GC	CG	AU	GC	AU
BTL		Graimondii		AC	CG	UC	GC	AG	AU	GC	GA
BTL		Crubella		AC	CG	UC	GC	CG	AU	GC	AU
BTL		Csativus		AC	CG	UC	GC	CG	AU	GC	AA
BTL		Spurpurea		AC	xG	xC	xC	CG	AU	GC	CG
BTL		Cgrandiflora		AC	CG	UC	GC	CG	AU	GC	AU
BTL		Tcacao		AC	CG	AC	GC	A-	A-	G-	U-
BTL		BrapaFPsc		AC	CG	UC	GC	CG	AU	GC	AU
BTL		Athaliana		AC	CG	UC	GC	CG	AU	GC	AU
BTL		Vvinifera		AC	CG	UC	GC	CG	AU	GC	UA
BTL		Alyrata		AC	CG	UC	GC	CG	AU	GC	AU
BTL		Ptrichocarpa		AA	CG	CC	GC	CG	AU	GC	CG
BTL		Egrandis		AC	CG	UG	GC	CG	AU	GU	GC
BTL	miR399e_0	Bstricta		AC	CG	AC	GU	CG	AU	GC	GU
BTL		Cgrandiflora		AC	CG	AC	GU	CG	AU	GC	GU
BTL		Athaliana		AC	CG	AC	GU	CG	AU	GC	UU
BTL		Esalsugineum		AC	CG	AC	GU	CG	AU	GC	GU
BTL		BrapaFPsc		AC	CG	AA	GU	CG	AU	GC	GU
BTL		Alyrata		AC	CG	AC	GU	CG	AU	GC	GU
BTL		Crubella		AC	CG	AC	GU	CG	AU	GC	GU
BTL	miR399f_0	Tcacao		AC	CG	AG	GC	CG	AU	GC	GC
BTL		Bstricta		AU	CG	AG	GC	CG	AU	GC	AU
BTL		Athaliana		AU	CG	AG	GC	CG	AU	GC	AU
BTL		Mesculenta		AU	CG	AU	GC	CG	AU	GC	GU
BTL		Egrandis		AU	CG	UG	GC	CG	AU	GC	GA
BTL		Cgrandiflora		AU	CG	AG	GC	CG	AU	GC	AU
BTL		Graimondii		AU	CG	AG	GC	CG	AU	GC	GU
BTL		BrapaFPsc		GU	CG	AG	GC	CG	AU	GC	GC
BTL		Mdomestica		AC	CG	AA	AC	CG	AU	GC	Ax
BTL		Esalsugineum		AU	CG	AG	GC	CG	AU	UA	GU
BTL		Mguttatus		U-	C-	U-	GC	CG	AU	GC	UA
BTL		Cclementina		AC	CG	AG	GC	CG	AU	GC	GU
BTL		Crubella		AU	CG	AG	GC	CG	AU	GC	AU
BTL		Csinensis		AC	CG	AG	GC	CG	AU	GC	GU
BTL		Vvinifera		AC	CG	AG	GC	CG	AU	GC	GU
BTL		Gmax		AC	CG	AA	GC	CG	AU	GC	GU
BTL		Alyrata		AU	CG	AU	GC	CG	AU	GC	AU
BTL		Acoerulea		AC	CG	AG	GC	CG	AU	GC	UA
BTL	miR403_0	Mguttatus		UU	CG	GC	GU	AU	AU	CG	GU
BTL		BrapaFPsc		AU	CG	AC	UU	AU	AU	UA	UG
BTL		Spurpurea		UU	CG	AC	GU	AU	AU	UA	AU
BTL		Rcommunis		UU	CG	UC	AU	AU	GU	CG	x-
BTL		Csinensis		UU	CG	GC	GU	AU	AU	UG	AU
BTL		Stuberosum		UU	CG	AC	CU	AU	AC	CG	AU
BTL		Vvinifera		AU	GG	GC	AU	AU	AU	AC	A-
BTL		Alyrata		AU	CG	AC	UU	AU	AU	UA	UG
BTL		Bstricta		AU	CG	AC	UU	AU	AU	UA	UG
BTL		Tcacao		UU	CG	AC	GU	AU	AU	UG	AU
BTL		Cgrandiflora		AU	CG	AC	UU	AU	AU	UA	UG
BTL		Graimondii		UU	CG	GC	AU	AU	AU	UG	AU
BTL		Cclementina		UU	CG	GC	GU	AU	AU	UG	AU
BTL		Cpapaya		UU	CG	AC	AU	AU	AC	UG	CG
BTL		Esalsugineum		AU	CG	AC	UU	AU	AU	UA	UG
BTL		Crubella		AU	CG	AC	UU	AU	AU	UA	UG
BTL		Slycopersicum		UU	CG	AC	CU	AU	AC	CG	AU
BTL		Athaliana		AU	CG	AC	UU	AU	AU	UA	UG
BTL		Ptrichocarpa		UU	CG	AC	GU	AU	AU	UA	AU
BTL	miR827_0	Cgrandiflora		GC	UG	GC	UA	UU	GU	CG	AG
BTL		Mesculenta		AC	UA	AC	UA	CU	UA	CG	AU
BTL		Tcacao		AC	UA	GC	UA	GC	UG	CG	AU
BTL		Esalsugineum		GC	UG	GC	UA	UU	GC	CG	AG
BTL		Alyrata		GC	UG	GC	UA	UU	AU	CG	AG
BTL		Spurpurea		AC	UA	AC	UA	GU	GA	Ax	Ax
BTL		Athaliana		GC	UU	GC	UA	CU	AU	CG	AG
BTL		Csinensis		UU	UA	GC	CA	AU	UG	CG	AU
BTL		Bstricta		GC	UG	GC	UA	UU	GU	CG	AG
BTL		Crubella		GC	UG	GC	UA	UU	GU	CG	AG
BTL		Cclementina		UU	UA	GC	CA	AU	UG	CG	AU
BTL		BrapaFPsc		GC	UA	GU	UA	UU	GU	CG	AC
LTB	miR156a_1	Cgrandiflora		AC	CG	AU	CG	UA	CG	AA	AU
LTB		Slycopersicum		AC	CG	AU	CG	UA	CG	AA	AA
LTB		Ptrichocarpa		AC	CG	AU	CG	UA	CG	AU	AU
LTB		Csinensis		AC	CG	AU	CG	UA	UG	AU	AU
LTB		Alyrata		AC	CG	AU	CG	UA	CG	AA	AU
LTB		Csativus		AU	CG	AU	CG	UA	UG	GC	A-
LTB		Graimondii		AC	CG	AU	CG	UA	UG	AU	AU
LTB		Cclementina		AC	CG	AU	CG	UA	UG	AU	AU
LTB		Crubella		AC	CG	AU	CG	UA	CG	AA	AU
LTB		Spurpurea		AC	CG	AU	CG	UA	CG	AU	AU
LTB		Gmax		AC	CG	AU	CG	UA	UA	AU	AU
LTB		Mesculenta		AC	CG	AU	CG	UA	UG	AU	AU
LTB		Bstricta		AC	CG	AU	CG	UA	CG	AA	AU
LTB		Esalsugineum		AC	CG	AU	CG	UA	CG	AA	AU
LTB		Athaliana		AC	CG	AU	CG	UA	CG	AA	AU
LTB		Vvinifera		AC	CG	AU	CG	UA	CG	AU	AU
LTB		Rcommunis		AC	CG	AU	CG	UA	UG	AU	AU
LTB		Pvulgaris		AU	CG	AU	CG	UG	UG	AU	AU
LTB		BrapaFPsc		AC	CG	AU	CG	UA	UG	AA	AU
LTB	miR156b_1	Fvesca		AC	CG	AU	CG	UA	UC	AU	x-
LTB		Vvinifera		AC	CG	AU	CG	UA	CG	A-	A-
LTB		Cgrandiflora		AC	CG	AU	CG	UA	CG	AU	AU
LTB		Lusitatissimum		AC	CG	AU	CG	UA	C-	A-	A-
LTB		Ptrichocarpa		AU	CG	AU	CG	UA	CG	A-	AC
LTB		BrapaFPsc		AC	CG	AU	CG	UA	CG	AU	AU
LTB		Mesculenta		AU	CG	AU	CG	UA	CG	A-	x-
LTB		Cclementina		AC	CG	AU	CG	UA	CG	AC	CG
LTB		Csativus		A-	CG	AU	CG	UA	GC	AU	AU
LTB		Acoerulea		AU	CG	AU	CG	UA	CG	AU	x-
LTB		Athaliana		AC	CG	AU	CG	UA	CG	AU	AU
LTB		Bstricta		AC	CG	AU	CG	UA	CG	AU	AU
LTB		Graimondii		AC	CG	AU	CG	UA	UG	AU	x-
LTB		Crubella		AC	CG	AU	CG	UA	CG	AU	AU
LTB		Alyrata		AC	CG	AU	CG	UA	CG	AU	A-
LTB		Egrandis		AC	CG	AU	CG	UA	GC	AU	AU
LTB		Esalsugineum		AC	CG	AU	CG	UA	CG	AU	AU
LTB		Mguttatus		UA	AU	AU	CG	UA	CG	A-	x-
LTB		Pvulgaris		AU	CG	AU	CG	UA	CG	GU	x-
LTB		Gmax		AU	CG	AU	CG	UG	UG	AU	x-
LTB		Mtruncatula		AC	CG	AU	CG	UA	UA	A-	xA
LTB		Rcommunis		AC	CG	AU	CG	UA	CG	AU	AU
LTB		Spurpurea		AU	CG	AU	CG	UA	CG	GC	AU
LTB		Cpapaya		AC	CG	AU	CG	UA	CG	AU	AU
LTB		Tcacao		AC	CG	AU	CG	UA	CG	AU	AU
LTB	miR156c_1	Mdomestica		AC	CG	AU	CG	UA	UG	AC	AU
LTB		Esalsugineum		AC	CG	AU	CG	UA	CG	AU	AU
LTB		Crubella		AC	CG	AU	CG	UA	CG	AA	AU
LTB		Cpapaya		AC	CG	AU	CG	UA	UC	AC	AU
LTB		Pvulgaris		AC	CG	AU	CG	UA	UA	AC	AU
LTB		Cgrandiflora		AC	CG	AU	CG	UA	CG	AA	AU
LTB		Ppersica		AC	CG	AU	CG	UA	UG	AC	AU
LTB		Athaliana		AC	CG	AU	CG	UA	CG	AC	AC
LTB		Tcacao		AC	CG	AU	CG	UA	UG	AC	AU
LTB		Bstricta		AC	CG	AU	CG	UA	CG	AA	AU
LTB		Alyrata		AC	CG	AU	CG	UA	CG	AU	AU
LTB		BrapaFPsc		AC	CG	AU	CG	UA	CG	AA	AU
LTB		Graimondii		AC	CG	AU	CG	UA	UG	AC	AU
LTB	miR156d_1	Athaliana		AC	CG	AU	CG	UA	UA	GC	AU
LTB		Esalsugineum		AC	CG	AU	CG	UA	UA	GC	AU
LTB		BrapaFPsc		AC	CG	AU	CG	UA	UA	GC	AU
LTB		Egrandis		AC	CG	AU	CG	UA	U-	A-	A-
LTB		Mdomestica		AC	CG	AU	CG	UA	UG	GC	AU
LTB		Alyrata		AC	CG	AU	CG	UA	UA	GC	AU
LTB		Crubella		AC	CG	AU	CG	UA	UA	GC	AU
LTB		Cgrandiflora		AC	CG	AU	CG	UA	UA	GC	AU
LTB		Bstricta		AC	CG	AU	CG	UA	UA	GC	AU
LTB	miR156e_1	Athaliana		AU	CG	AU	CG	UA	GC	GC	A-
LTB		Stuberosum		AU	CG	AU	CG	UA	GC	GC	UA
LTB		Cclementina		AC	CG	AU	CG	UA	GC	GC	A-
LTB		Mguttatus		AC	CG	AU	CG	UA	GC	GC	A-
LTB		Mesculenta		AC	CG	AU	CG	UA	GC	GC	A-
LTB		Esalsugineum		AU	CG	AU	CG	UA	GC	GC	A-
LTB		Slycopersicum		AU	CG	AU	CG	UA	GC	GC	UC
LTB		Cpapaya		AC	CG	AU	CG	UA	GC	GC	A-
LTB		Alyrata		AU	CG	AU	CG	UA	GC	GC	AC
LTB		Gmax		AC	CG	AU	CG	UA	GC	GC	AU
LTB		Bstricta		AU	CG	AU	CG	UA	GC	GC	AC
LTB		Mdomestica		AU	CG	AU	CG	UA	GC	GC	AA
LTB		Crubella		AU	CG	AU	CG	UA	GC	GC	AU
LTB		BrapaFPsc		AU	CG	AU	CG	UA	GC	GC	AU
LTB		Mtruncatula		AU	CG	AU	CG	UA	GC	GC	U-
LTB		Cgrandiflora		AU	CG	AU	CG	UA	GC	GC	AU
LTB		Egrandis		AU	CG	AU	CG	UA	GC	GC	AU
LTB		Csinensis		AC	CG	AU	CG	UA	GC	GC	A-
LTB		Pvulgaris		AC	CG	AU	CG	UA	GC	GC	A-
LTB		Tcacao		AU	CG	AC	CG	U-	GC	C-	Ax
LTB		Ppersica		AC	CG	AU	CG	UA	GC	GC	A-
LTB		Fvesca		AC	CG	AU	CG	UA	GC	GC	A-
LTB		Graimondii		CA	CG	AU	CG	UA	G-	G-	AU
LTB	miR156f_1	Gmax		UU	CG	AU	CG	UA	GC	GC	AU
LTB		Tcacao		AC	CG	AU	CG	UA	GC	GC	A-
LTB		Esalsugineum		AU	CG	AU	CG	UA	GC	GC	UA
LTB		Stuberosum		AU	CG	AU	CG	UA	GC	GC	C-
LTB		Vvinifera		AC	CG	AU	CG	UA	GU	GC	AU
LTB		Alyrata		AU	CG	AU	CG	UA	GC	GC	UC
LTB		Athaliana		AU	CG	AU	CG	UA	GC	GC	UU
LTB		Ptrichocarpa		AC	CG	AU	CG	UA	GC	GC	A-
LTB		Rcommunis		AC	CG	AU	CG	UA	GC	GC	A-
LTB		Ppersica		AU	CG	AU	CG	UA	GC	GC	A-
LTB		Mesculenta		GA	CG	AU	CG	UG	GC	GC	GC
LTB		Spurpurea		AC	CG	AU	CG	UA	GC	GC	A-
LTB		Bstricta		AU	CG	AU	CG	UA	GC	GC	U-
LTB		Slycopersicum		AU	CG	AU	CG	UA	GC	GC	C-
LTB		Egrandis		AU	CG	AU	CG	UA	GC	GC	U-
LTB		Cpapaya		CC	CG	AU	CG	UA	AU	GC	A-
LTB		Mdomestica		AC	CG	AU	CG	UA	UC	GC	C-
LTB		Mguttatus		AU	CG	AU	CG	UA	GC	GC	A-
LTB		BrapaFPsc		AU	CG	AU	CG	UA	GC	GC	UG
LTB		Crubella		AU	CG	AU	CG	UA	GC	GC	UA
LTB		Graimondii		AC	CG	AU	CG	UA	GU	GC	A-
LTB		Acoerulea		AU	CG	AU	CG	UA	GC	GC	AC
LTB		Cgrandiflora		AU	CG	AU	CG	UA	GC	GC	UA
LTB	miR156g_1	Graimondii		AU	CG	AU	CG	UA	GC	GG	AG
LTB		Alyrata		AC	CG	AU	CG	CU	GC	GC	A-
LTB		BrapaFPsc		AC	CG	AU	CG	CU	GC	GC	AU
LTB		Athaliana		AC	CG	AU	CG	CU	GC	GC	A-
LTB		Esalsugineum		AC	CG	AU	CG	CU	GC	GC	AC
LTB		Bstricta		AC	CG	AU	CG	CG	GC	GU	AU
LTB		Csativus		AU	CG	AU	CG	UA	GC	GC	AU
LTB		Crubella		AC	CG	AU	CG	CU	GC	GC	A-
LTB	miR156h_1	Mesculenta		AU	CG	AU	CG	UA	UU	GC	U-
LTB		Gmax		AU	CG	AU	CG	UA	U-	G-	U-
LTB		Esalsugineum		AU	CG	AU	CG	UA	UC	GC	UA
LTB		Lusitatissimum		AU	CG	AU	CG	UA	UA	AU	UA
LTB		Pvulgaris		AU	CG	AU	CG	UA	U-	G-	U-
LTB		Alyrata		AU	CG	AU	CG	UA	UC	GC	UA
LTB		Cgrandiflora		AU	CG	AU	CG	UA	UC	GC	UA
LTB		Graimondii		AU	CG	AU	CG	UA	UA	GC	Ux
LTB		Cpapaya		AU	CG	AU	CG	UA	UU	GC	UA
LTB		Athaliana		AU	CG	AU	CG	UA	UC	GC	UA
LTB		Fvesca		AU	CG	AU	CG	U-	U-	G-	U-
LTB		Tcacao		AU	CG	AU	CG	UA	U-	G-	U-
LTB		Vvinifera		AU	CG	AU	CG	UA	U-	G-	U-
LTB		Mdomestica		AU	CG	AU	CG	UA	U-	G-	U-
LTB		Rcommunis		AU	CG	AU	CG	UA	UU	GC	UA
LTB		Slycopersicum		AU	CG	AU	UG	UA	UA	A-	U-
LTB		Egrandis		AU	CG	AU	CG	UA	UC	GC	UA
LTB		Ppersica		AU	CG	AU	CG	UA	UU	GC	U-
LTB		Mtruncatula		AU	CG	AU	CG	UA	U-	G-	U-
LTB		BrapaFPsc		AU	CG	AU	CG	UA	UC	GC	UA
LTB		Bstricta		AU	CG	AU	CG	UA	UC	GC	UA
LTB		Cclementina		AU	CG	AU	UG	UA	AU	GU	U-
LTB		Acoerulea		AU	CG	AU	CG	UA	U-	G-	U-
LTB		Crubella		AU	CG	AU	CG	UA	UC	GC	UA
LTB	miR157a_1	Gmax		AU	CG	AU	CG	U-	G-	U-	CU
LTB		Ptrichocarpa		AU	CG	AU	CG	UU	GC	UA	UC
LTB		Acoerulea		AU	CG	AU	CG	UU	GC	UA	UU
LTB		Graimondii		AU	CG	AU	CG	UU	GC	UA	UC
LTB		Mdomestica		AU	CG	AU	CG	U-	G-	U-	U-
LTB		Esalsugineum		AU	CG	AU	CG	UU	GC	UA	GC
LTB		Rcommunis		AU	CG	AU	CG	UU	GC	UA	UC
LTB		Lusitatissimum		AU	CG	AU	CG	UU	GC	UA	UU
LTB		Tcacao		AU	CG	AU	CG	UU	GC	UA	U-
LTB		Slycopersicum		GU	CG	AU	CG	UU	GC	Ux	UU
LTB		Cpapaya		AU	CG	AU	CG	UU	GC	UA	UU
LTB		Mguttatus		AU	CG	AU	CG	UU	GC	UA	AC
LTB		Ppersica		AU	CG	AU	CG	UU	GC	UA	CC
LTB		BrapaFPsc		GU	CG	AU	CG	UU	GC	UA	GC
LTB		Csativus		AU	CG	AU	CG	U-	G-	U-	U-
LTB		Athaliana		AU	CG	AU	CG	UU	GC	UA	GC
LTB		Bstricta		AU	CG	AU	CG	UU	GC	UA	GC
LTB		Pvulgaris		AU	CG	AU	CG	UU	GC	U-	UA
LTB		Vvinifera		AU	CG	AU	CG	UU	GC	UA	UC
LTB		Alyrata		AU	CG	AU	CG	UU	GC	UA	GC
LTB		Mtruncatula		AU	CG	AU	CG	UU	GC	UA	C-
LTB		Cgrandiflora		AU	CG	AU	CG	UU	GC	UA	GC
LTB		Mesculenta		AU	CG	AU	CG	UU	GC	UA	U-
LTB		Egrandis		AU	CG	AU	CG	UU	GC	UA	CC
LTB		Cclementina		AU	CG	AU	CG	UU	GC	UA	CU
LTB		Stuberosum		AU	CG	AU	CG	UU	GC	UU	Ux
LTB		Spurpurea		AU	CG	AU	CG	UU	GC	UA	CC
LTB		Fvesca		AU	CG	AU	CG	U-	G-	U-	U-
LTB		Csinensis		AU	CG	AU	CG	UU	GC	UA	CU
LTB		Crubella		AU	CG	AU	CG	UU	GC	UA	GC
LTB	miR157b_1	Cclementina		AU	CG	AU	CG	UU	GC	UA	UA
LTB		Athaliana		AU	CG	AU	CG	UU	GC	UA	GC
LTB		Crubella		AU	CG	AU	CG	UU	GC	UA	GC
LTB		Cgrandiflora		AU	CG	AU	CG	UU	GC	UA	GC
LTB		Esalsugineum		AU	CG	AU	CG	UU	GC	UA	GU
LTB		Bstricta		AU	CG	AU	CG	UU	GC	UA	GC
LTB		Mesculenta		U-	C-	C-	C-	UC	AA	Ux	GU
LTB		Alyrata		AU	CG	AU	CG	UU	GC	UA	GC
LTB		Csativus		AU	CG	AU	CG	CU	GC	UA	U-
LTB		Stuberosum		AU	CG	AU	CG	UC	GC	UA	U-
LTB		Slycopersicum		AU	CG	AU	CG	UU	GC	UA	UU
LTB		BrapaFPsc		AU	CG	AU	CG	UU	GC	UA	GC
LTB	miR157c_1	Crubella		UU	CG	AU	CG	UA	GC	UC	UA
LTB		Mtruncatula		AU	CG	AU	CG	UU	GC	U-	UA
LTB		Athaliana		U-	CG	AU	CG	UA	GC	UC	UA
LTB		Alyrata		UU	CG	AU	CG	UA	GC	UC	UA
LTB		Bstricta		UU	CG	AU	CG	UA	GC	UC	UA
LTB		BrapaFPsc		UC	CG	AU	CG	U-	G-	U-	UA
LTB		Esalsugineum		UU	CG	AU	CG	UA	GC	UC	UA
LTB		Cgrandiflora		UU	CG	AU	CG	UA	GC	UC	UA
LTB	miR157d_1	Crubella		AU	UU	CG	AU	UA	UU	GC	U-
LTB		Alyrata		AA	UU	CG	AU	UA	CU	GC	U-
LTB		Esalsugineum		GC	UU	CG	AU	UA	UA	GC	UA
LTB		Athaliana		AA	UU	CG	AU	UA	CU	GC	U-
LTB		Cgrandiflora		AU	UU	CG	AU	UA	UU	GC	U-
LTB		Bstricta		AC	UU	CG	AU	UA	UU	GC	UA
LTB	miR159a_0	Alyrata		AU	GU	CC	AU	GC	AU	UA	GC
LTB		Ptrichocarpa		AU	GU	AU	U-	GC	GU	UA	GC
LTB		Bstricta		AU	GU	CC	AU	GC	AU	UA	GC
LTB		Crubella		AU	GU	CC	AU	GC	AU	UA	GC
LTB		Slycopersicum		AU	GU	AU	CU	GC	GU	UA	GC
LTB		BrapaFPsc		AU	GU	CC	AU	GC	AU	UA	GC
LTB		Athaliana		UU	AU	CC	AU	GC	AU	UA	GC
LTB		Esalsugineum		AU	GU	CC	AU	GC	AU	UA	GC
LTB		Acoerulea		AU	GU	AA	AU	GC	GU	UA	GC
LTB		Spurpurea		AU	GG	AU	UU	GC	GU	UA	U-
LTB		Egrandis		AU	GU	AU	UU	GC	GC	UA	GC
LTB		Mtruncatula		UU	AU	UC	AU	GC	GU	UA	GC
LTB		Mesculenta		AU	GU	AG	UU	GC	GU	UA	GC
LTB		Lusitatissimum		AU	GC	CC	AU	GC	AU	GU	GC
LTB	miR159b_0	Cgrandiflora		AU	GU	GC	UU	GC	AU	AU	GC
LTB		Crubella		AU	GU	GC	UU	GC	AU	AU	GC
LTB		Tcacao		AU	GU	AG	UU	GC	GU	UA	GC
LTB		Cpapaya		AU	GU	AG	UU	GC	AU	UA	GC
LTB		Alyrata		AU	GU	GC	UU	GC	AU	AU	GC
LTB		Athaliana		AU	GU	GC	UU	GC	AU	AU	GC
LTB		Stuberosum		AU	GU	AU	CU	GC	GU	UA	GC
LTB		BrapaFPsc		AU	GU	AC	AU	GC	AU	AU	GC
LTB		Ptrichocarpa		AU	GU	AU	UU	GC	GU	UA	GA
LTB		Mdomestica		AU	GU	AU	AU	GC	GU	UA	GC
LTB		Mguttatus		AU	GU	AG	UU	GC	GU	UA	GC
LTB		Bstricta		AU	GU	GC	UU	GC	AU	AU	GC
LTB		Lusitatissimum		AU	GC	AC	AU	GC	AU	x-	x-
LTB		Graimondii		AU	GU	AG	UU	GC	GU	UA	GC
LTB		Rcommunis		AU	GU	AG	UU	GC	GU	UA	GC
LTB		Gmax		AU	GU	UC	UU	GC	GU	UA	GC
LTB		Vvinifera		AU	GU	AG	UU	GC	GU	UA	GC
LTB		Pvulgaris		AU	GU	UC	UU	GC	GU	UA	GC
LTB		Csativus		AU	GU	AG	UU	GC	AU	CA	GU
LTB		Cclementina		AU	GU	AU	AU	GC	GU	UA	GC
LTB	miR159c_0	Cgrandiflora		AU	GC	CG	A-	GC	GC	AU	AU
LTB		Bstricta		AU	GC	CG	A-	GC	GC	AU	AU
LTB		Athaliana		AU	GC	CG	A-	GC	GC	AU	AU
LTB		Alyrata		AU	GC	CG	A-	GC	GC	AU	AU
LTB		Esalsugineum		AU	GC	CG	A-	GC	GC	AU	AU
LTB		Crubella		AU	GC	CG	A-	GC	GC	AU	AU
LTB	miR160a_1	Rcommunis		UA	AU	CG	CG	UA	GU	U-	G-
LTB		Csinensis		UA	AU	CG	CG	UA	GU	UA	AU
LTB		Cpapaya		UA	AU	CG	CG	UA	GU	U-	x-
LTB		Vvinifera		UA	AU	CG	CG	UA	AU	UA	AU
LTB		Mtruncatula		UA	AU	CG	CG	UA	GU	UA	AU
LTB		Csativus		UA	AU	CG	CG	UA	GU	UA	AU
LTB		Pvulgaris		UA	AU	CG	CG	UA	GU	UA	AU
LTB		Cgrandiflora		UA	AU	CG	CG	UA	AU	UA	GC
LTB		Crubella		UA	AU	CG	CG	UA	AU	UA	GC
LTB		Athaliana		UA	AU	CG	CG	UA	AU	UA	GC
LTB		Lusitatissimum		UA	AU	CG	CG	UA	GU	UA	AU
LTB		Mguttatus		UA	AU	CG	CG	UA	AU	UA	AU
LTB		Ppersica		UA	AU	CG	CG	UA	GU	UA	AU
LTB		Ptrichocarpa		UA	AU	CG	CG	UA	GU	UA	AU
LTB		Alyrata		UA	AU	CG	CG	UA	AU	UA	GU
LTB		Acoerulea		UA	AU	CG	CG	UA	AU	UA	GU
LTB		Slycopersicum		UA	AU	CG	CG	UA	AU	UA	AU
LTB		Egrandis		UA	AU	CG	CG	UA	GU	UA	AU
LTB		Graimondii		UA	AU	CG	CG	UA	AU	UA	AU
LTB		Gmax		UA	AU	CG	CG	UA	GU	UA	AU
LTB		Spurpurea		UA	AU	CG	CG	UA	AU	UA	AU
LTB		Stuberosum		UA	AU	CG	CG	UA	AU	UA	AU
LTB		Tcacao		UA	AU	CG	CG	UA	GU	UA	AU
LTB		Fvesca		UA	AU	CG	CG	UA	GU	UA	AU
LTB		Cclementina		UA	AU	CG	CG	UA	GU	UA	AU
LTB		Bstricta		UA	AU	CG	CG	UA	AU	UA	GC
LTB		Esalsugineum		UA	AU	CG	CG	UA	AU	UA	GU
LTB		BrapaFPsc		UA	AU	CG	CG	UA	AU	U-	G-
LTB		Mesculenta		UA	AU	CG	CG	UA	AU	UA	AU
LTB	miR160b_1	Slycopersicum		CG	AU	CG	CG	UA	GU	UA	A-
LTB		Alyrata		CG	AU	CG	CG	UA	GU	CG	UA
LTB		Mguttatus		CG	AU	CG	CG	UA	AU	CG	AU
LTB		Lusitatissimum		CG	AU	CG	CG	UA	AU	UG	AU
LTB		Mesculenta		CG	AU	CG	CG	UA	GC	U-	UA
LTB		Stuberosum		CG	AU	CG	CG	UA	GU	UA	AC
LTB		Esalsugineum		CG	AU	CG	CG	UA	GU	CG	UA
LTB		Bstricta		CG	AU	CG	CG	UA	GU	CG	UA
LTB		Cgrandiflora		CG	AU	CG	CG	UA	GU	CG	UA
LTB		Athaliana		CG	AU	CG	CG	UA	GU	CG	UA
LTB		Crubella		CG	AU	CG	CG	UA	GU	CG	UA
LTB		BrapaFPsc		CG	AU	CG	CG	UA	GU	CG	UA
LTB	miR160c_1	Csinensis		CG	GU	CG	CG	UA	AU	UA	UA
LTB		Crubella		CG	AU	CG	CG	UA	AU	UG	UA
LTB		Spurpurea		CG	AU	CG	CG	UA	AU	U-	UA
LTB		Cgrandiflora		CG	AU	CG	CG	UA	AU	UG	UA
LTB		Esalsugineum		CG	AU	CG	CG	UA	AU	CG	UA
LTB		Ptrichocarpa		CG	AU	CG	CG	UA	AU	U-	UA
LTB		Alyrata		CG	AU	CG	CG	UA	AU	UG	UA
LTB		Cpapaya		CG	AU	CG	CG	UA	AU	U-	U-
LTB		Mdomestica		CG	AU	CG	CG	UA	AU	U-	U-
LTB		Bstricta		CG	AU	CG	CG	UA	AU	CG	UA
LTB		Cclementina		CG	GU	CG	CG	UA	AU	UA	UA
LTB		Mesculenta		CG	AU	CG	CG	UA	AU	U-	UA
LTB		Rcommunis		CG	AU	CG	CG	UA	AU	U-	UA
LTB		Lusitatissimum		CU	AU	CG	CG	UA	AU	U-	UA
LTB		BrapaFPsc		CG	AU	CG	CG	UA	AU	CG	UA
LTB		Egrandis		CG	AU	CG	CG	UC	AU	UA	Cx
LTB		Ppersica		CG	AU	CG	CG	UA	AU	U-	UA
LTB		Athaliana		CG	AU	CG	CG	UA	AU	UG	UA
LTB	miR162a_0	Ppersica		UC	CG	UG	AU	GC	UA	CG	AC
LTB		Crubella		UA	CG	UA	AU	GC	UA	CG	AU
LTB		Cpapaya		UC	CG	UA	AU	GC	UA	CG	AC
LTB		Alyrata		UA	CG	UA	AU	GC	UA	CG	GC
LTB		Mdomestica		UC	CG	UG	AU	GC	UA	CG	AC
LTB		Athaliana		UA	CG	UA	AU	GC	UA	CG	GC
LTB		Fvesca		UA	CG	UG	AU	GC	UA	CG	AC
LTB		Gmax		UC	CG	UA	AU	GC	UA	CG	AC
LTB		Slycopersicum		U-	CG	UA	AU	GC	UA	CG	AU
LTB		Lusitatissimum		UC	CG	UA	AU	GC	UA	xG	xC
LTB		Stuberosum		U-	CG	UA	AU	GC	UA	CG	AU
LTB		BrapaFPsc		UA	CG	UA	AU	GC	UA	CG	GC
LTB		Esalsugineum		UA	CG	UA	AU	GC	UA	CG	GC
LTB		Rcommunis		UC	CG	UA	AU	GC	UA	CG	AC
LTB		Bstricta		UA	CG	UA	AU	GC	UA	CG	GU
LTB	miR162b_0	Ptrichocarpa		UC	CG	UA	AU	GC	UA	CG	AU
LTB		Csinensis		AC	CG	UA	AU	GC	UA	CG	AC
LTB		BrapaFPsc		AC	CG	UA	AU	GC	UA	CG	GU
LTB		Graimondii		UC	CG	UA	AU	GC	UA	CG	AC
LTB		Spurpurea		UC	CG	UA	AU	GC	UA	CG	AU
LTB		Stuberosum		UC	CG	UA	AU	GC	UA	CG	AU
LTB		Lusitatissimum		UC	CG	UA	AU	GC	UA	CG	AC
LTB		Pvulgaris		UA	CG	UG	AU	GC	UA	CG	AC
LTB		Gmax		UA	CG	UG	AU	GC	UA	CG	AC
LTB		Tcacao		UC	CG	UA	AU	GC	UA	CG	AA
LTB		Alyrata		AC	CG	UA	AU	GC	UA	CG	GC
LTB		Esalsugineum		AC	CG	UA	AU	GC	UA	CG	GC
LTB		Bstricta		AC	CG	UA	AU	GC	UA	CG	GC
LTB		Csativus		CC	CG	CG	AU	GC	UA	G-	AG
LTB		Egrandis		UA	CG	UG	AU	GC	UA	CG	AC
LTB		Cclementina		AC	CG	UA	AU	GC	UA	CG	AC
LTB		Mesculenta		UC	CG	UA	AU	GC	UA	CG	AC
LTB		Crubella		AC	CG	UA	AU	GC	UA	CG	GC
LTB		Athaliana		AC	CG	UA	AU	GC	UA	CG	GC
LTB		Mtruncatula		UC	CG	UG	AU	GC	UA	CG	AC
LTB		Vvinifera		UC	CG	UG	AU	GC	UA	CG	AC
LTB		Slycopersicum		CC	CG	UG	AU	GC	UA	CG	AU
LTB		Mdomestica		UC	CG	UG	AU	GC	UA	CG	AC
LTB		Cgrandiflora		AC	CG	UA	AU	GC	UA	CG	GC
LTB	miR171b_0	BrapaFPsc		AC	CG	UA	AU	AA	GC	CG	GC
LTB		Cgrandiflora		AC	CG	UA	AU	AA	GC	CG	GC
LTB		Esalsugineum		AC	CG	UA	AU	AA	GC	CG	GC
LTB		Ptrichocarpa		AU	CG	UA	AU	AA	GC	CG	x-
LTB		Lusitatissimum		A-	CG	UA	AU	AC	GC	CG	x-
LTB		Csativus		AU	AG	UA	AU	GA	GC	CG	x-
LTB		Spurpurea		AU	CG	UA	AU	AA	GC	CG	x-
LTB		Athaliana		AC	CG	UA	AU	AA	GC	CG	GC
LTB		Bstricta		AC	CG	UA	AU	AA	GC	CG	GC
LTB		Alyrata		AC	CG	UA	AU	AA	GC	CG	GC
LTB		Crubella		AC	CG	UA	AU	AA	GC	CG	GC
LTB	miR171c_0	Mguttatus		AU	UG	UA	AU	Ax	GU	UA	AU
LTB		Csativus		AU	AU	UA	AU	AA	GC	CG	AU
LTB		Csinensis		AU	AG	UA	AU	GA	GC	CG	AU
LTB		Crubella		AU	CG	UA	AU	AA	GC	CG	AU
LTB		Graimondii		U-	UG	UA	AU	AA	GC	CG	AU
LTB		Cclementina		AU	AG	UA	AU	GA	GC	CG	AU
LTB		Acoerulea		AU	UA	UA	AU	AA	GC	CG	AU
LTB		Gmax		AU	CG	UA	AU	AU	GC	UA	UU
LTB		Vvinifera		AU	AG	UA	AU	GA	GC	CG	AU
LTB		Mesculenta		AU	CG	UA	AU	AA	GC	CG	AU
LTB		Spurpurea		AU	CG	UA	AU	AA	GC	CG	AU
LTB		Bstricta		AU	CG	UA	AU	AA	GC	CG	AU
LTB		Mdomestica		AU	AG	UA	AU	GA	GC	CG	AU
LTB		Tcacao		GU	CG	UA	AU	AA	GC	CG	UA
LTB		Stuberosum		AU	UA	UA	AU	AA	GC	CG	AU
LTB		Rcommunis		AU	CG	UA	AU	AA	GC	CG	AU
LTB		Athaliana		AU	CG	UA	AU	AA	GC	CG	AC
LTB		Cgrandiflora		AU	CG	UA	AU	AA	GC	CG	AU
LTB		Egrandis		AU	AU	UA	AU	GG	GC	CG	AU
LTB		Fvesca		AU	CG	UA	AU	AA	GC	UA	AU
LTB		Ppersica		AU	AG	UA	AU	GA	GC	CG	AU
LTB		Mtruncatula		AU	CG	UA	AU	AA	GC	UG	AU
LTB		Slycopersicum		AU	UA	UA	AU	AA	GC	CG	AU
LTB		Lusitatissimum		UU	AC	UA	AU	AA	GC	CG	AU
LTB		Cpapaya		GU	CG	UA	AU	AA	GC	CG	AU
LTB		Alyrata		AU	CG	UA	AU	AA	GC	CG	AU
LTB	miR319a_0	Rcommunis		AU	CA	UC	CU	AC	GC	AU	AU
LTB		Stuberosum		AU	UG	AC	CU	AU	GC	AU	UG
LTB		Egrandis		AU	CG	CA	CU	GC	GC	AU	AU
LTB		Tcacao		AU	CG	UC	CU	AC	GC	AU	A-
LTB		Csativus		AU	CA	UC	CU	AC	GC	AU	AU
LTB		Acoerulea		AU	CA	UC	CU	AC	GC	AU	AU
LTB		Cgrandiflora		AU	CG	UA	UU	AU	GU	AU	GC
LTB		Bstricta		AU	CG	UA	UU	AU	GC	AU	GC
LTB		Alyrata		AU	CG	UA	UU	AU	GC	AU	GC
LTB		Athaliana		AU	CG	UA	UU	AU	GC	AU	GC
LTB		Graimondii		AU	CG	UC	CU	AC	GC	AU	A-
LTB		Fvesca		AU	CA	UC	CU	GC	GC	A-	A-
LTB		Gmax		AU	CA	UC	CU	AU	GC	AU	AU
LTB		BrapaFPsc		AU	CG	UA	UU	GC	GC	AU	U-
LTB		Mdomestica		AU	CA	UC	UU	AC	GC	AU	AU
LTB		Mtruncatula		AU	CA	UU	CU	AC	GC	AU	AU
LTB		Slycopersicum		AU	CA	AC	CU	AU	GC	AU	AU
LTB		Pvulgaris		AU	CA	UC	CU	UC	GC	AU	AU
LTB		Ppersica		AU	CA	UC	CU	AC	GC	AU	AC
LTB		Crubella		AU	CG	UA	UU	AU	GC	AU	GU
LTB		Esalsugineum		AU	CG	UA	UU	AU	GC	AU	x-
LTB	miR319b_0	Spurpurea		AU	CA	UC	CU	AC	GC	AU	AU
LTB		Alyrata		AU	CG	UC	CU	AC	GC	AU	AA
LTB		Gmax		AU	CA	UC	CU	AC	GC	AU	AU
LTB		Pvulgaris		AU	CG	UC	CU	AC	GC	AU	AU
LTB		Esalsugineum		AU	CG	UC	CU	AC	GC	AU	AU
LTB		Crubella		AU	CG	UC	CU	AU	GU	AU	AU
LTB		Vvinifera		AU	CG	UC	CU	AC	GC	AU	AU
LTB		Lusitatissimum		AU	CA	UC	CU	AC	GC	AU	AU
LTB		Mdomestica		AU	CA	UC	CU	AC	GC	AU	AU
LTB		Mesculenta		AU	CA	UC	CU	AC	GC	AU	C-
LTB		Graimondii		AU	CG	UC	CU	AC	GC	AU	A-
LTB		Cgrandiflora		AU	CG	UC	CU	AC	GC	AU	AU
LTB		Cclementina		AU	UG	UC	CU	GC	GC	UA	CG
LTB		Mtruncatula		AU	CG	UC	CU	AC	GC	AU	AU
LTB		Athaliana		AU	CG	UC	CU	AU	GC	AU	AU
LTB		Ptrichocarpa		AU	CA	UC	CU	AC	GC	AU	AU
LTB		Mguttatus		GU	AU	CC	AU	AC	GC	AU	GU
LTB		Stuberosum		AU	CG	UC	CU	AC	GC	AU	AU
LTB		Bstricta		AU	CG	UC	CU	AC	GC	AU	AA
LTB		Csinensis		AU	UG	UC	CU	GC	GC	UA	CG
LTB		BrapaFPsc		AU	CG	UC	CU	GC	GC	AU	AU
LTB	miR319c_0	Gmax		AU	CG	UC	CU	AC	GC	AU	A-
LTB		Slycopersicum		AU	CG	UC	CU	A-	GC	AU	AU
LTB		Csativus		AU	CG	UC	CU	A-	G-	A-	GC
LTB		Vvinifera		AU	CG	UC	CU	AC	GC	AU	AU
LTB		Tcacao		AU	CG	UC	CU	AC	GU	AU	GC
LTB		Lusitatissimum		AU	CG	AC	AU	AU	GU	A-	G-
LTB		BrapaFPsc		AU	CG	UU	AU	GC	AU	AU	GC
LTB		Egrandis		A-	C-	U-	CU	AU	GC	AU	GC
LTB		Ptrichocarpa		AU	CG	UC	CU	AC	GU	AU	GC
LTB		Graimondii		A-	C-	U-	CU	AC	GU	AU	GC
LTB		Pvulgaris		AU	CG	GC	CU	GC	AU	AU	GC
LTB		Esalsugineum		AU	CG	UU	GU	GC	AU	AU	GC
LTB		Athaliana		AU	CG	UU	GU	GC	AU	AU	GC
LTB		Stuberosum		AU	CG	UC	CU	A-	GC	AU	AU
LTB		Rcommunis		AU	CG	UC	CU	AU	GC	AU	GC
LTB		Fvesca		AU	CG	UC	CU	AU	GC	GC	GU
LTB		Cgrandiflora		AU	CG	UU	GU	GC	AU	AU	GC
LTB		Cclementina		AU	CG	UC	CU	GC	GU	AU	GC
LTB		Alyrata		AU	CG	UU	GU	GC	AU	AU	GC
LTB		Mesculenta		AU	CG	UC	CU	AU	GC	AU	GU
LTB		Spurpurea		AU	CG	UC	CU	GC	GU	AU	GC
LTB		Bstricta		AU	CG	UU	GU	GC	AU	AU	GC
LTB		Cpapaya		AU	CG	UC	CU	A-	GC	AU	GU
LTB		Csinensis		AU	CG	UC	CU	GC	GU	AU	GC
LTB		Crubella		AU	CG	UU	GU	GC	AU	AU	GC
LTB		Mguttatus		GU	CG	UC	CU	AU	Ux	Ux	Ux
LTB		Mdomestica		AC	CG	UC	CU	AU	GC	AU	GC
LTB		Ppersica		AU	CG	UC	CU	UC	GC	AU	AU
LTB	miR408_0	Vvinifera		AC	GC	GC	UA	CG	A-	G-	AG
LTB		Ptrichocarpa		AC	GC	GC	UA	CG	AG	GC	AU
LTB		Athaliana		AC	GC	GC	UA	CG	AG	GC	AU
LTB		Mtruncatula		AC	GU	GC	UA	CG	AA	GC	AU
LTB		Csinensis		AC	GC	GC	UA	CG	A-	G-	A-
LTB		Gmax		AC	GU	GC	UA	AG	CG	GC	AU
LTB		Spurpurea		AC	GC	GC	UA	CG	CG	GC	A-
LTB		Cgrandiflora		AC	GC	GC	UA	CG	AU	GC	AU
LTB		Crubella		AC	GC	GC	UA	CG	AU	GC	AU
LTB		Cpapaya		AC	GC	GC	UC	CG	GC	G-	A-
LTB		Pvulgaris		AC	GU	GC	UA	AG	CG	GC	AU
LTB		Rcommunis		AC	GC	GC	UC	C-	A-	G-	A-
LTB		Stuberosum		AU	AU	GC	UA	CG	AU	GC	AU
LTB		Mguttatus		AU	GC	GC	CA	CG	A-	G-	A-
LTB		Graimondii		AC	GC	GC	UA	CG	A-	G-	A-
LTB		Alyrata		AC	GC	GC	UA	CG	AU	GC	AU
LTB		BrapaFPsc		AC	GC	GC	UA	CG	AG	GC	AU
LTB		Cclementina		AC	GC	GC	UA	CG	A-	G-	A-
LTB		Tcacao		AC	GC	GC	UA	CG	A-	G-	A-
LTB		Esalsugineum		AC	GC	GC	UA	CG	AG	GC	AU
LTB		Csativus		AC	AU	GC	UA	CG	x-	GC	AU
LTB		Ppersica		AC	GU	GC	UA	CG	AG	GC	AU
LTB		Lusitatissimum		AC	GC	GC	UA	CG	GC	GC	AU
LTB		Egrandis		AC	GC	GC	Ux	CG	GC	GC	A-
LTB		Mesculenta		AC	GC	GC	UA	CG	AG	GC	AU
LTB		Bstricta		AC	GC	GC	UA	CG	AU	GC	AU
LTB		Slycopersicum		AU	AU	GC	UA	CG	AU	GC	AU
LTB		Acoerulea		AU	GC	GC	UA	CG	AU	GC	AU
LTB		Mdomestica		AC	GU	GC	UA	CG	AG	GC	AU
LTB		Fvesca		AC	GU	GC	UA	CG	AG	GC	AU
1143	66			1st CS				2nd CS				sum
			AU	445	201	535	135	377	202	430	412	2737
			UA	145	126	287	496	215	379	148	250	2046
			GC	192	427	272	477	242	354	521	177	2662
			CG	30	464	80	251	432	290	172	184	1903
			GU	102	156	43	23	3	127	120	65	639
			UG	8	111	45	8	5	54	16	40	287
			CA	22	20	53	59	2	2	5	55	218
			AC	365	7	89	9	48	4	21	47	590
			UU	170	14	18	66	46	22	7	35	378
			CC	13	2	10	0	9	1	5	10	50
			CU	9	26	4	57	9	38	7	33	183
			UC	34	9	103	9	65	12	13	36	281
			AA	29	1	17	4	83	3	31	39	207
			GG	4	14	4	0	1	61	4	2	90
			AG	0	16	39	0	33	10	2	16	116
			GA	4	1	1	0	7	5	0	6	24
			A-	13	2	6	7	14	9	33	62	146
			G-	3	5	3	0	3	9	30	10	63
			C-	6	7	1	3	9	12	5	34	77
			U-	16	2	5	7	8	18	21	42	119
			und	8	7	3	7	7	6	27	63	128
			sum	1618	1618	1618	1618	1618	1618	1618	1618	12944
															1st CS				2nd CS				sum	%
														A	1023	374	1027	710	779	614	670	887	6084	0.248306
														U	929	645	1040	801	728	852	762	913	6670	0.272223
			AU	0.275031	0.124227	0.330655	0.0834363	0.233004	0.124845	0.26576	0.254635			C	671	962	612	865	816	713	749	576	5964	0.243409
			UA	0.0896168	0.0778739	0.177379	0.306551	0.13288	0.23424	0.091471	0.154512			G	343	1194	487	759	726	910	865	500	5784	0.236062
			GC	0.118665	0.263906	0.168109	0.294808	0.149567	0.218789	0.322002	0.109394			sum	2966	3175	3166	3135	3049	3089	3046	2876	24502
			CG	0.0185414	0.286774	0.0494438	0.15513	0.266996	0.179234	0.106304	0.113721
			GU	0.0630408	0.0964153	0.026576	0.0142151	0.00185414	0.078492	0.0741656	0.0401731
			UG	0.00494438	0.0686032	0.0278121	0.00494438	0.00309023	0.0333745	0.00988875	0.0247219
			CA	0.013597	0.0123609	0.0327565	0.0364648	0.00123609	0.00123609	0.00309023	0.0339926
			AC	0.225587	0.00432633	0.0550062	0.00556242	0.0296663	0.00247219	0.012979	0.0290482
			UU	0.105068	0.00865266	0.0111248	0.0407911	0.0284302	0.013597	0.00432633	0.0216316
			CC	0.00803461	0.00123609	0.00618047	0	0.00556242	0.000618047	0.00309023	0.00618047
			CU	0.00556242	0.0160692	0.00247219	0.0352287	0.00556242	0.0234858	0.00432633	0.0203956
			UC	0.0210136	0.00556242	0.0636588	0.00556242	0.0401731	0.00741656	0.00803461	0.0222497
			AA	0.0179234	0.000618047	0.0105068	0.00247219	0.0512979	0.00185414	0.0191595	0.0241038
			GG	0.00247219	0.00865266	0.00247219	0	0.000618047	0.0377009	0.00247219	0.00123609
			AG	0	0.00988875	0.0241038	0	0.0203956	0.00618047	0.00123609	0.00988875
			GA	0.00247219	0.000618047	0.000618047	0	0.00432633	0.00309023	0	0.00370828
			A-	0.00803461	0.00123609	0.00370828	0.00432633	0.00865266	0.00556242	0.0203956	0.0383189
			G-	0.00185414	0.00309023	0.00185414	0	0.00185414	0.00556242	0.0185414	0.00618047
			C-	0.00370828	0.00432633	0.000618047	0.00185414	0.00556242	0.00741656	0.00309023	0.0210136
			U-	0.00988875	0.00123609	0.00309023	0.00432633	0.00494438	0.0111248	0.012979	0.025958
			und	0.00494438	0.00432633	0.00185414	0.00432633	0.00432633	0.00370828	0.0166873	0.038937
			suma	1	1	1	1	1	1	1	1
			total
													sum
			AU-UA	0.364648	0.202101	0.508035	0.389988	0.365884	0.359085	0.357231	0.409147		0.369515
			GC-CG	0.137206	0.55068	0.217553	0.449938	0.416564	0.398022	0.428307	0.223115		0.352673
			GU-UG	0.0679852	0.165019	0.0543881	0.0191595	0.00494438	0.111867	0.0840544	0.0648949		0.0715389
			CA-AC	0.239184	0.0166873	0.0877627	0.0420272	0.0309023	0.00370828	0.0160692	0.0630408		0.0624227
			CU-UC	0.026576	0.0216316	0.066131	0.0407911	0.0457355	0.0309023	0.0123609	0.0426452		0.0358467
			AG-GA	0.00247219	0.0105068	0.0247219	0	0.0247219	0.0092707	0.00123609	0.013597		0.0108158
			GG	0.00247219	0.00865266	0.00247219	0	0.000618047	0.0377009	0.00247219	0.00123609		0.00695303
			AA	0.0179234	0.000618047	0.0105068	0.00247219	0.0512979	0.00185414	0.0191595	0.0241038		0.015992
			CC	0.00803461	0.00123609	0.00618047	0	0.00556242	0.000618047	0.00309023	0.00618047		0.00386279
			UU	0.105068	0.00865266	0.0111248	0.0407911	0.0284302	0.013597	0.00432633	0.0216316		0.0292027
			bulge	0.0234858	0.00988875	0.0092707	0.0105068	0.0210136	0.0296663	0.0550062	0.091471		0.0312886
			und	0.00494438	0.00432633	0.00185414	0.00432633	0.00432633	0.00370828	0.0166873	0.038937		0.00988875
			sum	1	1	1	1	1	1	1	1		1
			paired	0.569839	0.9178	0.779975	0.859085	0.787392	0.868974	0.869592	0.697157
			unpaired	0.430161	0.0822002	0.220025	0.140915	0.212608	0.131026	0.130408	0.302843

## Sheet: SupplFig2
Nucleotide pair composition at DROSHA and DICER cleavage sites of human MIRNAs used for the analysis (miRBase v22). First column: MIRNA ID. Second column: miRBase accession. Third, Fourth, Fifth and Sixth Columns: Chromosome location, start and end coordinates, and coding strand respectively.
							DROSHA					DICER
ID	Accession	Chr	Start	End	Strand
hsa-let-7a-1	MI0000060	chr9	94175957	94176036	+		GC	GC	AU	U-		GC	UA	UA	UU
hsa-let-7a-2	MI0000061	chr11	122146522	122146593	-		AU	GC	GC	U-		GC	UA	UA	U-
hsa-let-7a-3	MI0000062	chr22	46112749	46112822	+		GC	GC	UU	GU		GC	UA	UA	-U
hsa-let-7b	MI0000063	chr22	46113686	46113768	+		GU	GC	GC	GC		GC	UA	UA	UU
hsa-let-7c	MI0000064	chr21	16539828	16539911	+		GU	GC	UC	UU		GC	UA	UA	U-
hsa-let-7d	MI0000065	chr9	94178834	94178920	+		AU	GU	GC	AU		GC	UA	UA	UU
hsa-let-7e	MI0000066	chr19	51692786	51692864	+		GC	GC	CC	UU		GC	UA	U-	GC
hsa-let-7f-1	MI0000067	chr9	94176347	94176433	+		AU	GC	A-	GC		GC	UA	UA	GU
hsa-let-7f-2	MI0000068	chrX	53557192	53557274	-		GC	GC	GC	AU		GC	UA	UA	UU
hsa-mir-15a	MI0000069	chr13	50049119	50049201	-		AA	AA	GC	UU		GC	UG	GU	GG
hsa-mir-16-1	MI0000070	chr13	50048973	50049061	-		CA	UA	UG	AU		GC	CU	GC	UU
hsa-mir-17	MI0000071	chr13	91350605	91350688	+		GC	UG	-A	CU		UA	AU	GC	-U
hsa-mir-18a	MI0000072	chr13	91350751	91350821	+		GC	UG	UG	CU		UA	AU	GC	-U
hsa-mir-19a	MI0000073	chr13	91350891	91350972	+		GU	UA	UG	AU		-U	-U	-G	UA
hsa-mir-19b-1	MI0000074	chr13	91351192	91351278	+		GC	UA	UG	AU		AU	GC	CG	UU
hsa-mir-19b-2	MI0000075	chrX	134169671	134169766	-		AU	UA	UG	AU		UU	UC	CG	AG
hsa-mir-20a	MI0000076	chr13	91351065	91351135	+		AU	CG	UA	-A		UA	AU	GC	-U
hsa-mir-21	MI0000077	chr17	59841266	59841337	+		GC	GU	UG	AU		GC	A-	CG	UG
hsa-mir-22	MI0000078	chr17	1713903	1713987	-		AU	GU	UG	AU		UA	UA	AU	U-
hsa-mir-23a	MI0000079	chr19	13836587	13836659	-		UA	GC	GC	GU		UA	UA	UA	GC
hsa-mir-24-1	MI0000080	chr9	95086021	95086088	+		CG	CG	GA	GC		AU	GC	UA	UC
hsa-mir-24-2	MI0000081	chr19	13836287	13836359	-		UG	CG	UA	GC		GU	-C	-A	AC
hsa-mir-25	MI0000082	chr7	100093560	100093643	-		GC	AA	GG	AU		GC	CG	UG	-G
hsa-mir-26a-1	MI0000083	chr3	37969404	37969480	+		UG	CG	GC	UA		GC	CG	UG	-G
hsa-mir-26b	MI0000084	chr2	218402646	218402722	+		-C	AU	GC	UG		GC	UG	UA	GC
hsa-mir-27a	MI0000085	chr19	13836440	13836517	-		AC	GC	CG	AC		CG	AU	GG	GC
hsa-mir-28	MI0000086	chr3	188688781	188688866	+		CG	UA	CG	AG		GC	-C	-C	-U
hsa-mir-29a	MI0000087	chr7	130876747	130876810	-		AU	UA	GU	AU		AU	GC	AU	GU
hsa-mir-30a	MI0000088	chr6	71403551	71403621	-		GU	AC	CG	UA		GC	CG	UG	-G
hsa-mir-31	MI0000089	chr9	21512115	21512185	-		GC	GU	AA	GC		-U	UC	GC	UA
hsa-mir-32	MI0000090	chr9	109046229	109046298	-		AU	GU	AU	UA		GC	CG	AU	UA
hsa-mir-33a	MI0000091	chr22	41900944	41901012	+		UA	GC	UA	GC		GC	CG	AU	UA
hsa-mir-92a-1	MI0000093	chr13	91351314	91351391	+		CU	AU	CG	AU		GU	CG	UG	GU
hsa-mir-92a-2	MI0000094	chrX	134169538	134169612	-		CG	CU	UG	GU		AU	CG	UA	UA
hsa-mir-93	MI0000095	chr7	100093768	100093847	-		UA	CG	-C	CC		UA	AU	GC	UC
hsa-mir-96	MI0000098	chr7	129774692	129774769	-		CG	GG	AU	UA		UA	GC	CG	UA
hsa-mir-98	MI0000100	chrX	53556223	53556341	-		GC	GC	GC	U-		GC	UA	UA	GU
hsa-mir-99a	MI0000101	chr21	16539089	16539169	+		AU	UG	AU	AC		GC	UA	GC	G-
hsa-mir-100	MI0000102	chr11	122152229	122152308	-		AU	CG	AU	AA		GC	UA	CG	-G
hsa-mir-101-1	MI0000103	chr1	65058434	65058508	-		GG	CA	UA	CG		GU	CG	UG	GA
hsa-mir-29b-1	MI0000105	chr7	130877459	130877539	-		GC	AU	AU	-G		AU	GC	AU	UG
hsa-mir-29b-2	MI0000107	chr1	207802443	207802523	-		GU	AU	AU	-G		AU	GC	AU	UA
hsa-mir-103a-2	MI0000108	chr20	3917494	3917571	+		UA	UA	CG	AU		-A	-A	-C	-U
hsa-mir-103a-1	MI0000109	chr5	168560896	168560973	-		CA	UA	CG	-U		UA	UA	GC	UU
hsa-mir-105-1	MI0000111	chrX	152392219	152392299	-		GC	UA	GU	GC		UA	GC	GC	UA
hsa-mir-105-2	MI0000112	chrX	152394412	152394492	-		GU	UA	GU	GC		UA	GC	GC	UA
hsa-mir-106a	MI0000113	chrX	134170198	134170278	-		UA	GC	UA	AU		GC	G-	UA	AU
hsa-mir-107	MI0000114	chr10	89592747	89592827	-		UA	UA	-C	-U		UA	UA	GC	U-
hsa-mir-16-2	MI0000115	chr3	160404745	160404825	+		CG	UA	CU	UU		GC	CA	GC	UA
hsa-mir-192	MI0000234	chr11	64891137	64891246	-		GG	CG	UA	CC		GC	CG	CG	AU
hsa-mir-196a-1	MI0000238	chr17	48632490	48632559	-		AU	UA	UG	AC		GC	-A	GC	GA
hsa-mir-197	MI0000239	chr1	109598893	109598967	+		UA	GC	CG	CA		GU	AC	GC	GC
hsa-mir-199a-1	MI0000242	chr19	10817426	10817496	-		CG	AA	AU	CU		UA	UU	CG	AU
hsa-mir-208a	MI0000251	chr14	23388596	23388666	-		GU	GU	CG	GU		UA	AU	CG	CC
hsa-mir-129-1	MI0000252	chr7	128207872	128207943	+		GC	AU	UA	-U		UA	GG	CG	UA
hsa-mir-148a	MI0000253	chr7	25949919	25949986	-		GC	GU	CG	AU		AU	CG	UA	-A
hsa-mir-30c-2	MI0000254	chr6	71376960	71377031	-		UU	AU	CC	UU		GC	CG	UA	GA
hsa-mir-30d	MI0000255	chr8	134804876	134804945	-		UU	GC	UG	UU		GC	CG	UA	G-
hsa-mir-139	MI0000261	chr11	72615063	72615130	-		UA	AU	UG	UA		AU	GC	UG	GG
hsa-mir-7-1	MI0000263	chr9	83969748	83969857	-		GU	UA	GU	UA		GC	UA	UG	-C
hsa-mir-7-2	MI0000264	chr15	88611825	88611934	+		AU	UA	CA	UU		GC	UA	UA	GC
hsa-mir-10a	MI0000266	chr17	48579838	48579947	-		AU	UA	AU	UA		GC	UA	GC	UU
hsa-mir-34a	MI0000268	chr1	9151668	9151777	-		UA	UU	UC	GC		GC	UG	-A	GG
hsa-mir-181a-2	MI0000269	chr9	124692442	124692551	+		AU	GC	GC	AA		UA	UA	UA	GA
hsa-mir-181b-1	MI0000270	chr1	198858873	198858982	-		UC	CA	AA	AC		GC	UG	UA	GA
hsa-mir-181c	MI0000271	chr19	13874699	13874808	+		GC	GC	G-	AA		UA	UA	UA	GC
hsa-mir-182	MI0000272	chr7	129770383	129770492	-		GU	UA	UU	UC		AU	CG	UG	GC
hsa-mir-183	MI0000273	chr7	129774905	129775014	-		UA	GA	UA	AU		CG	UA	GC	-U
hsa-mir-187	MI0000274	chr18	35904818	35904926	-		UA	CG	GG	GC		-U	GC	GC	CC
hsa-mir-196a-2	MI0000279	chr12	53991738	53991847	+		GU	CG	UA	UG		GC	GU	GC	AA
hsa-mir-199a-2	MI0000281	chr1	172144535	172144644	-		CG	GA	CU	CU		UA	-U	-G	UU
hsa-mir-199b	MI0000282	chr9	128244721	128244830	-		CG	UA	AU	CU		UA	UU	CG	AU
hsa-mir-203a	MI0000283	chr14	104117405	104117514	+		UA	CG	CA	AU		CG	AU	GU	UA
hsa-mir-204	MI0000284	chr9	70809975	70810084	-		GU	AU	CG	UC		CG	CG	UA	GG
hsa-mir-205	MI0000285	chr1	209432133	209432242	+		UA	GC	UU	CU		CG	UA	GC	UC
hsa-mir-210	MI0000286	chr11	568089	568198	-		GU	GA	CG	AU		CC	UA	GC	CC
hsa-mir-211	MI0000287	chr15	31065032	31065141	-		GU	GC	CG	UU		CG	CG	UG	A-
hsa-mir-212	MI0000288	chr17	2050271	2050380	-		-A	CC	AC	CG		AU	CG	UA	GC
hsa-mir-181a-1	MI0000289	chr1	198859044	198859153	-		GC	UC	GC	AA		UA	UA	UA	GA
hsa-mir-214	MI0000290	chr1	172138798	172138907	-		GC	UU	CG	UA		UA	GU	CG	AU
hsa-mir-216a	MI0000292	chr2	55988950	55989059	-		CG	UU	UA	AU		AU	GC	-C	-C
hsa-mir-218-1	MI0000294	chr4	20528275	20528384	+		UA	CG	UG	GU		UA	GC	UA	G-
hsa-mir-218-2	MI0000295	chr5	168768146	168768255	-		CG	CG	UC	UG		GC	UA	G-	G-
hsa-mir-219a-1	MI0000296	chr6	33207835	33207944	+		UA	CG	CC	UC		UA	CG	GC	A-
hsa-mir-221	MI0000298	chrX	45746157	45746266	-		UA	GC	AU	AU		CG	UA	GC	UA
hsa-mir-222	MI0000299	chrX	45747015	45747124	-		GC	GU	CG	UG		UA	CC	CG	UA
hsa-mir-223	MI0000300	chrX	66018870	66018979	+		CA	CC	GC	UC		AU	CG	UA	CG
hsa-mir-224	MI0000301	chrX	151958578	151958658	-		UA	UA	CC	AA		AA	GC	U-	AU
hsa-mir-200b	MI0000342	chr1	1167104	1167198	+		GC	CA	CG	AU		GU	GC	AU	U-
hsa-let-7g	MI0000433	chr3	52268278	52268361	-		GC	GC	CG	U-		GC	UA	UA	U-
hsa-let-7i	MI0000434	chr12	62603686	62603769	+		UA	GU	GC	CG		GC	UA	UA	-U
hsa-mir-1-2	MI0000437	chr18	21829004	21829088	-		AU	GU	UA	AU		AU	UA	AU	UC
hsa-mir-15b	MI0000438	chr3	160404588	160404685	+		CG	UA	GU	UC		AC	CG	AU	UA
hsa-mir-27b	MI0000440	chr9	95085445	95085541	+		UA	GC	CG	AU		AU	CG	AU	GU
hsa-mir-30b	MI0000441	chr8	134800520	134800607	-		UA	CC	AU	UU		GC	CG	UG	GU
hsa-mir-122	MI0000442	chr18	58451074	58451158	+		CG	UA	GU	UA		UA	UA	GC	-U
hsa-mir-124-1	MI0000443	chr8	9903388	9903472	-		CG	UA	CA	CC		GU	AU	UA	UA
hsa-mir-124-2	MI0000444	chr8	64379149	64379257	+		CG	UA	CA	CC		GU	AU	UA	UA
hsa-mir-124-3	MI0000445	chr20	63178500	63178586	+		CG	UA	-A	GC		GU	AU	UA	UA
hsa-mir-125b-1	MI0000446	chr11	122099757	122099844	-		CG	AU	GC	UG		UA	GC	A-	UC
hsa-mir-128-1	MI0000447	chr2	135665397	135665478	+		AU	UU	UU	CU		AU	GC	AU	GU
hsa-mir-130a	MI0000448	chr11	57641198	57641286	+		AU	GU	AA	GC		AC	CG	UA	GU
hsa-mir-132	MI0000449	chr17	2049908	2050008	-		GC	CG	AC	AU		AU	CG	UG	-A
hsa-mir-133a-1	MI0000450	chr18	21825698	21825785	-		AU	GG	AU	GC		AU	UA	CG	GG
hsa-mir-133a-2	MI0000451	chr20	62564912	62565013	+		AU	GG	AU	GC		AU	UA	CG	GG
hsa-mir-135a-1	MI0000452	chr3	52294219	52294308	-		UC	CG	UC	CG		GU	UA	GC	AU
hsa-mir-135a-2	MI0000453	chr12	97563812	97563911	+		CA	UA	UA	UG		UA	GC	AU	UC
hsa-mir-137	MI0000454	chr1	98046070	98046171	-		GU	UG	GA	AU		AU	UG	AU	-U
hsa-mir-138-2	MI0000455	chr16	56858518	56858601	+		CG	UU	GU	CG		CG	CG	GC	-C
hsa-mir-140	MI0000456	chr16	69933081	69933180	+		-A	CG	CG	A-		AU	GC	GU	U-
hsa-mir-141	MI0000457	chr12	6964097	6964191	+		UC	CG	CG	AU		-U	GC	GC	AU
hsa-mir-142	MI0000458	chr17	58331232	58331318	-		AU	CA	CG	CG		AU	AG	CG	AG
hsa-mir-143	MI0000459	chr5	149428918	149429023	+		UA	GC	AU	GC		UU	GC	GU	-G
hsa-mir-144	MI0000460	chr17	28861533	28861618	-		UA	GU	GC	GA		AU	-C	AA	GC
hsa-mir-145	MI0000461	chr5	149430646	149430733	+		C-	GU	GC	UU		CG	CG	UG	UU
hsa-mir-152	MI0000462	chr17	48037161	48037247	-		CG	CG	CG	AU		AU	CG	UA	C-
hsa-mir-153-1	MI0000463	chr2	219294111	219294200	-		UA	GC	-U	UA		GU	CG	UA	-C
hsa-mir-153-2	MI0000464	chr7	157574336	157574422	-		UA	GC	-U	UA		GU	CG	UA	-C
hsa-mir-191	MI0000465	chr3	49020618	49020709	-		GU	GC	GC	CC		CG	UA	GC	UC
hsa-mir-9-1	MI0000466	chr1	156420341	156420429	-		UA	AU	UG	CA		UA	GC	GU	U-
hsa-mir-9-2	MI0000467	chr5	88666853	88666939	-		UA	AU	UG	CA		UA	GC	GU	UC
hsa-mir-9-3	MI0000468	chr15	89368017	89368106	+		UA	-U	CG	UA		UA	CG	AU	GG
hsa-mir-125a	MI0000469	chr19	51693254	51693339	+		AU	GC	GC	UG		UA	GC	AU	-G
hsa-mir-125b-2	MI0000470	chr21	16590237	16590325	+		GC	UC	CA	CG		GC	AU	-A	GC
hsa-mir-126	MI0000471	chr9	136670602	136670686	+		GC	-G	GC	A-		CU	GC	C-	UA
hsa-mir-127	MI0000472	chr14	100882979	100883075	+		CG	AU	GC	CG		AU	UA	-C	-U
hsa-mir-129-2	MI0000473	chr11	43581394	43581483	+		AU	AU	UA	-C		UA	-G	-G	-C
hsa-mir-134	MI0000474	chr14	101054687	101054759	+		GC	UA	GA	UC		GC	GC	-A	-C
hsa-mir-136	MI0000475	chr14	100884702	100884783	+		AU	GU	GC	AU		GC	GC	AU	UC
hsa-mir-138-1	MI0000476	chr3	44114212	44114310	+		GA	GC	GC	CG		CG	CG	GC	UA
hsa-mir-146a	MI0000477	chr5	160485352	160485450	+		GC	CG	UA	U-		GC	UA	UG	G-
hsa-mir-149	MI0000478	chr2	240456001	240456089	+		AU	GC	CG	UU		UA	CG	CG	CG
hsa-mir-150	MI0000479	chr19	49500785	49500868	-		CG	CG	UA	GC		GC	UC	GC	-A
hsa-mir-154	MI0000480	chr14	101059755	101059838	+		AU	GU	AU	UA		UA	CG	GC	-A
hsa-mir-185	MI0000482	chr22	20033139	20033220	+		GC	GC	AU	UG		UA	GC	A-	UC
hsa-mir-186	MI0000483	chr1	71067631	71067716	-		UA	UG	CG	CG		CG	UA	UA	UU
hsa-mir-188	MI0000484	chrX	50003503	50003588	+		UG	CA	AC	CG		GC	GC	GC	-C
hsa-mir-190a	MI0000486	chr15	62823957	62824041	+		UA	-U	GC	UC		GC	UA	UA	GC
hsa-mir-193a	MI0000487	chr17	31559996	31560083	+		GU	GU	CG	UA		UA	GC	AU	GA
hsa-mir-195	MI0000489	chr17	7017615	7017701	-		UA	CC	UC	AU		GC	CG	AU	CC
hsa-mir-320a	MI0000542	chr8	22244966	22245037	-		UA	CA	CG	GC		UA	CG	CG	CG
hsa-mir-200c	MI0000650	chr12	6963699	6963766	+		CG	CA	UG	CG		UU	GC	GU	GC
hsa-mir-1-1	MI0000651	chr20	62554306	62554376	+		GC	AU	AA	AU		AU	UA	AU	-C
hsa-mir-155	MI0000681	chr21	25573980	25574044	+		GC	UA	GC	UA		GC	UA	UG	-U
hsa-mir-181b-2	MI0000683	chr9	124693710	124693798	+		CA	AA	AC	CG		GC	UA	UA	U-
hsa-mir-128-2	MI0000727	chr3	35744476	35744559	+		AC	AU	GU	GU		AU	GC	AU	GG
hsa-mir-194-2	MI0000732	chr11	64891355	64891439	-		CG	CG	CU	UC		GC	GU	AU	AG
hsa-mir-106b	MI0000734	chr7	100093993	100094074	-		GU	GC	CG	-U		GC	A-	UA	AU
hsa-mir-29c	MI0000735	chr1	207801852	207801939	-		C-	UA	GU	AU		-U	-C	-U	CG
hsa-mir-30c-1	MI0000736	chr1	40757284	40757372	+		GU	UC	GC	UU		GC	CG	UG	-U
hsa-mir-200a	MI0000737	chr1	1167863	1167952	+		AU	GU	CG	AU		-U	-C	-U	-C
hsa-mir-302a	MI0000738	chr4	112648183	112648251	-		AU	CA	CG	AU		GU	CG	UA	UA
hsa-mir-101-2	MI0000739	chr9	4850297	4850375	+		UG	UA	UA	CG		GU	CG	UA	GA
hsa-mir-219a-2	MI0000740	chr9	128392618	128392714	-		CG	AU	CG	UU		UA	UG	GC	UC
hsa-mir-34b	MI0000742	chr11	111512938	111513021	+		GC	UU	AA	GC		GC	UA	AU	-U
hsa-mir-34c	MI0000743	chr11	111513439	111513515	+		AU	CG	UG	AA		UA	GC	CC	UA
hsa-mir-299	MI0000744	chr14	101023794	101023856	+		GC	AU	AU	AC		AU	CG	AU	UA
hsa-mir-301a	MI0000745	chr17	59151136	59151221	-		UA	GC	CG	UA		-C	-G	-A	-U
hsa-mir-99b	MI0000746	chr19	51692612	51692681	+		AU	CG	CC	CC		GC	CA	GC	-A
hsa-mir-296	MI0000747	chr20	58817615	58817694	-		CU	AC	GC	AU		UG	UA	GC	UU
hsa-mir-130b	MI0000748	chr22	21653304	21653385	+		GC	AU	CA	AC		AC	CG	UA	-A
hsa-mir-30e	MI0000749	chr1	40754355	40754446	+		UG	AC	CG	UA		GC	CG	UA	GG
hsa-mir-26a-2	MI0000750	chr12	57824609	57824692	-		GU	GC	AU	UU		GC	CG	UG	GA
hsa-mir-361	MI0000760	chrX	85903636	85903707	-		CG	UU	UU	AU		AU	CG	UA	UA
hsa-mir-362	MI0000762	chrX	50008964	50009028	+		UA	UA	GC	AU		AA	GC	UG	GU
hsa-mir-363	MI0000764	chrX	134169378	134169452	-		UA	GA	UU	CG		UA	UA	UA	-A
hsa-mir-365a	MI0000767	chr16	14309285	14309371	+		GU	AU	GC	GC		-U	-A	GC	AU
hsa-mir-365b	MI0000769	chr17	31575411	31575521	+		AU	AU	UA	GU		-U	-A	-C	GU
hsa-mir-376c	MI0000776	chr14	101039690	101039755	+		AU	AU	GG	GC		UA	UA	AU	UU
hsa-mir-369	MI0000777	chr14	101065598	101065667	+		GU	GU	GU	AU		UA	CG	GC	CU
hsa-mir-370	MI0000778	chr14	100911139	100911213	+		A-	GU	CG	CG		UG	AU	CG	AA
hsa-mir-374a	MI0000782	chrX	74287286	74287357	-		CG	CU	AU	UA		GC	UA	GC	UG
hsa-mir-375	MI0000783	chr2	219001645	219001708	-		CG	-A	CG	GU		AU	CU	CG	GC
hsa-mir-376a-1	MI0000784	chr14	101040782	101040849	+		AU	AU	GG	GC		-A	-A	GU	UU
hsa-mir-377	MI0000785	chr14	101062050	101062118	+		AU	GU	CG	AU		UA	UA	CG	GU
hsa-mir-378a	MI0000786	chr5	149732825	149732890	+		GC	GC	GG	CG		UA	GC	UG	UA
hsa-mir-379	MI0000787	chr14	101022066	101022132	+		GC	AU	AA	UA		AU	GC	GC	-A
hsa-mir-380	MI0000788	chr14	101025017	101025077	+		AU	AU	GC	AU		GU	CG	GC	CU
hsa-mir-381	MI0000789	chr14	101045920	101045994	+		UG	AU	AG	AU		AU	UA	UA	CG
hsa-mir-382	MI0000790	chr14	101054306	101054381	+		AU	GU	AU	-C		UA	CG	GC	-A
hsa-mir-340	MI0000802	chr5	180015303	180015397	-		GC	AC	UG	UA		AU	UA	UG	G-
hsa-mir-330	MI0000803	chr19	45638994	45639087	-		CG	UA	CG	UA		CG	UA	CG	UC
hsa-mir-342	MI0000805	chr14	100109655	100109753	+		GC	AU	GG	GC		AU	CG	AU	-U
hsa-mir-337	MI0000806	chr14	100874493	100874585	+		UA	GC	GU	-U		GC	UG	UA	GC
hsa-mir-323a	MI0000807	chr14	101025732	101025817	+		GU	AU	GC	AU		UC	CG	GC	CG
hsa-mir-135b	MI0000810	chr1	205448302	205448398	-		GC	CG	CG	UG		UA	GC	AU	-C
hsa-mir-148b	MI0000811	chr12	54337216	54337314	+		GC	GU	UG	GU		GU	CG	UA	G-
hsa-mir-324	MI0000813	chr17	7223297	7223379	-		CG	CG	CG	CU		GC	UA	AG	AA
hsa-mir-338	MI0000814	chr17	81125883	81125949	-		CA	CG	AU	AU		AU	GC	UA	GG
hsa-mir-339	MI0000815	chr7	1022933	1023026	-		CG	UG	CC	UC		AU	CG	GU	UC
hsa-mir-335	MI0000816	chr7	130496111	130496204	+		GU	GC	GC	UA		AU	UG	GC	UC
hsa-mir-345	MI0000825	chr14	100307859	100307956	+		UG	CG	UA	GG		CG	UG	CG	GU
hsa-mir-196b	MI0001150	chr7	27169480	27169563	-		UA	UC	UU	AU		GU	GC	AU	UC
hsa-mir-423	MI0001445	chr17	30117079	30117172	+		GC	GU	CG	UA		UA	UA	UA	UA
hsa-mir-424	MI0001446	chrX	134546614	134546711	-		UA	AU	CA	AU		GC	AU	AU	GG
hsa-mir-425	MI0001448	chr3	49020148	49020234	-		UA	GC	GC	AC		UA	UC	GC	AG
hsa-mir-18b	MI0001518	chrX	134170041	134170111	-		UA	GC	UG	AU		AU	GC	UA	UU
hsa-mir-20b	MI0001519	chrX	134169809	134169877	-		AU	CG	-A	CC		-A	GU	UC	AU
hsa-mir-429	MI0001641	chr1	1169005	1169087	+		GC	GU	CG	GC		AU	GC	AU	CG
hsa-mir-450a-1	MI0001652	chrX	134540341	134540431	-		UA	GU	UA	UU		UA	AU	UA	GU
hsa-mir-433	MI0001723	chr14	100881886	100881978	+		AU	AU	GG	UU		UA	UG	-G	-A
hsa-mir-329-1	MI0001725	chr14	101026785	101026864	+		AU	AU	GU	AU		UA	UA	CG	UC
hsa-mir-329-2	MI0001726	chr14	101027100	101027183	+		AU	AU	GU	AU		UA	UA	CG	UC
hsa-mir-452	MI0001733	chrX	151959628	151959712	-		GC	CG	AU	CG		AC	AU	CG	UA
hsa-mir-409	MI0001735	chr14	101065300	101065378	+		GU	AU	GC	AC		UG	GC	-A	CG
hsa-mir-410	MI0002465	chr14	101065912	101065991	+		AU	AU	GG	AU		UA	CG	GC	-A
hsa-mir-376b	MI0002466	chr14	101040436	101040535	+		AU	AU	AU	CG		CU	GA	UA	GU
hsa-mir-483	MI0002467	chr11	2134134	2134209	-		GC	AU	AU	GC		AU	GC	-C	UU
hsa-mir-485	MI0002469	chr14	101055419	101055491	+		GU	AU	GC	AU		UG	UA	CG	GC
hsa-mir-486-1	MI0002470	chr8	41660441	41660508	-		CA	AU	UA	CG		GC	AU	-C	-G
hsa-mir-487a	MI0002471	chr14	101052446	101052525	+		AU	GU	AU	GG		UA	CG	GC	C-
hsa-mir-488	MI0003123	chr1	177029363	177029445	-		UA	CC	UU	CG		AU	AU	CG	AU
hsa-mir-490	MI0003125	chr7	136903167	136903294	+		AU	CG	AU	CC		GC	GC	UA	C-
hsa-mir-491	MI0003126	chr9	20716105	20716188	+		GC	GC	UA	AU		GC	GC	AU	GC
hsa-mir-511	MI0003127	chr10	17845107	17845193	+		UA	CA	GG	UA		UA	CG	AU	G-
hsa-mir-146b	MI0003129	chr10	102436512	102436584	+		CG	AU	CG	UG		UG	GU	UA	G-
hsa-mir-202	MI0003130	chr10	133247511	133247620	-		UA	UA	UA	CG		UA	UA	UA	G-
hsa-mir-493	MI0003132	chr14	100869060	100869148	+		GC	CG	UG	UA		AU	UG	UG	C-
hsa-mir-494	MI0003134	chr14	101029634	101029714	+		AU	GC	AU	GC		-U	UA	CG	UU
hsa-mir-495	MI0003135	chr14	101033755	101033836	+		AU	AU	AU	GC		UA	CG	GC	-A
hsa-mir-193b	MI0003137	chr16	14303967	14304049	+		AU	AU	UC	CG		UA	GC	AC	GU
hsa-mir-181d	MI0003139	chr19	13874875	13875011	+		A-	UC	CA	AC		GC	GC	UA	UG
hsa-mir-512-1	MI0003140	chr19	53666679	53666762	+		GC	GC	CU	AG		UA	-A	-G	-U
hsa-mir-512-2	MI0003141	chr19	53669157	53669254	+		GC	GC	CU	AG		UA	-A	-G	-U
hsa-mir-519c	MI0003148	chr19	53686469	53686555	+		GU	AU	CA	CG		UA	CG	UA	G-
hsa-mir-520a	MI0003149	chr19	53690881	53690965	+		GU	AU	CU	CC		UA	CG	UA	GA
hsa-mir-526b	MI0003150	chr19	53694393	53694475	+		AU	CC	CG	CG		CG	UA	GG	UA
hsa-mir-519b	MI0003151	chr19	53695213	53695293	+		GU	AU	CU	CG		UA	CG	UA	G-
hsa-mir-523	MI0003153	chr19	53698385	53698471	+		GU	AU	CG	CG		CG	UA	G-	U-
hsa-mir-518f	MI0003154	chr19	53700015	53700101	+		CA	CG	CG	UA		CG	-A	-A	-A
hsa-mir-520b	MI0003155	chr19	53701227	53701287	+		GU	UU	CG	CG		UA	CG	UA	GA
hsa-mir-520c	MI0003158	chr19	53707453	53707539	+		CU	GU	UG	CG		UA	CG	UA	G-
hsa-mir-518c	MI0003159	chr19	53708735	53708835	+		GU	AU	CG	UU		GC	UA	UA	GA
hsa-mir-518e	MI0003169	chr19	53729838	53729925	+		AU	CG	CU	CG		UA	CG	UA	GA
hsa-mir-518a-1	MI0003170	chr19	53731006	53731090	+		AU	-A	CG	UG		CG	UA	GG	UA
hsa-mir-518a-2	MI0003173	chr19	53739333	53739419	+		G-	UA	CG	UG		CG	UA	GG	UA
hsa-mir-522	MI0003177	chr19	53751211	53751297	+		GU	UU	CG	CU		UA	CG	UA	G-
hsa-mir-519a-1	MI0003178	chr19	53752397	53752481	+		GU	AU	CG	AU		UA	CG	UG	G-
hsa-mir-519a-2	MI0003182	chr19	53762344	53762430	+		GU	UU	CG	CU		UA	CG	UG	G-
hsa-mir-499a	MI0003183	chr20	34990376	34990497	+		CG	UU	GC	UG		UA	UG	AU	AG
hsa-mir-500a	MI0003184	chrX	50008431	50008514	+		UA	CG	-U	UC		GA	UA	GC	CG
hsa-mir-501	MI0003185	chrX	50009722	50009805	+		CG	-U	UC	AU		UA	GC	CG	UU
hsa-mir-502	MI0003186	chrX	50014598	50014683	+		CG	UA	-C	AU		UA	GC	CG	UU
hsa-mir-450a-2	MI0003187	chrX	134540508	134540607	-		UA	AU	UA	UC		UA	AU	UG	GU
hsa-mir-503	MI0003188	chrX	134546328	134546398	-		CG	CG	CG	UA		CG	AU	G-	U-
hsa-mir-504	MI0003189	chrX	138667711	138667793	-		GC	GC	AU	GU		-G	AA	UA	CG
hsa-mir-513a-1	MI0003191	chrX	147213463	147213591	-		CG	CG	UG	UA		AU	UA	GU	UA
hsa-mir-513a-2	MI0003192	chrX	147225826	147225952	-		CG	CG	UG	UA		AU	UA	GU	UA
hsa-mir-506	MI0003193	chrX	147230720	147230843	-		CG	CA	UG	UA		AU	A-	UG	AU
hsa-mir-508	MI0003195	chrX	147236913	147237027	-		CG	CA	UA	AU		AU	UA	GC	UA
hsa-mir-509-1	MI0003196	chrX	147260532	147260625	-		CA	CG	UA	AU		AU	UA	-A	-A
hsa-mir-510	MI0003197	chrX	147272335	147272408	-		UG	CA	CG	UG		UA	CG	AU	CG
hsa-mir-514a-1	MI0003198	chrX	147279247	147279344	-		CG	CA	UA	AU		UA	CG	AU	UU
hsa-mir-514a-2	MI0003199	chrX	147281943	147282030	-		CG	CA	UA	AU		UA	CG	AU	UU
hsa-mir-514a-3	MI0003200	chrX	147284641	147284728	-		CG	CA	CG	UA		UA	CG	AU	UU
hsa-mir-532	MI0003205	chrX	50003148	50003238	+		CG	UA	CC	CG		CC	GC	UA	UU
hsa-mir-539	MI0003514	chr14	101047321	101047398	+		AU	GU	GU	AU		UA	UA	CG	GU
hsa-mir-544a	MI0003515	chr14	101048658	101048748	+		GU	GC	AU	UU		UA	CG	UA	-A
hsa-mir-545	MI0003516	chrX	74287104	74287209	-		GC	GC	-U	CG		AU	UA	GC	AU
hsa-mir-376a-2	MI0003529	chr14	101040069	101040148	+		AU	AU	GG	GC		UA	UA	AU	-U
hsa-mir-552	MI0003557	chr1	34669599	34669694	-		UA	UA	UA	GC		UA	GC	GU	UU
hsa-mir-92b	MI0003560	chr1	155195177	155195272	+		GG	GC	GC	AU		GU	UA	UA	GC
hsa-mir-556	MI0003562	chr1	162342546	162342640	+		GU	AU	AU	AU		UA	GC	AU	GU
hsa-mir-561	MI0003567	chr2	188297492	188297588	+		AU	AU	CG	AA		GC	CG	CG	AA
hsa-mir-551b	MI0003575	chr3	168551854	168551949	+		CA	AG	GC	AU		-G	AG	GA	AA
hsa-mir-574	MI0003581	chr4	38868032	38868127	+		GC	UA	GC	UA		GC	UC	GU	UG
hsa-mir-576	MI0003583	chr4	109488698	109488795	+		GC	GC	AU	UA		UA	UA	GC	GG
hsa-mir-577	MI0003584	chr4	114656759	114656854	+		GC	UG	AU	GC		CG	UA	GC	AC
hsa-mir-579	MI0003586	chr5	32394378	32394475	-		UA	AU	AU	UA		G-	AU	UA	UA
hsa-mir-582	MI0003589	chr5	59703606	59703703	-		GC	AC	UC	UA		AU	GC	UU	AU
hsa-mir-584	MI0003591	chr5	149062313	149062409	-		CG	AU	UC	UG		AU	GG	GU	AA
hsa-mir-585	MI0003592	chr5	169263601	169263694	-		CG	UA	AU	GC		AU	GU	AG	GC
hsa-mir-548b	MI0003596	chr6	119069047	119069143	-		CG	GU	CG	AU		GC	CG	CG	UU
hsa-mir-589	MI0003599	chr7	5495819	5495917	-		CC	CA	CG	UA		AU	GU	CG	U-
hsa-mir-550a-1	MI0003600	chr7	30289794	30289890	+		GC	GU	UA	A-		CU	CG	UA	GU
hsa-mir-550a-2	MI0003601	chr7	32732981	32733077	+		GC	CU	AA	GC		CU	CG	UA	GU
hsa-mir-590	MI0003602	chr7	74191198	74191294	+		AC	AU	UG	GA		GU	CG	AU	GC
hsa-mir-597	MI0003609	chr8	9741672	9741768	+		-A	-U	-G	-C		AU	CG	UA	GC
hsa-mir-598	MI0003610	chr8	11035206	11035302	-		CU	UA	GC	GU		AU	GC	CG	UU
hsa-mir-548a-3	MI0003612	chr8	104484369	104484465	-		UA	GC	CG	AU		AC	CG	CG	AU
hsa-mir-605	MI0003618	chr10	51299573	51299655	+		UA	UA	CG	UA		UA	CG	C-	U-
hsa-mir-615	MI0003628	chr12	54033950	54034045	+		GC	AU	GU	GC		AU	UG	C-	U-
hsa-mir-616	MI0003629	chr12	57519163	57519259	-		UA	CG	CA	AC		UA	UA	CG	CG
hsa-mir-625	MI0003639	chr14	65471102	65471186	+		AU	UA	GC	AU		CG	CG	UA	GC
hsa-mir-627	MI0003641	chr15	42199570	42199666	-		UA	AU	GC	UA		AU	GC	GC	AU
hsa-mir-629	MI0003643	chr15	70079372	70079468	-		GC	GC	CG	UA		CG	UG	UA	UG
hsa-mir-33b	MI0003646	chr17	17813836	17813931	-		CG	GC	C-	GC		GC	CG	AU	CG
hsa-mir-642a	MI0003657	chr19	45674928	45675024	+		AU	GC	GC	GA		UA	UA	GC	GU
hsa-mir-643	MI0003658	chr19	52281797	52281893	+		UA	CG	UA	AU		UA	A-	GC	UA
hsa-mir-651	MI0003666	chrX	8126965	8127061	+		CG	UG	UA	UA		UA	UA	GC	UG
hsa-mir-652	MI0003667	chrX	110055329	110055426	+		GC	CG	AU	CG		UA	CG	AU	CU
hsa-mir-548d-1	MI0003668	chr8	123348034	123348130	-		UA	GC	CG	AU		GC	CG	CG	UU
hsa-mir-548d-2	MI0003671	chr17	67471489	67471585	-		UA	GC	CG	AU		GC	CG	CG	AU
hsa-mir-449b	MI0003673	chr5	55170646	55170742	-		AU	GU	GC	UA		UA	GC	CG	UA
hsa-mir-653	MI0003674	chr7	93482760	93482855	-		GU	UA	GU	UA		AU	AU	CG	CA
hsa-mir-411	MI0003675	chr14	101023325	101023420	+		GC	AC	GC	AA		AU	CG	GC	-A
hsa-mir-654	MI0003676	chr14	101040219	101040299	+		AU	AU	AU	GC		GU	UA	GC	-C
hsa-mir-655	MI0003677	chr14	101049550	101049646	+		AU	GU	GU	AU		UA	UA	CG	GU
hsa-mir-656	MI0003678	chr14	101066724	101066801	+		AU	AU	UC	AU		UA	CG	AU	C-
hsa-mir-659	MI0003683	chr22	37847678	37847774	-		UA	UA	CC	AC		GC	GC	AU	AU
hsa-mir-660	MI0003684	chrX	50013241	50013337	+		CC	AA	UU	AU		UA	GC	UA	GA
hsa-mir-421	MI0003685	chrX	74218377	74218461	-		GC	GC	CG	-C		UA	GC	AU	AA
hsa-mir-542	MI0003686	chrX	134541341	134541437	-		AG	UA	CA	UA		GU	AU	GC	-A
hsa-mir-758	MI0003757	chr14	101026020	101026107	+		AU	GC	-C	-C		AU	CG	GC	-C
hsa-mir-671	MI0003760	chr7	151238421	151238538	+		AU	GC	GC	AA		AU	GC	GC	GC
hsa-mir-550a-3	MI0003762	chr7	29680734	29680828	-		GC	GU	UA	G-		G-	UG	CU	CG
hsa-mir-767	MI0003763	chrX	152393421	152393529	-		CG	AU	UC	GU		GU	CG	AU	GU
hsa-mir-1296	MI0003780	chr10	63372957	63373048	-		GC	GC	GC	UA		UG	CG	CG	UG
hsa-mir-1271	MI0003814	chr5	176367946	176368031	+		GU	UA	GC	CG		UA	CG	AU	GU
hsa-mir-1301	MI0003815	chr2	25328640	25328721	-		GA	GC	GU	GU		GU	CG	AU	-A
hsa-mir-454	MI0003820	chr17	59137758	59137872	-		AU	AU	CG	CG		-U	CG	UA	CG
hsa-mir-1185-2	MI0003821	chr14	101044198	101044283	+		AU	AU	-A	GC		UA	UA	CG	AC
hsa-mir-449c	MI0003823	chr5	55172262	55172353	-		GU	UU	CG	AU		GU	CG	UA	GC
hsa-mir-769	MI0003834	chr19	46018932	46019049	+		GC	AU	CU	CG		GC	CG	UA	G-
hsa-mir-766	MI0003836	chrX	119646738	119646848	-		GC	GC	UG	A-		UA	CG	AU	UU
hsa-mir-1185-1	MI0003844	chr14	101042977	101043062	+		AU	AU	-A	GU		UA	UA	CG	AC
hsa-mir-1298	MI0003938	chrX	114715233	114715344	+		AU	GC	UA	UA		GC	UA	AU	UA
hsa-mir-675	MI0005416	chr11	1996759	1996831	-		GC	UA	GC	GU		GC	UG	GC	GA
hsa-mir-509-2	MI0005530	chrX	147258760	147258850	-		CA	CG	UA	AU		AU	UA	-A	-A
hsa-mir-450b	MI0005531	chrX	134540185	134540262	-		UG	UA	AU	UA		AU	UA	AU	UG
hsa-mir-874	MI0005532	chr5	137647572	137647649	-		UC	GA	CG	GC		AC	GC	AU	GU
hsa-mir-888	MI0005537	chrX	145994784	145994860	-		CG	UA	CA	UG		CG	AU	CG	UU
hsa-mir-541	MI0005539	chr14	101064495	101064578	+		GC	GU	GU	AA		AU	CG	UG	CG
hsa-mir-889	MI0005540	chr14	101047901	101047979	+		AU	AU	GG	AU		GU	UA	CG	-U
hsa-mir-876	MI0005542	chr9	28863626	28863706	-		GU	UA	GC	GU		AU	UG	A-	U-
hsa-mir-708	MI0005543	chr11	79402022	79402109	-		UA	CG	AA	AU		GC	G-	G-	GA
hsa-mir-147b	MI0005544	chr15	45433050	45433129	+		UA	AU	GC	UG		CG	UA	GC	GC
hsa-mir-744	MI0005559	chr17	12081899	12081996	+		AU	AU	GC	GC		GC	CG	AU	GA
hsa-mir-885	MI0005560	chr3	10394489	10394562	-		CG	UA	CU	UA		UA	CG	UA	UG
hsa-mir-877	MI0005561	chr6	30584332	30584417	+
hsa-mir-887	MI0005562	chr5	15935182	15935260	+		UC	CG	CG	UA		CG	UA	CG	UG
hsa-mir-873	MI0005564	chr9	28888879	28888955	-		UA	UA	UG	GG		CG	UA	AC	UA
hsa-mir-374b	MI0005566	chrX	74218547	74218618	-		UG	GU	GU	AA		GC	UA	GC	UG
hsa-mir-760	MI0005567	chr1	93846832	93846911	+		CG	CA	CG	CG		GC	GU	AU	UA
hsa-mir-301b	MI0005568	chr22	21652981	21653058	+		UA	GC	CG	UA		AC	CG	UA	G-
hsa-mir-208b	MI0005570	chr14	23417987	23418063	-		GC	GU	GG	AU		UA	GU	UA	UA
hsa-mir-509-3	MI0005717	chrX	147259652	147259726	-		CA	CG	UA	AU		AU	UA	-A	-A
hsa-mir-937	MI0005759	chr8	143812957	143813042	-		CC	CC	CC	CG		UA	GC	GC	C-
hsa-mir-941-1	MI0005763	chr20	63919449	63919520	+		GC	GC	-G	AU		GC	CG	GC	-A
hsa-mir-941-2	MI0005764	chr20	63919505	63919576	+		UC	GC	CG	AU		GC	CG	GC	-A
hsa-mir-941-3	MI0005765	chr20	63919561	63919632	+		UC	GC	CG	AU		GC	CG	GC	-A
hsa-mir-941-4	MI0005766	chr20	63919756	63919827	+		UC	GC	CG	AU		GC	CG	GC	-A
hsa-mir-942	MI0005767	chr1	117094643	117094728	+		AU	UU	CG	UA		GC	UA	GC	UU
hsa-mir-1180	MI0006273	chr17	19344506	19344574	-		GC	GU	-G	-U		AU	UG	AU	G-
hsa-mir-548e	MI0006344	chr10	110988926	110989013	+		GC	UA	AC	CG		UA	GC	CG	UA
hsa-mir-548j	MI0006345	chr22	26555212	26555323	-		UA	GC	CG	AU		GC	GG	UG	AU
hsa-mir-1287	MI0006349	chr10	98395218	98395307	-		AU	GU	GA	UG		GC	UA	C-	U-
hsa-mir-1304	MI0006371	chr11	93733674	93733764	-		AU	GC	CC	GC		AU	UA	GC	UA
hsa-mir-1245a	MI0006380	chr2	188978092	188978161	+		UA	GU	UA	AC		UA	GU	AU	-U
hsa-mir-1247	MI0006382	chr14	101560287	101560422	-		CG	GC	CG	AA		GC	GC	A-	CC
hsa-mir-1249	MI0006384	chr22	45200954	45201019	-		-C	GA	GC	GU		UA	UA	CG	CG
hsa-mir-548g	MI0006395	chr4	147344629	147344717	-		AC	GC	UA	GU		UA	U-	GC	CG
hsa-mir-548h-4	MI0006414	chr8	27048853	27048963	-		GC	UA	GC	CG		GC	UA	CG	AU
hsa-mir-1276	MI0006416	chr15	85770496	85770578	-		GC	UG	-G	AG		AU	CG	AU	-A
hsa-mir-1277	MI0006419	chrX	118386394	118386471	+		CG	AU	AU	AU		AU	UA	GU	UG
hsa-mir-1252	MI0006434	chr12	79419257	79419321	+		AU	AU	GU	AU		AC	GC	GC	AU
hsa-mir-664a	MI0006442	chr1	220200538	220200619	-		AA	AA	AC	CA		UA	AU	GC	AU
hsa-mir-1306	MI0006443	chr22	20086058	20086142	+		CA	CG	AU	CG		UA	CG	CG	AU
hsa-mir-1307	MI0006444	chr10	103394253	103394401	-		UG	CG	UU	CG		UA	CG	GC	UU
hsa-mir-513b	MI0006648	chrX	147199044	147199127	-		CG	CA	UG	UG		UA	AU	UA	GU
hsa-mir-513c	MI0006649	chrX	147189704	147189787	-		CG	CA	UG	UA		AU	UA	GU	UA
hsa-mir-1537	MI0007258	chr1	235853000	235853060	-
hsa-mir-1910	MI0008331	chr16	85741621	85741700	-		-A	GA	CC	CA		CG	CG	UG	UA
hsa-mir-1912	MI0008333	chrX	114651544	114651623	+		GC	UA	GA	CG		AU	UA	AA	GC
hsa-mir-1914	MI0008335	chr20	63941465	63941544	-		CG	CG	-G	GA		CG	UA	GC	CG
hsa-mir-2110	MI0010629	chr10	114174105	114174179	-		UA	UC	UC	GC		UU	GU	AU	GG
hsa-mir-2114	MI0010633	chrX	150228004	150228083	+		CC	UU	AU	GC		GC	UA	CG	GU
hsa-mir-2115	MI0010634	chr3	48316360	48316459	-		UA	CG	CA	AU		GC	GU	AU	G-
hsa-mir-2116	MI0010635	chr15	59171183	59171262	-		UA	AC	GC	GC		GC	UU	CG	UA
hsa-mir-2276	MI0011282	chr13	24162416	24162504	+		UA	CG	CG	GA		AU	CG	GU	G-
hsa-mir-2277	MI0011284	chr5	93620696	93620788	-		UG	GC	AU	GC		AU	GC	UG	CG
hsa-mir-2681	MI0012062	chr13	101967642	101967746	-		UA	GC	UA	GC		AU	CG	UA	GC
hsa-mir-3126	MI0014143	chr2	69103682	69103755	+		AU	UA	AG	UA		GC	CG	AU	CU
hsa-mir-3127	MI0014144	chr2	96798278	96798353	+		CG	CG	CG	AU		AU	AU	GC	-G
hsa-mir-3130-1	MI0014147	chr2	206783234	206783308	-		CG	UA	UA	AU		CG	CG	UA	GA
hsa-mir-3130-2	MI0014148	chr2	206783234	206783308	+		CG	UA	UA	AU		CG	CG	UA	UC
hsa-mir-3140	MI0014163	chr4	152489327	152489416	-		AU	GU	GG	UA		UA	UG	UA	A-
hsa-mir-3144	MI0014169	chr6	120015179	120015257	+		UA	UA	AU	AU		UA	AU	GC	AC
hsa-mir-3145	MI0014170	chr6	138435213	138435294	-		UA	CG	AU	AU		UA	CG	AU	UA
hsa-mir-3157	MI0014185	chr10	96064315	96064399	-		GU	GU	GC	UA		GC	UA	CG	U-
hsa-mir-3158-1	MI0014186	chr10	101601417	101601497	+		GC	GC	UA	CG		UA	CG	UG	-U
hsa-mir-3158-2	MI0014187	chr10	101601417	101601497	-		GC	GC	UA	CG		UA	CG	CA	AC
hsa-mir-3173	MI0014204	chr14	95137919	95137986	-		CG	UA	GC	CC		UA	GC	UA	GA
hsa-mir-323b	MI0014206	chr14	101056219	101056300	+		GU	GU	GC	AU		GC	CG	AU	UA
hsa-mir-3177	MI0014211	chr16	1734985	1735066	+		CG	AU	UG	GC		GU	CG	UA	GC
hsa-mir-3180-1	MI0014214	chr16	14911220	14911313	+		GC	AC	GC	CG		AU	CG	GC	UG
hsa-mir-3180-2	MI0014215	chr16	16309879	16309966	+		GC	AC	GC	CG		AU	CG	GC	UG
hsa-mir-3180-3	MI0014217	chr16	18402178	18402271	-		GC	AC	GC	CG		AU	CG	GC	UG
hsa-mir-3065	MI0014228	chr17	81125877	81125955	+		UA	CG	UA	UG		-U	-C	-A	-C
hsa-mir-3187	MI0014231	chr19	813584	813653	+		CG	CG	UG	GC		AU	GC	GC	UU
hsa-mir-3189	MI0014233	chr19	18386562	18386634	+		GC	UG	UA	GU		GC	-C	-U	-A
hsa-mir-3194	MI0014239	chr20	51452905	51452977	-		CG	AU	GG	GA		UA	GC	CG	GG
hsa-mir-548x	MI0014244	chr21	18686090	18686164	-		GC	CA	AC	AU		GU	CG	GC	UU
hsa-mir-3200	MI0014249	chr22	30731557	30731641	+		GC	GG	GU	AC		GC	GC	UA	U-
hsa-mir-514b	MI0014251	chrX	147250151	147250230	-		CG	UA	CG	UG		UA	CG	AU	UA
hsa-mir-3605	MI0015995	chr1	33332393	33332492	-		GG	AA	UU	GC		GC	CG	CG	GC
hsa-mir-3613	MI0016003	chr13	49996415	49996501	-		UA	GC	GU	AU		UA	UA	CG	GG
hsa-mir-3614	MI0016004	chr17	56891270	56891355	-		GU	GU	GU	CU		GU	CG	CG	CG
hsa-mir-3616	MI0016006	chr20	47166967	47167058	+		CG	GC	CG	AA		AC	UA	GC	AU
hsa-mir-3617	MI0016007	chr20	45705102	45705180	-		UC	AU	GC	AU		GC	GU	GC	AU
hsa-mir-3619	MI0016009	chr22	46091044	46091126	+		-G	AG	CG	UU		CG	CG	CG	GU
hsa-mir-3620	MI0016011	chr1	228097263	228097341	+
hsa-mir-3622a	MI0016013	chr8	27701677	27701759	+		CG	AU	CG	AU		AU	GC	-G	GA
hsa-mir-3663	MI0016064	chr10	117167678	117167774	-		GC	GC	CG	GC		GU	GC	GU	UA
hsa-mir-3664	MI0016065	chr11	70872270	70872368	-		GC	AU	AU	CG		AU	CC	CG	UA
hsa-mir-3677	MI0016078	chr16	2270713	2270772	+
hsa-mir-3688-1	MI0016089	chr4	159128802	159128894	-		AU	AU	GC	AU		AU	UA	GC	UA
hsa-mir-676	MI0016436	chrX	70022857	70022923	+		UG	GU	AU	CG		GC	CG	AU	GA
hsa-mir-3928	MI0016438	chr22	31160062	31160119	-
hsa-mir-3939	MI0016596	chr6	166997807	166997912	-
hsa-mir-3940	MI0016597	chr19	6416410	6416511	-		GC	GC	UA	-U		CC	UA	GC	GU
hsa-mir-3942	MI0016599	chr15	35372256	35372364	-		GC	AU	AA	GC		AU	UA	A-	G-
hsa-mir-3944	MI0016601	chr10	133371556	133371663	-		UA	CG	CG	UC		GU	AU	AU	-A
hsa-mir-642b	MI0016685	chr19	45674932	45675008	-		AU	GC	GC	UC		UA	UA	GC	AC
hsa-mir-548o-2	MI0016746	chr20	38516563	38516632	+		UA	GC	CG	AU		GC	CG	CG	-C
hsa-mir-4423	MI0016760	chr1	85133794	85133873	+		GC	CA	AA	GC		UA	GC	CG	UA
hsa-mir-548ae-2	MI0016780	chr5	58530043	58530109	-		GC	CA	AA	AU		GC	UG	CG	AU
hsa-mir-4524a	MI0016891	chr17	69099564	69099632	-		GC	AU	UA	AU		UA	CG	AU	CU
hsa-mir-548am	MI0016904	chrX	16627012	16627085	-		UA	GU	CG	AU		GC	CG	CG	GU
hsa-mir-4659a	MI0017287	chr8	6745164	6745244	+		AU	AG	GC	CA		AU	AU	CA	UA
hsa-mir-4661	MI0017289	chr8	91205485	91205559	+		CG	UA	GC	AC		GC	AA	CG	AA
hsa-mir-4662a	MI0017290	chr8	124821985	124822051	+		UA	AU	UA	UA		UA	AU	GC	CC
hsa-mir-4659b	MI0017291	chr8	6745168	6745240	-		AU	CU	GC	UG		AU	AU	AU	UG
hsa-mir-219b	MI0017299	chr9	128392621	128392708	+		CG	AU	CG	AA		UA	-A	-C	-A
hsa-mir-4670	MI0017301	chr9	92527984	92528058	-
hsa-mir-4676	MI0017307	chr10	72721029	72721100	+		AU	AU	AU	GC		GC	AU	GC	UU
hsa-mir-4677	MI0017308	chr1	243346176	243346255	+		C-	AU	AC	UA		CU	CG	AU	U-
hsa-mir-4684	MI0017316	chr1	22719517	22719598	+		UA	AU	CG	CC		AU	UA	AU	CG
hsa-mir-4687	MI0017319	chr11	3856062	3856141	+		AU	GC	CG	CG		AU	AU	AU	CC
hsa-mir-1343	MI0017320	chr11	34941837	34941920	+		UU	GC	CG	UC		UC	GC	GC	GC
hsa-mir-4707	MI0017340	chr14	22956950	22957029	-		GC	-U	GC	AU		UA	-C	-C	CG
hsa-mir-4709	MI0017342	chr14	74480133	74480204	-
hsa-mir-4728	MI0017365	chr17	39726495	39726561	+		AG	GG	GA	GC		GC	CG	AA	CU
hsa-mir-3064	MI0017375	chr17	64500774	64500839	-		-G	GA	GC	UA		AU	AU	AU	CA
hsa-mir-122b	MI0017383	chr18	58451080	58451152	-		UA	AC	UA	UC		UA	GC	AA	UC
hsa-mir-4746	MI0017385	chr19	4445978	4446048	+		GC	CA	CG	GC		AA	GC	GU	CG
hsa-mir-4749	MI0017388	chr19	49854591	49854651	+		C-	CG	UA	GC		AC	UA	CG	U-
hsa-mir-4755	MI0017395	chr20	34049119	34049190	+		AU	GU	CG	UA		UA	UA	UA	GG
hsa-mir-4761	MI0017402	chr22	19963753	19963834	+
hsa-mir-4772	MI0017414	chr2	102432289	102432366	+		CG	UA	CG	UA		AC	CG	UA	GU
hsa-mir-4778	MI0017422	chr2	66358249	66358328	-		UA	CA	CG	AU		AU	GC	GC	UC
hsa-mir-2467	MI0017432	chr2	239351724	239351804	-		A-	CG	CG	UA		UA	CG	UA	GU
hsa-mir-4786	MI0017433	chr2	239943015	239943094	-		GC	GC	CG	CG		AU	CG	CG	AA
hsa-mir-4793	MI0017440	chr3	48644194	48644280	-		CG	UU	GC	CG		AU	GC	GC	GA
hsa-mir-4796	MI0017443	chr3	114743445	114743525	-		UA	GC	UA	GC		AU	CG	UA	-C
hsa-mir-3688-2	MI0017447	chr4	159128805	159128891	+		AU	AU	GC	AU		AU	UA	GC	UA
hsa-mir-4802	MI0017450	chr4	40502040	40502119	-		UA	GC	UG	AA		AU	GC	UU	GG
hsa-mir-5000	MI0017866	chr2	75090812	75090914	+		GC	UA	CG	CG		AU	GC	UA	AA
hsa-mir-5001	MI0017867	chr2	232550474	232550573	-		CG	AU	G-	AU		GU	CG	UA	-C
hsa-mir-5004	MI0017870	chr6	33438331	33438437	+		A-	GG	UA	GC		GC	AA	GC	A-
hsa-mir-548ap	MI0017875	chr15	85825635	85825730	+		C-	AU	AU	AU		UA	GC	UA	CA
hsa-mir-5010	MI0017878	chr17	42514188	42514307	+		-A	-G	AA	GC		AU	UA	UG	CG
hsa-mir-5187	MI0018166	chr1	161227186	161227261	+		AG	GG	GA	GC		UA	GC	GC	AU
hsa-mir-548aq	MI0019130	chr3	185767847	185767904	-
hsa-mir-548ar	MI0019131	chr13	114244505	114244561	+
hsa-mir-548as	MI0019132	chr13	92490163	92490220	+
hsa-mir-664b	MI0019134	chrX	154768596	154768656	+
hsa-mir-548at	MI0019137	chr17	42494773	42494830	+
hsa-mir-5583-1	MI0019139	chr18	39676721	39676779	+
hsa-mir-5583-2	MI0019140	chr18	39676719	39676777	-
hsa-mir-5586	MI0019143	chr14	59646962	59647020	-		UA	CG	UA	UA		AC	UA	GC	CG
hsa-mir-548av	MI0019152	chr18	72853321	72853382	-
hsa-mir-5682	MI0019282	chr3	121049640	121049715	+		GC	GU	UG	CG		CG	AU	GC	A-
hsa-mir-548ax	MI0019286	chrX	11318614	11318686	-		UA	GU	CG	AU		CG	CG	AU	UA
hsa-mir-548ay	MI0022210	chr3	32506283	32506389	-		GC	UA	GC	CG		UC	GC	CG	-G
hsa-mir-548az	MI0022212	chr8	119325171	119325265	+		UA	GC	CG	AU		UA	GC	CG	UG
hsa-mir-6505	MI0022217	chr12	48132797	48132867	+		G-	GC	AA	UA		AU	GC	CG	A-
hsa-mir-6509	MI0022221	chr7	135206994	135207078	-		GC	AU	AU	AU		AU	C-	AU	CG
hsa-mir-6511a-1	MI0022223	chr16	14925937	14926003	+		UA	GC	CG	AU		AC	GC	GC	GC
hsa-mir-6514	MI0022226	chr11	62792702	62792771	-
hsa-mir-6720	MI0022555	chr6	1390314	1390411	-		UU	UA	CG	UA		GC	CG	GA	GA
hsa-mir-892c	MI0022560	chrX	145992750	145992826	-		CG	CA	CG	UG		CC	AU	CG	UU
hsa-mir-6733	MI0022578	chr1	43171652	43171712	-		C-	UG	UA	GU		AU	GC	UG	UA
hsa-mir-6734	MI0022579	chr1	43364648	43364715	-		C-	UG	UA	GC		AC	AC	GU	CA
hsa-mir-6735	MI0022580	chr1	43448539	43448611	+		A-	GG	CA	CC		UA	GC	AU	GC
hsa-mir-6741	MI0022586	chr1	225922080	225922142	-
hsa-mir-6742	MI0022587	chr1	228397048	228397109	-		G-	GG	GA	AU		UA	GC	UA	UA
hsa-mir-6758	MI0022603	chr12	57512688	57512750	+
hsa-mir-6769a	MI0022614	chr16	4671318	4671390	+		C-	CG	AA	GC		CG	AU	UG	AA
hsa-mir-6770-1	MI0022615	chr16	14930820	14930879	+		C-	CG	UA	GC		UC	GC	AG	CG
hsa-mir-6791	MI0022636	chr19	6736712	6736778	-
hsa-mir-6793	MI0022638	chr19	10828973	10829035	+		A-	CG	UA	GC		UU	GC	AC	UC
hsa-mir-6802	MI0022647	chr19	55239912	55239976	-		A-	GG	GA	GC		AU	GC	CU	GC
hsa-mir-6807	MI0022652	chr19	58550285	58550376	+
hsa-mir-6820	MI0022665	chr22	37967563	37967624	+		U-	CG	UA	GC		CG	CU	AU	GC
hsa-mir-6833	MI0022678	chr6	32179816	32179876	+		G-	GG	UA	GC		AU	AC	AA	UA
hsa-mir-6834	MI0022679	chr6	33290245	33290325	+
hsa-mir-6837	MI0022683	chr7	44051766	44051829	+
hsa-mir-6840	MI0022686	chr7	100356651	100356721	+		CC	CG	AU	CG		CG	CG	UG	CG
hsa-mir-6842	MI0022688	chr8	27433370	27433434	+		C-	CG	UA	GC		AU	GC	GC	C-
hsa-mir-6855	MI0022701	chr9	129869605	129869671	+		G-	CG	UA	GC		CA	AC	UG	UA
hsa-mir-7111	MI0022962	chr6	35470508	35470579	+
hsa-mir-6511a-2	MI0023564	chr16	16324588	16324654	+		UA	GC	CG	AU		AC	GC	GC	GC
hsa-mir-6511a-3	MI0023565	chr16	16368876	16368942	+		AU	GC	CG	AU		AC	GC	GC	GC
hsa-mir-6511a-4	MI0023566	chr16	18344013	18344079	-		UA	GC	CG	AU		AC	GC	GC	GC
hsa-mir-7154	MI0023614	chr11	45691704	45691776	-
hsa-mir-7161	MI0023619	chr6	158609707	158609790	+
hsa-mir-486-2	MI0023622	chr8	41660444	41660507	+
hsa-mir-4433b	MI0025511	chr2	64340747	64340848	-		UA	AU	UG	GC		GC	UA	UA	UA
hsa-mir-6770-2	MI0026418	chr16	16329305	16329364	+		C-	CG	UA	GC		UC	GC	AG	CG
hsa-mir-6770-3	MI0026419	chr16	18379351	18379410	-		C-	CG	UA	GC		UC	GC	AG	CG
hsa-mir-941-5	MI0031520	chr20	63919868	63919939	+		UC	GC	GC	AU		GC	CG	GC	-A
hsa-mir-9903	MI0031831	chr8	98393645	98393738	-		UA	CG	CG	CA		AU	GC	AU	GC
hsa-mir-3059	MI0039499	chr12	86745068	86745149	-		CG	CG	CG	U-		UC	GC	AU	GC
hsa-mir-3085	MI0039500	chr10	97875813	97875897	-		GC	GC	AU	AC		AU	GC	UA	U-
																	sum	%
505						AU	81	85	52	112		103	37	76	28		574	0.150538		A	1621	0.229864
						UA	87	65	62	63		131	114	100	60		682	0.178862		U	1947	0.276092
						GC	95	92	72	69		108	100	102	39		677	0.17755		C	1637	0.232133
						CG	73	69	106	57		37	136	72	31		581	0.152373		G	1847	0.261912
						GU	43	48	24	20		30	13	20	32		230	0.06032			7052	1
						UG	13	12	34	23		6	20	34	18		160	0.0419617
						CA	13	25	14	7		1	2	2	4		68	0.0178337
						AC	4	11	8	15		17	4	3	7		69	0.018096
						CU	4	4	10	11		5	3	2	6		45	0.0118017
						UC	10	6	12	15		7	5	1	21		77	0.0201941
						AG	3	3	2	4		0	2	5	5		24	0.00629426
						GA	2	8	9	6		1	1	2	23		52	0.0136376
						AA	2	7	14	15		3	3	5	11		60	0.0157356
						GG	4	11	14	3		0	3	4	17		56	0.0146866
						UU	4	15	11	19		5	3	2	35		94	0.0246525
						CC	5	7	11	12		4	2	1	7		49	0.0128508
						-C	2	0	4	5		1	8	9	17		46	0.012064
						-U	0	5	4	7		11	2	3	22		54	0.0141621
						-A	5	2	5	1		3	9	11	29		65	0.0170469
						-G	2	2	5	2		2	2	5	9		29	0.00760556
						C-	12	0	1	0		0	1	4	7		25	0.00655652
						U-	1	0	0	6		0	1	2	21		31	0.00813008
						A-	7	0	1	4		0	4	5	6		27	0.00708104
						G-	5	0	2	1		2	2	4	22		38	0.00996591
						sum	477	477	477	477		477	477	474	477		3813
						count	477	477	477	477		477	477	477	477
						AU	0.169811	0.178197	0.109015	0.234801		0.215933	0.0775681	0.159329	0.0587002
						UA	0.18239	0.136268	0.129979	0.132075		0.274633	0.238994	0.209644	0.125786
						GC	0.199161	0.192872	0.150943	0.144654		0.226415	0.209644	0.213836	0.081761
						CG	0.15304	0.144654	0.222222	0.119497		0.0775681	0.285115	0.150943	0.0649895
						GU	0.0901468	0.100629	0.0503145	0.0419287		0.0628931	0.0272537	0.0419287	0.067086
						UG	0.0272537	0.0251572	0.0712788	0.048218		0.0125786	0.0419287	0.0712788	0.0377358
						CA	0.0272537	0.0524109	0.0293501	0.0146751		0.00209644	0.00419287	0.00419287	0.00838574
						AC	0.00838574	0.0230608	0.0167715	0.0314465		0.0356394	0.00838574	0.00628931	0.0146751
						CU	0.00838574	0.00838574	0.0209644	0.0230608		0.0104822	0.00628931	0.00419287	0.0125786
						UC	0.0209644	0.0125786	0.0251572	0.0314465		0.0146751	0.0104822	0.00209644	0.0440252
						AG	0.00628931	0.00628931	0.00419287	0.00838574		0	0.00419287	0.0104822	0.0104822
						GA	0.00419287	0.0167715	0.0188679	0.0125786		0.00209644	0.00209644	0.00419287	0.048218
						AA	0.00419287	0.0146751	0.0293501	0.0314465		0.00628931	0.00628931	0.0104822	0.0230608
						GG	0.00838574	0.0230608	0.0293501	0.00628931		0	0.00628931	0.00838574	0.0356394
						UU	0.00838574	0.0314465	0.0230608	0.0398323		0.0104822	0.00628931	0.00419287	0.0733753
						CC	0.0104822	0.0146751	0.0230608	0.0251572		0.00838574	0.00419287	0.00209644	0.0146751
						-C	0.00419287	0	0.00838574	0.0104822		0.00209644	0.0167715	0.0188679	0.0356394
						-U	0	0.0104822	0.00838574	0.0146751		0.0230608	0.00419287	0.00628931	0.0461216
						-A	0.0104822	0.00419287	0.0104822	0.00209644		0.00628931	0.0188679	0.0230608	0.0607966
						-G	0.00419287	0.00419287	0.0104822	0.00419287		0.00419287	0.00419287	0.0104822	0.0188679
						C-	0.0251572	0	0.00209644	0		0	0.00209644	0.00838574	0.0146751
						U-	0.00209644	0	0	0.0125786		0	0.00209644	0.00419287	0.0440252
						A-	0.0146751	0	0.00209644	0.00838574		0	0.00838574	0.0104822	0.0125786
						G-	0.0104822	0	0.00419287	0.00209644		0.00419287	0.00419287	0.00838574	0.0461216
						AU/UA	0.352201	0.314465	0.238994	0.366876	0.318134	0.490566	0.316562	0.368973	0.184486	0.340682	WC	0.557021	0.84227	0.851757	0.923088		0.745228	0.756456	0.792402	0.729495
						GC/CG	0.352201	0.337526	0.373166	0.264151	0.331761	0.303983	0.494759	0.36478	0.146751	0.328084	Wobble	0.0441147	0.111903	0.0321917	0.00370246		0.00170291	0.115113	0.0822744	0.0326758
						GU/UG	0.1174	0.125786	0.121593	0.0901468	0.113732	0.0754717	0.0691824	0.113208	0.104822	0.0908136	mm unpaired	0.376288	0.0458268	0.114783	0.0719896		0.246452	0.104238	0.0712299	0.177247
						AC/CA	0.0356394	0.0754717	0.0461216	0.0461216	0.0508386	0.0377358	0.0125786	0.0104822	0.0230608	0.0209974	BULGES	0.0225767	0	0.00126846	0.00121951		0.00661776	0.0241932	0.0540939	0.0605816
						CU/UC	0.0293501	0.0209644	0.0461216	0.0545073	0.0377358	0.0251572	0.0167715	0.00628931	0.0566038	0.0262467		1	1	1	1		1	1	1	1
						AG/GA	0.0104822	0.0230608	0.0230608	0.0209644	0.019392	0.00209644	0.00628931	0.0146751	0.0587002	0.0204724
						AA	0.00419287	0.0146751	0.0293501	0.0314465	0.0199161	0.00628931	0.00628931	0.0104822	0.0230608	0.0115486
						GG	0.00838574	0.0230608	0.0293501	0.00628931	0.0167715	0	0.00628931	0.00838574	0.0356394	0.0125984
						UU	0.00838574	0.0314465	0.0230608	0.0398323	0.0256813	0.0104822	0.00628931	0.00419287	0.0733753	0.023622
						CC	0.0104822	0.0146751	0.0230608	0.0251572	0.0183438	0.00838574	0.00419287	0.00209644	0.0146751	0.00734908
						SS	0.0712788	0.0188679	0.0461216	0.0545073	0.0476939	0.0398323	0.0607966	0.0901468	0.278826	0.117585
[truncated: 16 more rows]

## Sheet: Fig2
Figure 2b. small RNA blot quantifications							Figure 2c. Number of T1 plants with flower defects							Figure 2d-i. RT-qPCRs, pri-miR172a and miR172a										Figure 2j. In vitro transcribed pri-miRNA, hydrolysis induced by Terbium
[truncated: 2,955 more rows]

[truncated: 9 more sheets: SupplFig4, Fig3, SupplFig5, SupplFig6, Fig4, SupplFig7, SupplFig8, SupplFig9, Fig5]
